# Supplementary material for: Crystal structure and Hirshfeld surface analysis of 2-(2-oxo-3-phenyl-1,2,3,8a-tetra­hydro­quinoxalin-1-yl)ethyl acetate
Source: Acta Crystallogr E Crystallogr Commun. 2021 May 21;77(Pt 6):643–6. doi: 10.1107/S2056989021005247 (PMC8183448; doi:10.1107/S2056989021005247)
Supplement: Supplementary file 1 [file e-77-00643-sup1.cif]

##############################################################################
#                                                                            #
# This CIF contains the data in a paper accepted for publication in          #
# Acta Crystallographica Section E. It conforms to the requirements of       #
# Notes for Authors for Acta Crystallographica Section E, and has been       #
# peer reviewed under the auspices of the IUCr Commission on Journals.       #
#                                                                            #
# Full details of the Crystallographic Information File format               #
# are given in the paper "The Crystallographic Information File (CIF):       #
# a New Standard Archive File for Crystallography" by S. R. Hall, F. H.      #
# Allen and I. D. Brown [Acta Cryst. (1991), A47, 655-685].                  #
#                                                                            #
# The current version of the core CIF dictionary is obtainable from          #
# ftp://ftp.iucr.org/pub/cif_core.dic.                                       #
#                                                                            #
# Software is freely available for graphical display of the structure(s)     #
# in this CIF. For information consult the CIF software page                 #
# http://www.iucr.org/resources/cif/software.                                #
#                                                                            #
# This file may be used for bona fide research purposes within the           #
# scientific community so long as proper attribution is given to the journal # 
# article from which it was obtained.                                        #
#                                                                            #
##############################################################################
data_global
_audit_creation_method     'APEX3 v2018.1-0'
_journal_date_recd_electronic     2021-05-06
_journal_date_accepted     2021-05-17
_journal_name_full     'Acta Crystallographica, Section E'
_journal_year     2021
_journal_volume     77
_journal_issue      6
_journal_page_first     643
_journal_page_last     646
_journal_paper_category     GO
_journal_paper_doi     10.1107/S2056989021005247
_journal_coeditor_code     VM2249
_publ_contact_author_name     'Camille Kalonji Mubengayi'
_publ_contact_author_address
;
Laboratoire de Chimie et Biochimie de l Institut Superieur des Techniques
Medicales de Kinshasa.
Republique Democratique du
Congo
;
_publ_contact_author_email     'camillekalonji1@gmail.com, y.ramli@um5s.net.ma'
_publ_contact_author_fax     ?
_publ_contact_author_phone     ?
_publ_section_title
;
Crystal structure and Hirshfeld surface analysis of
2-(2-oxo-3-phenyl-1,2,3,8a-tetrahydroquinoxalin-1-yl)ethyl acetate
;
_publ_section_title_footnote     .
loop_
    _publ_author_name
    _publ_author_footnote
    _publ_author_address
    'Abad, Nadeem' .
;
Laboratory of Medicinal Chemistry
Drug Sciences Research Center
Faculty of Medicine and Pharmacy
Mohammed V University in Rabat
Morocco
Department of Biochemistry, Faculty of Education & Science,
Al-Baydha University, Yemen
;
    'El Ghayati, Lhoussaine' .
;
Laboratoire de Chimie Organique Heterocyclique, Facult\'e des Sciences
Universit\'e Mohammed V in Rabat
Morocco
;
    'Kalonji Mubengayi, Camille' .
;
Laboratoire de Chimie et Biochimie de l'Institut Superieur des Techniques \
Medicales de Kinshasa
Republique Democratique du Congo
;
    'Essassi, El Mokhtar' .
;
Laboratoire de Chimie Organique Heterocyclique, Facult\'e des Sciences
Universit\'e Mohammed V in Rabat
Morocco
;
    'Kaya, Sava\,s' .
;
Sivas Cumhuriyet University, Health Services Vocational School,
Department of Pharmacy, 58140, Sivas
Turkey
;
    'Mague, Joel T.' .
;
Department of Chemistry, Tulane University, New Orleans, LA 70118,
USA
;
    'Ramli, Youssef' .
;
Laboratory of Medicinal Chemistry
Drug Sciences Research Center
Faculty of Medicine and Pharmacy
Mohammed V University in Rabat
Morocco
;
_publ_section_synopsis
;
The dihydroquinoxaline moiety, with the exception of the N atom, is essentially
planar with the attached phenyl ring inclined to it by 11.64(6)\% and the
inner part of the methylpropanoate group nearly perpendicular to it. In the
crystal, inversion dimers formed by C---H...O hydrogen bonds are connected
into oblique stacks by \p-stacking and C---H...\p(ring) interactions.
;
data_I
_audit_creation_method     'SHELXL-2018/1'
_chemical_name_systematic
;
2-(2-Oxo-3-phenyl-1,2,3,8a-tetrahydroquinoxalin-1-yl)ethyl acetate
;
_chemical_name_common     ?
_chemical_formula_moiety     'C18 H16 N2 O3'
_chemical_formula_sum     'C18 H16 N2 O3'
_chemical_formula_iupac     'C18 H16 N2 O3'
_chemical_formula_weight     308.33
_chemical_melting_point     ?
_space_group_crystal_system     triclinic
_space_group_name_H-M_alt     'P -1'
_space_group_name_Hall     '-P 1'
loop_
    _space_group_symop_operation_xyz
    'x, y, z'
    '-x, -y, -z'
_cell_length_a     5.3518(6)
_cell_length_b     11.6989(14)
_cell_length_c     13.3527(16)
_cell_angle_alpha     64.019(2)
_cell_angle_beta     80.323(2)
_cell_angle_gamma     76.952(2)
_cell_volume     729.83(15)
_cell_formula_units_Z     2
_cell_measurement_reflns_used     5207
_cell_measurement_theta_min     3.0909
_cell_measurement_theta_max     29.2567
_cell_measurement_temperature     120(2)
_exptl_crystal_description     column
_exptl_crystal_colour     colourless
_exptl_crystal_size_max     0.416
_exptl_crystal_size_mid     0.184
_exptl_crystal_size_min     0.115
_exptl_crystal_density_diffrn     1.403
_exptl_crystal_density_meas     ?
_exptl_crystal_density_method     'not measured'
_exptl_crystal_F_000     324
_exptl_absorpt_coefficient_mu     0.097
_exptl_absorpt_correction_type     multi-scan
_exptl_absorpt_process_details
;
(<i>SADABS</i>; Krause <i>et al.</i>, 2015)
;
_exptl_absorpt_correction_T_min     0.87
_exptl_absorpt_correction_T_max     0.99
_exptl_special_details
;
The diffraction data were obtained from 3 sets of 400 frames,
each of width 0.5\% in \w, colllected at \f = 0.00,
90.00 and 180.00\% and 2 sets of 800 frames, each of
width 0.45\% in \f, collected at \w = --30.00 and 210.00\%.
The scan time was 30 sec/frame.
;
_diffrn_ambient_temperature     120(2)
_diffrn_source     'fine-focus sealed tube'
_diffrn_radiation_type     MoK\a
_diffrn_radiation_wavelength     0.71073
_diffrn_radiation_monochromator     graphite
_diffrn_measurement_device_type     'Bruker SMART APEX CCD'
_diffrn_measurement_method     '\f and \w scans'
_diffrn_detector_area_resol_mean     8.3333
_diffrn_reflns_number     14193
_diffrn_reflns_av_R_equivalents     0.0279
_diffrn_reflns_av_unetI/netI     0.0323
_diffrn_reflns_theta_min     1.702
_diffrn_reflns_theta_max     29.287
_diffrn_reflns_theta_full     29.000
_diffrn_measured_fraction_theta_max     0.977
_diffrn_measured_fraction_theta_full     0.991
_diffrn_reflns_limit_h_min     -7
_diffrn_reflns_limit_h_max     7
_diffrn_reflns_limit_k_min     -16
_diffrn_reflns_limit_k_max     16
_diffrn_reflns_limit_l_min     -18
_diffrn_reflns_limit_l_max     18
_refine_special_details
;
Refinement of F^2^ against ALL reflections.  The weighted R-factor wR and
goodness of fit S are based on F^2^, conventional R-factors R are based
on F, with F set to zero for negative F^2^. The threshold expression of
F^2^ > 2sigma(F^2^) is used only for calculating R-factors(gt) etc. and is
not relevant to the choice of reflections for refinement.  R-factors based
on F^2^ are statistically about twice as large as those based on F, and R-
factors based on ALL data will be even larger.
;
_reflns_number_total     3909
_reflns_number_gt     2929
_reflns_threshold_expression     'I > 2\s(I)'
_refine_ls_structure_factor_coef     Fsqd
_refine_ls_matrix_type     full
_refine_ls_R_factor_all     0.0619
_refine_ls_R_factor_gt     0.0489
_refine_ls_wR_factor_gt     0.1355
_refine_ls_wR_factor_ref     0.1420
_refine_ls_goodness_of_fit_ref     1.004
_refine_ls_restrained_S_all     1.004
_refine_ls_number_reflns     3909
_refine_ls_number_parameters     272
_refine_ls_number_restraints     0
_refine_ls_hydrogen_treatment     refall
_refine_ls_weighting_scheme     calc
_refine_ls_weighting_details
                      'w=1/[\s^2^(Fo^2^)+(0.0999P)^2^] where P=(Fo^2^+2Fc^2^)/3'
_atom_sites_solution_hydrogens     difmap
_atom_sites_solution_primary     direct
_atom_sites_solution_secondary     difmap
_refine_ls_shift/su_max     0.000
_refine_ls_shift/su_mean     0.000
_refine_diff_density_max     0.468
_refine_diff_density_min     -0.234
_refine_ls_extinction_method     none
_refine_ls_extinction_coef     .
loop_
    _atom_type_symbol
    _atom_type_description
    _atom_type_scat_dispersion_real
    _atom_type_scat_dispersion_imag
    _atom_type_scat_source
    'C' 'C' 0.0033 0.0016
                         'International Tables Vol C Tables 4.2.6.8 and 6.1.1.4'
    'H' 'H' 0.0000 0.0000
                         'International Tables Vol C Tables 4.2.6.8 and 6.1.1.4'
    'N' 'N' 0.0061 0.0033
                         'International Tables Vol C Tables 4.2.6.8 and 6.1.1.4'
    'O' 'O' 0.0106 0.0060
                         'International Tables Vol C Tables 4.2.6.8 and 6.1.1.4'
_computing_data_collection
;
<i>APEX3</i> (Bruker, 2016)
;
_computing_cell_refinement
;
<i>SAINT</i> (Bruker, 2016)
;
_computing_data_reduction
;
<i>SAINT</i> (Bruker, 2016)
;
_computing_structure_solution
;
<i>SHELXT</i> (Sheldrick, 2015<i>a</i>)
;
_computing_structure_refinement
;
<i>SHELXL2018/1</i> (Sheldrick, 2015<i>b</i>)
;
_computing_molecular_graphics
;
<i>DIAMOND</i> (Brandenburg & Putz, 2012)
;
_computing_publication_material
;
<i>SHELXTL</i> (Sheldrick, 2008)
;
loop_
    _atom_site_type_symbol
    _atom_site_label
    _atom_site_fract_x
    _atom_site_fract_y
    _atom_site_fract_z
    _atom_site_U_iso_or_equiv
    _atom_site_adp_type
    _atom_site_calc_flag
    _atom_site_occupancy
    _atom_site_disorder_assembly
    _atom_site_disorder_group
    O O1 0.24048(17) 0.11347(8) 0.45539(7) 0.0287(2) Uani d 1 . .
    O O2 0.42582(17) 0.24290(8) 0.68691(6) 0.0264(2) Uani d 1 . .
    O O3 0.74296(17) 0.36037(9) 0.62940(7) 0.0308(2) Uani d 1 . .
    N N1 0.52749(18) 0.24890(9) 0.40271(7) 0.0209(2) Uani d 1 . .
    N N2 0.46952(18) 0.31557(9) 0.18053(7) 0.0205(2) Uani d 1 . .
    C C1 0.6193(2) 0.37704(11) 0.20843(9) 0.0198(2) Uani d 1 . .
    C C2 0.7488(2) 0.47088(11) 0.12307(9) 0.0229(3) Uani d 1 . .
    H H2 0.731(3) 0.4919(13) 0.0454(12) 0.033(4) Uiso d 1 . .
    C C3 0.9057(2) 0.53135(11) 0.14791(10) 0.0253(3) Uani d 1 . .
    H H3 0.999(3) 0.5940(13) 0.0898(11) 0.025(3) Uiso d 1 . .
    C C4 0.9332(2) 0.50106(12) 0.25984(10) 0.0240(3) Uani d 1 . .
    H H4 1.043(3) 0.5462(13) 0.2757(11) 0.023(3) Uiso d 1 . .
    C C5 0.8070(2) 0.40967(11) 0.34551(10) 0.0229(3) Uani d 1 . .
    H H5 0.835(3) 0.3898(15) 0.4234(13) 0.035(4) Uiso d 1 . .
    C C6 0.6527(2) 0.34508(11) 0.32082(9) 0.0197(2) Uani d 1 . .
    C C7 0.3624(2) 0.19025(11) 0.37929(9) 0.0209(2) Uani d 1 . .
    C C8 0.3496(2) 0.22703(11) 0.25807(9) 0.0193(2) Uani d 1 . .
    C C9 0.2018(2) 0.16113(11) 0.22093(9) 0.0210(2) Uani d 1 . .
    C C10 0.2376(3) 0.18294(12) 0.10782(10) 0.0268(3) Uani d 1 . .
    H H10 0.365(3) 0.2385(15) 0.0602(13) 0.040(4) Uiso d 1 . .
    C C11 0.1007(3) 0.12852(13) 0.06609(10) 0.0307(3) Uani d 1 . .
    H H11 0.131(3) 0.1475(15) -0.0164(14) 0.045(4) Uiso d 1 . .
    C C12 -0.0746(3) 0.05042(12) 0.13563(11) 0.0299(3) Uani d 1 . .
    H H12 -0.174(3) 0.0113(13) 0.1067(11) 0.026(3) Uiso d 1 . .
    C C13 -0.1069(2) 0.02574(12) 0.24773(11) 0.0282(3) Uani d 1 . .
    H H13 -0.229(3) -0.0255(14) 0.2925(12) 0.030(4) Uiso d 1 . .
    C C14 0.0284(2) 0.08023(11) 0.29077(10) 0.0239(3) Uani d 1 . .
    H H14 -0.004(3) 0.0579(14) 0.3697(12) 0.030(4) Uiso d 1 . .
    C C15 0.5682(2) 0.20405(12) 0.52109(9) 0.0224(3) Uani d 1 . .
    H H15A 0.751(3) 0.2084(12) 0.5233(10) 0.019(3) Uiso d 1 . .
    H H15B 0.546(2) 0.1157(14) 0.5606(11) 0.023(3) Uiso d 1 . .
    C C16 0.3790(2) 0.28659(12) 0.57099(9) 0.0246(3) Uani d 1 . .
    H H16A 0.388(3) 0.3773(14) 0.5287(11) 0.027(3) Uiso d 1 . .
    H H16B 0.200(3) 0.2750(12) 0.5718(10) 0.024(3) Uiso d 1 . .
    C C17 0.6177(2) 0.28800(12) 0.70394(10) 0.0246(3) Uani d 1 . .
    C C18 0.6508(3) 0.23944(15) 0.82550(11) 0.0319(3) Uani d 1 . .
    H H18A 0.545(4) 0.305(2) 0.8477(19) 0.085(7) Uiso d 1 . .
    H H18B 0.600(4) 0.1579(19) 0.8692(16) 0.063(5) Uiso d 1 . .
    H H18C 0.829(4) 0.2289(18) 0.8386(15) 0.060(5) Uiso d 1 . .
loop_
    _atom_site_aniso_label
    _atom_site_aniso_U_11
    _atom_site_aniso_U_22
    _atom_site_aniso_U_33
    _atom_site_aniso_U_12
    _atom_site_aniso_U_13
    _atom_site_aniso_U_23
    O1 0.0367(5) 0.0329(5) 0.0186(4) -0.0178(4) 0.0010(3) -0.0080(4)
    O2 0.0315(5) 0.0335(5) 0.0192(4) -0.0123(4) 0.0016(3) -0.0136(4)
    O3 0.0309(5) 0.0397(5) 0.0282(4) -0.0145(4) 0.0022(4) -0.0175(4)
    N1 0.0248(5) 0.0241(5) 0.0160(4) -0.0082(4) 0.0008(4) -0.0094(4)
    N2 0.0230(5) 0.0203(5) 0.0195(4) -0.0044(4) -0.0001(4) -0.0097(4)
    C1 0.0212(5) 0.0209(5) 0.0188(5) -0.0040(4) 0.0007(4) -0.0102(4)
    C2 0.0267(6) 0.0224(6) 0.0191(5) -0.0050(5) 0.0012(4) -0.0089(4)
    C3 0.0282(6) 0.0221(6) 0.0236(6) -0.0081(5) 0.0039(5) -0.0080(5)
    C4 0.0239(6) 0.0247(6) 0.0280(6) -0.0063(5) -0.0005(4) -0.0147(5)
    C5 0.0241(6) 0.0256(6) 0.0220(5) -0.0051(4) -0.0004(4) -0.0127(5)
    C6 0.0203(5) 0.0205(5) 0.0185(5) -0.0043(4) 0.0017(4) -0.0091(4)
    C7 0.0237(6) 0.0216(5) 0.0191(5) -0.0063(4) 0.0002(4) -0.0097(4)
    C8 0.0209(5) 0.0201(5) 0.0178(5) -0.0029(4) -0.0013(4) -0.0092(4)
    C9 0.0225(6) 0.0200(5) 0.0217(5) -0.0020(4) -0.0038(4) -0.0097(4)
    C10 0.0338(7) 0.0276(6) 0.0223(5) -0.0105(5) -0.0018(5) -0.0110(5)
    C11 0.0415(7) 0.0316(7) 0.0246(6) -0.0096(5) -0.0061(5) -0.0141(5)
    C12 0.0322(7) 0.0285(6) 0.0373(7) -0.0059(5) -0.0088(5) -0.0188(6)
    C13 0.0266(6) 0.0269(6) 0.0337(6) -0.0085(5) -0.0009(5) -0.0137(5)
    C14 0.0235(6) 0.0243(6) 0.0246(6) -0.0049(4) -0.0009(4) -0.0109(5)
    C15 0.0265(6) 0.0247(6) 0.0170(5) -0.0068(5) -0.0007(4) -0.0089(4)
    C16 0.0254(6) 0.0309(6) 0.0202(5) -0.0069(5) -0.0011(4) -0.0122(5)
    C17 0.0245(6) 0.0294(6) 0.0241(5) -0.0037(5) -0.0003(4) -0.0161(5)
    C18 0.0388(8) 0.0373(8) 0.0229(6) -0.0034(6) -0.0053(5) -0.0159(6)
_geom_special_details
;
 All esds (except the esd in the dihedral angle between two l.s. planes)
 are estimated using the full covariance matrix.  The cell esds are taken
 into account individually in the estimation of esds in distances, angles
 and torsion angles; correlations between esds in cell parameters are only
 used when they are defined by crystal symmetry.  An approximate (isotropic)
 treatment of cell esds is used for estimating esds involving l.s. planes.
;
loop_
    _geom_bond_atom_site_label_1
    _geom_bond_atom_site_label_2
    _geom_bond_site_symmetry_2
    _geom_bond_distance
    _geom_bond_publ_flag
    O1 C7 . 1.2275(13) ?
    O2 C17 . 1.3467(14) ?
    O2 C16 . 1.4489(13) ?
    O3 C17 . 1.2043(14) ?
    N1 C7 . 1.3800(14) ?
    N1 C6 . 1.3882(14) ?
    N1 C15 . 1.4692(13) ?
    N2 C8 . 1.3016(14) ?
    N2 C1 . 1.3763(14) ?
    C1 C2 . 1.4022(15) ?
    C1 C6 . 1.4114(14) ?
    C2 C3 . 1.3721(17) ?
    C2 H2 . 0.972(15) ?
    C3 C4 . 1.4027(16) ?
    C3 H3 . 0.962(13) ?
    C4 C5 . 1.3795(16) ?
    C4 H4 . 0.973(14) ?
    C5 C6 . 1.3975(16) ?
    C5 H5 . 0.992(15) ?
    C7 C8 . 1.4911(14) ?
    C8 C9 . 1.4861(15) ?
    C9 C14 . 1.3995(16) ?
    C9 C10 . 1.4036(15) ?
    C10 C11 . 1.3828(17) ?
    C10 H10 . 0.990(16) ?
    C11 C12 . 1.3884(19) ?
    C11 H11 . 1.016(16) ?
    C12 C13 . 1.3822(18) ?
    C12 H12 . 0.988(14) ?
    C13 C14 . 1.3894(17) ?
    C13 H13 . 0.934(15) ?
    C14 H14 . 0.962(14) ?
    C15 C16 . 1.5155(17) ?
    C15 H15A . 0.996(13) ?
    C15 H15B . 0.958(14) ?
    C16 H16A . 0.967(14) ?
    C16 H16B . 0.993(14) ?
    C17 C18 . 1.4940(16) ?
    C18 H18A . 0.97(2) ?
    C18 H18B . 0.95(2) ?
    C18 H18C . 0.97(2) ?
loop_
    _geom_angle_atom_site_label_1
    _geom_angle_atom_site_label_2
    _geom_angle_atom_site_label_3
    _geom_angle_site_symmetry_1
    _geom_angle_site_symmetry_3
    _geom_angle
    _geom_angle_publ_flag
    C17 O2 C16 . . 115.33(9) ?
    C7 N1 C6 . . 123.19(9) ?
    C7 N1 C15 . . 116.52(9) ?
    C6 N1 C15 . . 120.28(9) ?
    C8 N2 C1 . . 120.49(9) ?
    N2 C1 C2 . . 119.20(9) ?
    N2 C1 C6 . . 121.67(10) ?
    C2 C1 C6 . . 119.10(10) ?
    C3 C2 C1 . . 120.73(10) ?
    C3 C2 H2 . . 119.6(8) ?
    C1 C2 H2 . . 119.7(8) ?
    C2 C3 C4 . . 119.78(11) ?
    C2 C3 H3 . . 121.2(8) ?
    C4 C3 H3 . . 119.0(8) ?
    C5 C4 C3 . . 120.72(11) ?
    C5 C4 H4 . . 120.7(8) ?
    C3 C4 H4 . . 118.5(8) ?
    C4 C5 C6 . . 119.78(10) ?
    C4 C5 H5 . . 118.0(9) ?
    C6 C5 H5 . . 122.2(9) ?
    N1 C6 C5 . . 122.87(9) ?
    N1 C6 C1 . . 117.29(10) ?
    C5 C6 C1 . . 119.84(10) ?
    O1 C7 N1 . . 120.36(10) ?
    O1 C7 C8 . . 124.70(10) ?
    N1 C7 C8 . . 114.94(9) ?
    N2 C8 C9 . . 117.09(9) ?
    N2 C8 C7 . . 122.12(10) ?
    C9 C8 C7 . . 120.78(9) ?
    C14 C9 C10 . . 118.14(10) ?
    C14 C9 C8 . . 124.43(10) ?
    C10 C9 C8 . . 117.43(10) ?
    C11 C10 C9 . . 120.87(11) ?
    C11 C10 H10 . . 122.2(9) ?
    C9 C10 H10 . . 117.0(9) ?
    C10 C11 C12 . . 120.53(12) ?
    C10 C11 H11 . . 118.3(9) ?
    C12 C11 H11 . . 121.2(9) ?
    C13 C12 C11 . . 119.10(11) ?
    C13 C12 H12 . . 119.6(8) ?
    C11 C12 H12 . . 121.3(8) ?
    C12 C13 C14 . . 121.02(12) ?
    C12 C13 H13 . . 117.5(9) ?
    C14 C13 H13 . . 121.4(9) ?
    C13 C14 C9 . . 120.32(11) ?
    C13 C14 H14 . . 116.0(9) ?
    C9 C14 H14 . . 123.7(9) ?
    N1 C15 C16 . . 110.08(9) ?
    N1 C15 H15A . . 106.2(7) ?
    C16 C15 H15A . . 112.9(7) ?
    N1 C15 H15B . . 109.3(8) ?
    C16 C15 H15B . . 110.1(8) ?
    H15A C15 H15B . . 108.2(11) ?
    O2 C16 C15 . . 109.30(10) ?
    O2 C16 H16A . . 111.5(8) ?
    C15 C16 H16A . . 111.6(8) ?
    O2 C16 H16B . . 105.9(7) ?
    C15 C16 H16B . . 110.3(7) ?
    H16A C16 H16B . . 108.0(11) ?
    O3 C17 O2 . . 123.41(10) ?
    O3 C17 C18 . . 124.81(11) ?
    O2 C17 C18 . . 111.77(10) ?
    C17 C18 H18A . . 104.9(13) ?
    C17 C18 H18B . . 113.1(11) ?
    H18A C18 H18B . . 110.9(18) ?
    C17 C18 H18C . . 111.5(11) ?
    H18A C18 H18C . . 110.2(17) ?
    H18B C18 H18C . . 106.3(16) ?
loop_
    _geom_torsion_atom_site_label_1
    _geom_torsion_atom_site_label_2
    _geom_torsion_atom_site_label_3
    _geom_torsion_atom_site_label_4
    _geom_torsion_site_symmetry_1
    _geom_torsion_site_symmetry_2
    _geom_torsion_site_symmetry_3
    _geom_torsion_site_symmetry_4
    _geom_torsion
    _geom_torsion_publ_flag
    C8 N2 C1 C2 . . . . 179.20(10) ?
    C8 N2 C1 C6 . . . . 1.29(17) ?
    N2 C1 C2 C3 . . . . -178.09(10) ?
    C6 C1 C2 C3 . . . . -0.13(17) ?
    C1 C2 C3 C4 . . . . -1.29(18) ?
    C2 C3 C4 C5 . . . . 0.91(18) ?
    C3 C4 C5 C6 . . . . 0.92(18) ?
    C7 N1 C6 C5 . . . . 175.87(10) ?
    C15 N1 C6 C5 . . . . -4.42(16) ?
    C7 N1 C6 C1 . . . . -4.13(16) ?
    C15 N1 C6 C1 . . . . 175.58(10) ?
    C4 C5 C6 N1 . . . . 177.66(10) ?
    C4 C5 C6 C1 . . . . -2.34(17) ?
    N2 C1 C6 N1 . . . . -0.14(16) ?
    C2 C1 C6 N1 . . . . -178.05(10) ?
    N2 C1 C6 C5 . . . . 179.86(10) ?
    C2 C1 C6 C5 . . . . 1.95(16) ?
    C6 N1 C7 O1 . . . . -173.92(10) ?
    C15 N1 C7 O1 . . . . 6.36(16) ?
    C6 N1 C7 C8 . . . . 6.57(15) ?
    C15 N1 C7 C8 . . . . -173.15(9) ?
    C1 N2 C8 C9 . . . . -177.24(9) ?
    C1 N2 C8 C7 . . . . 1.54(17) ?
    O1 C7 C8 N2 . . . . 175.20(11) ?
    N1 C7 C8 N2 . . . . -5.32(16) ?
    O1 C7 C8 C9 . . . . -6.07(18) ?
    N1 C7 C8 C9 . . . . 173.42(9) ?
    N2 C8 C9 C14 . . . . -168.77(10) ?
    C7 C8 C9 C14 . . . . 12.44(17) ?
    N2 C8 C9 C10 . . . . 10.61(16) ?
    C7 C8 C9 C10 . . . . -168.19(10) ?
    C14 C9 C10 C11 . . . . 1.58(18) ?
    C8 C9 C10 C11 . . . . -177.84(11) ?
    C9 C10 C11 C12 . . . . -0.4(2) ?
    C10 C11 C12 C13 . . . . -1.2(2) ?
    C11 C12 C13 C14 . . . . 1.52(19) ?
    C12 C13 C14 C9 . . . . -0.28(19) ?
    C10 C9 C14 C13 . . . . -1.26(17) ?
    C8 C9 C14 C13 . . . . 178.11(10) ?
    C7 N1 C15 C16 . . . . -92.28(12) ?
    C6 N1 C15 C16 . . . . 88.00(12) ?
    C17 O2 C16 C15 . . . . 82.16(12) ?
    N1 C15 C16 O2 . . . . -178.70(9) ?
    C16 O2 C17 O3 . . . . 0.52(16) ?
    C16 O2 C17 C18 . . . . 179.37(10) ?
loop_
    _geom_hbond_atom_site_label_D
    _geom_hbond_atom_site_label_H
    _geom_hbond_atom_site_label_A
    _geom_hbond_site_symmetry_A
    _geom_hbond_distance_DH
    _geom_hbond_distance_HA
    _geom_hbond_distance_DA
    _geom_hbond_angle_DHA
    _geom_hbond_publ_flag
    C4 H4 O3 2_766 0.974(16) 2.526(16) 3.4713(17) 163.6(11) yes
    C5 H5 O3 . 0.992(15) 2.592(16) 3.5435(15) 160.7(12) yes
    C14 H14 O1 . 0.963(15) 2.232(16) 2.8387(16) 120.0(12) yes
    C16 H16B O3 1_455 0.993(14) 2.553(14) 3.3632(16) 138.7(10) yes
    C18 H18A Cg2 2_666 0.97(2) 2.93(2) 3.7585(17) 144.2(17) yes
_shelx_space_group_comment
;
The symmetry employed for this shelxl refinement is uniquely defined
by the following loop, which should always be used as a source of
symmetry information in preference to the above space-group names.
They are only intended as comments.
;
_shelx_estimated_absorpt_T_min     0.961
_shelx_estimated_absorpt_T_max     0.989
_shelx_hkl_file
;
  -1   0   0  346.37   13.40
  -1   0   0  338.97   13.40
  -1   0   0  350.46   13.40
   1   0   0  344.57   13.40
   1   0   0  346.97   13.40
   1   0   0  345.57   13.40
  -2   0   0    5.40    0.50
  -2   0   0    5.50    0.40
  -2   0   0    6.60    0.50
  -2   0   0    5.10    0.40
   2   0   0    6.70    0.50
   2   0   0    4.90    0.50
   2   0   0    6.20    0.40
   2   0   0    5.20    0.50
  -3   0   0   11.80    0.80
  -3   0   0   10.30    0.70
  -3   0   0    9.10    0.80
  -3   0   0   11.10    0.70
   3   0   0   10.30    0.70
   3   0   0   10.20    0.90
   3   0   0   11.60    0.80
   3   0   0    8.30    0.80
  -4   0   0    9.20    0.80
  -4   0   0    7.00    0.80
   4   0   0    8.80    0.90
   4   0   0    9.10    1.00
   4   0   0    9.70    0.90
  -5   0   0   10.10    1.00
   5   0   0   12.70    1.10
   5   0   0   11.20    1.20
   5   0   0    8.90    1.20
  -6   0   0   23.70    1.70
   6   0   0   22.70    2.10
  -7   0   0   33.50    2.40
   7   0   0   36.90    3.40
   7  -1   0    0.60    2.10
   6  -1   0    2.10    1.30
   6  -1   0    2.60    1.50
  -6   1   0    2.00    0.80
   5  -1   0    1.00    0.70
   5  -1   0    0.40    0.90
   5  -1   0    0.40    1.00
  -5   1   0    0.90    0.60
   4  -1   0    1.40    0.70
   4  -1   0    1.00    0.50
   4  -1   0    1.50    0.70
  -4   1   0    0.80    0.60
  -4   1   0    1.70    0.50
   3  -1   0    1.00    0.50
   3  -1   0    1.60    0.40
   3  -1   0    1.00    0.50
   3  -1   0    1.70    0.40
  -3   1   0    1.40    0.50
  -3   1   0    1.50    0.30
  -3   1   0    1.20    0.30
   2  -1   0   60.99    2.90
   2  -1   0   70.09    2.80
   2  -1   0   74.19    2.90
   2  -1   0   68.29    2.80
  -2   1   0   70.59    2.80
  -2   1   0   72.49    2.70
  -2   1   0   67.29    2.90
   1  -1   0  366.46   14.00
   1  -1   0  358.76   14.00
   1  -1   0  365.86   14.00
  -1   1   0  351.46   14.00
  -1   1   0  358.76   14.00
  -1   1   0  364.66   14.00
   0   1   0    8.40    0.40
   0   1   0    8.00    0.40
  -1  -1   0   59.99    2.40
  -1  -1   0   60.89    2.40
  -1  -1   0   58.39    2.40
   1   1   0   60.59    2.40
   1   1   0   63.39    2.40
   1   1   0   57.99    2.40
   1   1   0   61.69    2.40
  -2  -1   0    0.10    0.20
  -2  -1   0    0.20    0.20
  -2  -1   0    0.10    0.20
  -2  -1   0    0.00    0.20
   2   1   0   -0.10    0.20
   2   1   0    0.10    0.20
   2   1   0    0.20    0.20
   2   1   0    0.00    0.30
   2   1   0    0.20    0.20
  -3  -1   0    7.30    0.70
  -3  -1   0    7.00    0.60
  -3  -1   0    6.70    0.60
  -3  -1   0    5.90    0.60
   3   1   0    7.40    0.60
   3   1   0    7.20    0.60
   3   1   0    5.80    0.70
   3   1   0    7.40    0.60
  -4  -1   0    2.70    0.50
  -4  -1   0    2.40    0.60
   4   1   0    3.50    0.60
   4   1   0    3.70    0.70
   4   1   0    3.10    0.60
   4   1   0    4.60    0.80
  -5  -1   0    2.00    0.60
   5   1   0    1.00    0.90
   5   1   0    1.50    0.90
  -6  -1   0    0.80    0.80
   6   1   0    1.90    1.40
  -7  -1   0    1.30    1.30
   7   1   0    0.60    2.00
   6  -2   0    4.90    1.10
   6  -2   0    5.50    1.50
   6  -2   0    5.80    1.60
  -6   2   0    5.70    0.90
   5  -2   0   38.00    2.00
   5  -2   0   36.70    2.30
   5  -2   0   39.60    2.30
  -5   2   0   35.90    1.90
   4  -2   0   14.30    1.00
   4  -2   0   12.20    1.20
   4  -2   0   14.30    1.20
  -4   2   0   14.90    0.90
  -4   2   0   12.90    1.20
   3  -2   0  162.48    6.30
   3  -2   0  159.08    6.40
   3  -2   0  157.98    6.40
  -3   2   0  154.28    6.40
  -3   2   0  156.28    6.30
   2  -2   0    8.30    0.60
   2  -2   0    8.60    0.50
   2  -2   0    6.80    0.60
  -2   2   0    7.20    0.60
  -2   2   0    7.90    0.50
  -2   2   0    9.40    0.50
  -2   2   0    8.40    0.50
   1  -2   0 9319.67  370.66
   1  -2   0 9328.37  370.86
   1  -2   0 9999.00  371.16
   1  -2   0 9380.26  371.06
  -1   2   0 9872.41  370.86
  -1   2   0 9770.02  371.26
  -1   2   0 9511.15  370.66
   0  -2   0  825.42   32.70
   0  -2   0  872.61   32.70
   0  -2   0  850.41   32.70
   0   2   0  842.82   32.80
   0   2   0  858.61   32.80
   0   2   0  830.02   32.70
  -1  -2   0  455.95   17.90
   1   2   0  466.85   17.90
   1   2   0  445.46   18.00
   1   2   0  484.05   18.00
  -2  -2   0    2.80    0.30
  -2  -2   0    3.40    0.40
  -2  -2   0    3.70    0.30
   2   2   0    2.30    0.30
   2   2   0    3.30    0.30
   2   2   0    1.90    0.30
   2   2   0    3.60    0.50
   2   2   0    3.30    0.30
  -3  -2   0  118.09    4.40
  -3  -2   0  108.39    4.40
  -3  -2   0  108.49    4.50
   3   2   0   99.59    4.60
   3   2   0  112.19    4.50
   3   2   0  112.19    4.40
   3   2   0  108.29    4.40
   3   2   0  112.69    4.40
  -4  -2   0   13.80    1.10
  -4  -2   0   14.90    1.00
   4   2   0   15.90    1.10
   4   2   0   14.60    1.20
   4   2   0   17.60    1.10
   4   2   0   15.00    1.10
  -5  -2   0   37.90    2.00
   5   2   0   36.80    2.30
  -6  -2   0   96.19    4.40
   6   2   0  102.49    4.80
  -7  -2   0    4.20    1.40
   7   2   0    6.20    2.20
   6  -3   0    0.00    1.10
   6  -3   0    0.40    1.50
  -6   3   0    0.20    0.70
   5  -3   0    1.70    1.20
   5  -3   0    1.40    0.80
   5  -3   0    2.10    1.10
  -5   3   0    1.70    0.60
   4  -3   0    1.20    0.80
   4  -3   0    0.50    0.70
   4  -3   0    1.20    0.50
  -4   3   0    1.20    0.40
  -4   3   0    1.50    0.70
   3  -3   0    2.10    0.40
   3  -3   0    2.30    0.60
   3  -3   0    1.70    0.60
  -3   3   0    1.80    0.60
  -3   3   0    2.00    0.30
   2  -3   0  143.29    5.80
   2  -3   0  139.89    5.70
   2  -3   0  140.19    5.60
  -2   3   0  142.49    5.60
  -2   3   0  144.99    5.60
  -2   3   0  146.69    5.80
  -2   3   0  142.89    5.60
   1  -3   0  443.26   17.40
   1  -3   0  452.45   17.50
   1  -3   0  450.05   17.40
  -1   3   0  469.75   17.50
  -1   3   0  432.86   17.50
   0  -3   0   86.59    3.40
   0  -3   0   88.39    3.40
   0  -3   0   81.59    3.40
   0   3   0   89.19    3.50
   0   3   0   86.49    3.40
   0   3   0   87.29    3.50
  -1  -3   0    3.80    0.30
   1   3   0    4.10    0.40
   1   3   0    3.70    0.40
   1   3   0    3.10    0.30
  -2  -3   0    0.10    0.20
  -2  -3   0    0.20    0.30
  -2  -3   0   -0.20    0.20
   2   3   0    0.20    0.20
   2   3   0    0.10    0.30
   2   3   0    0.50    0.40
   2   3   0    0.20    0.30
   2   3   0    0.30    0.20
  -3  -3   0   12.90    0.90
  -3  -3   0   13.70    0.80
  -3  -3   0   15.50    0.90
   3   3   0   16.60    0.80
   3   3   0   12.70    0.90
   3   3   0   13.20    0.90
   3   3   0   15.30    1.10
  -4  -3   0   24.50    1.30
  -4  -3   0   21.90    1.40
  -4  -3   0   27.80    1.30
   4   3   0   20.60    1.50
   4   3   0   20.20    1.30
   4   3   0   20.00    1.30
  -5  -3   0   11.20    1.00
   5   3   0    9.30    1.40
   5   3   0   13.50    1.20
  -6  -3   0   23.50    1.90
   6   3   0   24.40    2.30
  -7  -3   0    0.50    1.60
   7   3   0    1.00    1.90
   6  -4   0    9.20    1.90
   6  -4   0    9.90    1.50
  -6   4   0    8.90    1.00
   5  -4   0    0.30    0.70
   5  -4   0    0.20    1.20
  -5   4   0    1.30    0.50
   4  -4   0   88.29    3.80
   4  -4   0   91.19    4.10
   4  -4   0   91.69    4.00
  -4   4   0   89.59    3.70
   3  -4   0    0.00    0.60
   3  -4   0    0.20    0.50
   3  -4   0    0.20    0.40
  -3   4   0    0.10    0.30
  -3   4   0    0.20    0.60
   2  -4   0  123.19    5.30
   2  -4   0  131.29    5.20
   2  -4   0  128.29    5.10
   2  -4   0  123.59    5.10
  -2   4   0  127.29    5.10
  -2   4   0  134.19    5.30
  -2   4   0  133.69    5.10
  -2   4   0  134.19    5.10
   1  -4   0  311.97   12.10
   1  -4   0  307.37   12.00
   1  -4   0  302.77   12.20
   1  -4   0  310.97   12.10
  -1   4   0  321.07   12.10
  -1   4   0  309.27   12.20
   0  -4   0   98.79    3.90
   0  -4   0   95.49    3.80
   0  -4   0   94.79    3.80
   0   4   0   99.89    3.90
   0   4   0   99.79    3.90
  -1  -4   0    4.10    0.40
  -1  -4   0    3.80    0.30
   1   4   0    5.10    0.50
   1   4   0    4.10    0.30
   1   4   0    4.00    0.30
   1   4   0    4.50    0.40
  -2  -4   0  440.26   16.70
  -2  -4   0  427.86   16.70
   2   4   0  421.46   16.70
   2   4   0  437.96   16.80
   2   4   0  419.96   16.80
  -3  -4   0    9.60    0.90
  -3  -4   0   11.50    0.80
   3   4   0    7.50    1.00
   3   4   0   12.90    1.00
   3   4   0    8.30    0.80
   3   4   0    9.80    0.70
  -4  -4   0    0.70    0.60
  -4  -4   0   -0.10    0.50
  -4  -4   0    0.50    0.60
   4   4   0   -0.10    0.50
   4   4   0    0.40    0.50
   4   4   0    0.10    0.60
   5   4   0   64.09    3.30
   5   4   0   63.09    3.00
   6   4   0    0.40    1.30
   7   4   0    7.70    2.20
   6  -5   0    5.70    2.00
   6  -5   0    4.40    1.40
  -6   5   0    5.10    0.70
   5  -5   0   -0.30    0.80
   5  -5   0    0.30    1.30
  -5   5   0   -0.30    0.50
   4  -5   0    0.20    0.60
   4  -5   0   -0.20    0.90
  -4   5   0    0.40    0.40
   3  -5   0    1.00    0.40
   3  -5   0    0.60    0.70
   3  -5   0    0.80    0.60
  -3   5   0    1.30    0.30
  -3   5   0    1.50    0.70
  -3   5   0    0.90    0.20
   2  -5   0  257.87   10.10
   2  -5   0  251.57   10.30
   2  -5   0  262.87   10.20
  -2   5   0  257.67   10.30
  -2   5   0  260.87   10.10
   1  -5   0   79.09    3.30
   1  -5   0   76.39    3.20
   1  -5   0   81.29    3.20
   1  -5   0   79.79    3.40
  -1   5   0   83.19    3.40
  -1   5   0   84.99    3.30
   0  -5   0    1.30    0.20
   0  -5   0    1.20    0.40
   0  -5   0    1.10    0.20
   0   5   0    1.70    0.30
   0   5   0    1.60    0.40
  -1  -5   0    6.10    0.50
  -1  -5   0    6.20    0.50
  -1  -5   0    7.50    0.50
   1   5   0    7.60    0.60
   1   5   0    7.70    0.60
   1   5   0    7.60    0.40
   1   5   0    7.70    0.40
  -2  -5   0   19.80    1.00
   2   5   0   19.20    0.90
   2   5   0   18.90    1.10
   2   5   0   20.90    1.10
   2   5   0   19.60    1.00
  -3  -5   0   10.60    0.80
   3   5   0    9.60    0.90
   3   5   0    8.80    0.70
   3   5   0    8.60    1.00
  -4  -5   0   38.50    2.00
  -4  -5   0   39.50    1.90
   4   5   0   37.70    2.00
   4   5   0   35.80    2.10
   4   5   0   36.30    1.80
   5   5   0   33.60    2.30
   5   5   0   31.60    1.90
   6   5   0   -0.90    0.90
   6   5   0    0.10    1.40
   7   5   0    0.10    2.10
   5  -6   0   11.20    1.70
   5  -6   0   16.80    1.60
   4  -6   0    0.80    1.10
   4  -6   0   -0.20    0.60
   3  -6   0   40.80    1.90
   3  -6   0   43.50    2.20
   2  -6   0  111.09    4.50
   2  -6   0  111.79    4.40
   2  -6   0  101.29    4.60
  -2   6   0  109.59    4.40
   1  -6   0   22.20    1.30
   1  -6   0   20.90    1.00
   1  -6   0   20.40    1.00
   1  -6   0   23.20    1.10
  -1   6   0   24.60    1.20
   0  -6   0    0.70    0.40
   0  -6   0    0.50    0.20
   0  -6   0    0.10    0.20
   0   6   0    0.50    0.40
   0   6   0    1.00    0.40
  -1  -6   0  305.57   12.00
  -1  -6   0  301.87   11.90
  -1  -6   0  290.17   11.90
   1   6   0  319.47   12.10
   1   6   0  315.07   12.10
  -2  -6   0    0.00    0.30
   2   6   0    0.00    0.30
   2   6   0    0.00    0.40
   2   6   0   -0.10    0.50
   2   6   0    0.10    0.30
  -3  -6   0   19.80    1.10
   3   6   0   16.40    1.20
   3   6   0   17.00    1.30
   3   6   0   15.40    1.00
  -4  -6   0   -0.20    0.60
   4   6   0   -0.60    0.70
   4   6   0   -0.20    0.80
   4   6   0   -0.20    0.50
   5   6   0    0.00    1.10
   5   6   0    0.30    0.70
   6   6   0   16.80    2.10
   6   6   0   14.70    1.40
   7   6   0   19.30    2.10
   5  -7   0    0.30    1.70
   5  -7   0    0.10    1.00
   4  -7   0   10.50    1.00
   4  -7   0    9.50    1.50
   3  -7   0   47.20    2.60
   3  -7   0   49.80    2.20
   2  -7   0   10.60    0.70
   2  -7   0    9.60    1.10
  -2   7   0    8.40    0.90
   1  -7   0    1.30    0.70
   1  -7   0    1.90    0.40
  -1   7   0    1.20    0.50
   0  -7   0   79.49    3.30
   0  -7   0   82.29    3.30
   0  -7   0   84.49    3.50
   0   7   0   86.29    3.50
   0   7   0   83.59    3.50
  -1  -7   0    3.60    0.60
  -1  -7   0    2.80    0.40
   1   7   0    4.80    0.70
   1   7   0    3.20    0.60
  -2  -7   0    0.10    0.30
   2   7   0   -0.30    0.50
   2   7   0    0.10    0.30
   2   7   0    0.30    0.30
   2   7   0    0.00    0.50
  -3  -7   0   55.79    2.50
   3   7   0   55.49    2.40
   3   7   0   59.69    2.70
   3   7   0   52.29    2.70
  -4  -7   0    1.90    0.70
   4   7   0    2.80    0.60
   4   7   0    1.90    1.00
   4   7   0    2.70    0.80
  -5  -7   0   13.00    1.40
  -5  -7   0   12.10    1.20
   5   7   0   14.00    1.80
   5   7   0   12.40    1.60
   5   7   0   13.60    1.30
   6   7   0    0.00    1.00
   6   7   0    0.20    1.40
   5  -8   0   -0.20    1.80
   5  -8   0   -0.10    1.10
   4  -8   0    7.30    1.00
   4  -8   0    7.20    1.50
   3  -8   0   16.40    1.70
   3  -8   0   15.10    1.10
   2  -8   0   26.80    1.80
   2  -8   0   26.50    1.40
   1  -8   0    0.30    0.70
   1  -8   0    0.10    0.40
  -1   8   0    0.40    0.60
   0  -8   0   34.20    1.50
   0  -8   0   34.30    1.80
   0   8   0   36.90    1.80
  -1  -8   0    5.60    0.50
   1   8   0    6.30    0.80
   1   8   0    7.00    0.90
  -2  -8   0    8.70    0.80
   2   8   0    7.10    0.90
   2   8   0    9.50    1.00
  -3  -8   0   41.70    2.00
   3   8   0   42.40    2.20
   3   8   0   44.40    2.40
   3   8   0   42.10    1.90
  -4  -8   0    2.20    0.80
   4   8   0    0.60    0.90
   4   8   0    0.80    0.50
   4   8   0    0.70    0.80
  -5  -8   0    5.30    1.00
  -5  -8   0    8.30    1.40
   5   8   0    5.70    1.40
   5   8   0    6.50    0.90
   5   8   0    7.30    1.30
   6   8   0    4.60    1.20
   6   8   0    3.60    1.80
   4  -9   0    3.30    1.70
   4  -9   0    2.10    1.00
   3  -9   0    1.50    1.20
   3  -9   0    0.90    0.70
   2  -9   0    9.90    1.00
   2  -9   0    9.70    1.30
   1  -9   0   64.49    2.70
   1  -9   0   67.49    3.10
  -1   9   0   64.29    3.00
   0  -9   0    0.80    0.40
   0  -9   0    1.50    0.80
   0   9   0    0.80    0.60
  -1  -9   0   -0.20    0.40
   1   9   0    0.30    0.60
  -2  -9   0   22.50    1.20
   2   9   0   21.70    1.50
   2   9   0   22.50    1.50
  -3  -9   0    9.70    0.90
   3   9   0    8.40    1.10
   3   9   0   11.10    0.80
   3   9   0   12.40    1.40
  -4  -9   0   23.80    1.60
   4   9   0   24.90    1.40
   4   9   0   24.40    2.00
   4   9   0   25.20    1.90
  -5  -9   0    2.30    1.00
  -5  -9   0    2.70    1.40
   5   9   0    2.90    0.80
   5   9   0    2.10    1.20
   5   9   0    3.80    1.40
   6   9   0    1.90    1.10
   6   9   0    3.80    1.90
   4 -10   0    1.50    1.10
   4 -10   0    1.40    1.90
   3 -10   0    0.30    0.80
   3 -10   0    1.40    1.40
   2 -10   0   11.80    1.10
   2 -10   0   10.40    1.50
   1 -10   0    0.50    1.00
   1 -10   0    0.10    0.50
  -1  10   0    0.60    0.80
   0 -10   0    0.50    0.50
   0  10   0   -0.30    0.70
  -1 -10   0    0.20    0.50
   1  10   0    0.30    0.70
  -2 -10   0   20.40    1.20
   2  10   0   19.10    1.60
  -3 -10   0    5.10    0.70
   3  10   0    5.90    1.20
   3  10   0    4.70    1.00
  -4 -10   0    1.30    0.80
   4  10   0    0.30    1.00
   4  10   0    0.50    1.10
   4  10   0    1.00    0.60
  -5 -10   0    3.10    1.50
  -5 -10   0    2.30    1.10
   5  10   0    2.60    1.50
   5  10   0    2.20    1.30
   5  10   0    2.80    0.90
   6  10   0    0.80    2.00
   3 -11   0    4.30    1.00
   3 -11   0    4.00    1.80
   2 -11   0    8.30    0.90
   2 -11   0   11.70    1.70
   1 -11   0    0.30    0.50
   1 -11   0    0.00    1.20
  -1  11   0    0.30    0.90
   0 -11   0    0.40    0.50
   0  11   0    0.10    0.80
  -1 -11   0    1.70    0.60
   1  11   0    0.40    0.80
  -2 -11   0   17.00    1.20
   2  11   0   14.00    1.40
  -3 -11   0   18.30    1.30
   3  11   0   16.60    1.60
  -4 -11   0    5.20    1.00
   4  11   0    4.80    0.60
   4  11   0    5.30    1.50
   4  11   0    2.90    1.20
  -5 -11   0   17.20    1.60
   5  11   0   17.60    2.00
   5  11   0   17.60    1.40
   5  11   0   19.10    2.30
   2 -12   0    0.90    0.80
   2 -12   0    2.50    1.90
   1 -12   0    0.50    0.60
  -1  12   0    0.80    1.10
   0 -12   0    0.40    0.60
   0  12   0    0.30    1.00
  -1 -12   0    0.50    0.60
   1  12   0   -0.40    1.00
  -2 -12   0    2.90    0.70
   2  12   0    1.40    1.10
  -3 -12   0    5.10    0.90
   3  12   0    6.50    1.30
  -4 -12   0   21.40    1.90
   4  12   0   26.20    2.50
  -5 -12   0    0.30    1.30
   5  12   0   -0.20    0.70
   5  12   0   -0.10    1.70
   1 -13   0    0.00    0.90
   0 -13   0   -0.10    0.70
   0  13   0   -0.40    1.20
  -1 -13   0    4.40    0.80
   1  13   0    4.30    1.30
  -2 -13   0   11.40    1.10
   2  13   0   13.40    1.80
  -3 -13   0    1.50    0.90
   3  13   0   -0.10    1.40
  -4 -13   0    1.00    1.10
   4  13   0    0.80    1.60
   0 -14   0    2.40    0.80
   0  14   0    1.80    1.50
  -1 -14   0    0.60    0.90
   1  14   0   -0.70    1.40
  -2 -14   0    0.00    0.90
   2  14   0   -0.70    1.40
   1  14  -1    2.00    1.80
   3  13  -1    0.20    1.40
  -3 -13   1    1.10    1.00
   2  13  -1    5.70    1.50
  -2 -13   1    6.20    1.00
   1  13  -1    1.40    1.30
  -1 -13   1    1.40    0.80
   0  13  -1   28.20    2.70
   0 -13   1   34.80    1.80
   1 -13   1   10.40    1.10
   4  12  -1    3.00    1.60
  -4 -12   1    4.60    1.20
   3  12  -1    4.70    1.40
  -3 -12   1    6.40    1.00
   2  12  -1   -0.40    1.00
  -2 -12   1   -0.40    0.70
   1  12  -1    1.10    1.10
  -1 -12   1    1.00    0.60
   0  12  -1    2.10    1.10
   0 -12   1    2.30    0.60
   1 -12   1    1.00    0.70
   2 -12   1    5.70    1.00
   2 -12   1    5.60    1.90
   5  11  -1   15.50    2.30
   5  11  -1   14.80    2.00
   5  11  -1   13.80    1.30
  -5 -11   1   12.20    2.10
  -5 -11   1   12.70    1.60
   4  11  -1    0.90    1.50
   4  11  -1    0.20    1.20
  -4 -11   1    0.40    0.90
   3  11  -1   41.40    2.50
  -3 -11   1   37.90    2.10
   2  11  -1    0.50    1.00
  -2 -11   1    0.70    0.60
   1  11  -1    7.80    1.20
  -1 -11   1    7.80    0.70
   0  11  -1    3.60    1.00
   0 -11   1    5.70    0.60
  -1  11  -1   10.80    1.30
   1 -11   1   10.70    1.00
   2 -11   1   14.50    1.90
   2 -11   1   14.30    1.20
   3 -11   1    0.70    1.80
   3 -11   1    2.10    1.00
   5  10  -1   13.20    1.30
   5  10  -1   11.40    1.90
   5  10  -1   14.00    1.80
  -5 -10   1   14.20    1.50
  -5 -10   1   17.00    2.00
   4  10  -1    0.50    0.50
   4  10  -1   -0.20    1.20
   4  10  -1    0.00    1.00
  -4 -10   1    0.30    0.80
   3  10  -1    4.60    1.20
   3  10  -1    3.30    0.90
  -3 -10   1    4.10    0.70
   2  10  -1    0.20    0.80
  -2 -10   1   -0.40    0.50
   1  10  -1    0.30    0.80
  -1 -10   1    0.60    0.40
   0  10  -1    1.00    0.80
   0 -10   1    1.70    0.50
  -1  10  -1    2.60    0.90
   1 -10   1    2.10    1.10
   1 -10   1    2.40    0.50
   2 -10   1   13.40    1.60
   2 -10   1   13.30    1.10
   3 -10   1    9.00    1.80
   3 -10   1    8.40    1.00
   4 -10   1   -1.00    2.20
   6   9  -1    4.50    1.70
   6   9  -1    5.00    2.10
   5   9  -1    0.00    0.80
   5   9  -1    0.00    1.30
   5   9  -1   -0.20    1.10
  -5  -9   1   -1.00    1.30
  -5  -9   1    0.40    1.00
   4   9  -1   38.70    2.50
   4   9  -1   43.10    2.00
   4   9  -1   45.90    2.70
  -4  -9   1   44.80    2.30
   3   9  -1    2.40    0.90
   3   9  -1    2.90    1.10
  -3  -9   1    2.40    0.60
   2   9  -1   -0.10    0.70
   2   9  -1    0.20    0.80
  -2  -9   1    0.40    0.50
   1   9  -1    1.10    0.70
   1   9  -1    1.10    0.80
  -1  -9   1    1.30    0.40
   0   9  -1   19.70    1.40
   0  -9   1   19.80    1.50
   0  -9   1   18.80    1.00
  -1   9  -1    3.30    0.80
   1  -9   1    4.50    1.00
   1  -9   1    3.40    0.50
   2  -9   1    1.80    1.10
   2  -9   1    1.10    0.50
   3  -9   1    0.00    0.70
   3  -9   1   -0.30    1.20
   4  -9   1    9.50    1.20
   4  -9   1    8.10    1.90
   6   8  -1    9.00    1.30
   6   8  -1    8.10    2.00
   5   8  -1   16.40    1.60
   5   8  -1   16.40    1.90
   5   8  -1   13.50    1.20
  -5  -8   1   13.10    1.60
  -5  -8   1   13.00    1.30
   4   8  -1    3.10    1.00
   4   8  -1    3.60    1.20
   4   8  -1    3.30    0.60
  -4  -8   1    4.20    0.80
   3   8  -1   21.30    1.60
   3   8  -1   21.00    1.10
   3   8  -1   20.20    1.50
  -3  -8   1   18.90    1.20
   2   8  -1    5.10    0.90
   2   8  -1    5.80    0.90
  -2  -8   1    3.50    0.50
   1   8  -1   12.50    1.10
   1   8  -1   13.80    1.20
  -1  -8   1   12.90    0.80
   0   8  -1    4.00    0.70
   0   8  -1    4.00    0.70
   0  -8   1    3.40    0.40
   0  -8   1    3.40    0.70
  -1   8  -1   92.19    4.00
   1  -8   1   97.69    4.10
   1  -8   1   91.59    3.70
   2  -8   1    1.30    0.40
   2  -8   1    0.40    1.00
   3  -8   1    3.60    0.60
   3  -8   1    3.30    1.20
   4  -8   1   41.40    2.20
   4  -8   1   43.60    2.90
   5  -8   1    7.20    1.70
   5  -8   1    7.00    2.60
   6   7  -1    1.70    1.10
   6   7  -1    2.10    1.60
   5   7  -1    5.90    0.90
   5   7  -1    6.70    1.40
   5   7  -1    6.10    1.20
  -5  -7   1    8.10    1.30
   4   7  -1    4.70    1.10
   4   7  -1    4.90    0.70
   4   7  -1    7.70    1.10
  -4  -7   1    6.40    0.80
   3   7  -1   26.10    1.70
   3   7  -1   27.10    1.30
  -3  -7   1   20.80    1.30
   2   7  -1    6.10    0.90
   2   7  -1    5.00    0.40
   2   7  -1    5.10    0.40
   2   7  -1    6.20    0.80
  -2  -7   1    5.40    0.50
   1   7  -1   39.10    1.90
   1   7  -1   40.10    2.00
  -1  -7   1   35.60    1.60
  -1  -7   1   40.30    1.80
   0   7  -1   80.19    3.40
   0   7  -1   82.29    3.40
   0  -7   1   78.49    3.20
   0  -7   1   79.29    3.40
   0  -7   1   78.29    3.20
  -1   7  -1    2.10    0.60
  -1   7  -1    3.50    0.60
   1  -7   1    2.30    0.60
   1  -7   1    1.80    0.30
   1  -7   1    2.10    0.30
   1  -7   1    1.90    0.60
  -2   7  -1    1.50    0.70
  -2   7  -1    1.50    0.60
   2  -7   1    1.20    0.40
   2  -7   1    1.00    0.70
   3  -7   1   21.10    1.70
   3  -7   1   19.90    1.20
   4  -7   1    0.00    1.30
   4  -7   1    1.20    0.70
   5  -7   1    1.70    1.10
   5  -7   1    0.50    1.60
   6   6  -1    3.00    1.40
   6   6  -1    4.10    1.10
   5   6  -1    0.30    0.70
   5   6  -1    1.50    1.20
  -5  -6   1    0.40    1.20
  -5  -6   1    0.40    1.40
   4   6  -1  145.19    6.00
   4   6  -1  154.18    6.20
   4   6  -1  150.38    6.40
  -4  -6   1  148.29    6.20
  -4  -6   1  146.39    6.10
   3   6  -1   32.80    1.50
   3   6  -1   31.40    1.80
   3   6  -1   30.30    1.90
  -3  -6   1   34.60    1.60
   2   6  -1   46.10    2.20
   2   6  -1   46.70    2.00
   2   6  -1   45.50    2.30
   2   6  -1   48.30    2.00
  -2  -6   1   48.50    2.00
   1   6  -1   27.40    1.40
   1   6  -1   25.90    1.40
  -1  -6   1   26.20    1.20
  -1  -6   1   23.30    1.10
  -1  -6   1   24.70    1.10
   0   6  -1  290.37   11.60
   0   6  -1  299.27   11.60
   0  -6   1  293.77   11.50
   0  -6   1  297.57   11.40
   0  -6   1  287.07   11.40
  -1   6  -1   12.00    0.80
  -1   6  -1   10.70    0.80
  -1   6  -1   11.30    0.90
   1  -6   1    8.70    0.80
   1  -6   1    9.70    0.50
   1  -6   1    8.50    0.50
   1  -6   1    9.10    0.80
  -2   6  -1    0.50    0.40
  -2   6  -1    1.20    0.60
   2  -6   1    0.80    0.30
   2  -6   1    0.40    0.60
   2  -6   1    0.50    0.50
  -3   6  -1   10.60    1.10
   3  -6   1    8.60    0.80
   3  -6   1   10.30    1.20
   4  -6   1    0.90    0.60
   4  -6   1    0.70    1.00
   5  -6   1    0.40    0.90
   5  -6   1    1.10    1.50
   6   5  -1    2.30    1.10
   6   5  -1    1.40    1.40
   5   5  -1    1.10    0.70
   5   5  -1    0.70    1.00
   4   5  -1  178.88    7.40
   4   5  -1  180.18    7.50
   4   5  -1  180.18    7.70
  -4  -5   1  184.58    7.50
  -4  -5   1  192.68    7.40
   3   5  -1    2.30    0.60
   3   5  -1    3.80    0.50
   3   5  -1    2.00    0.70
  -3  -5   1    3.70    0.50
   2   5  -1   18.60    0.90
   2   5  -1   17.50    0.90
   2   5  -1   18.70    1.20
   2   5  -1   15.80    1.10
  -2  -5   1   17.80    0.90
   1   5  -1  447.66   18.00
   1   5  -1  471.25   18.10
  -1  -5   1  448.16   17.90
  -1  -5   1  450.25   17.90
  -1  -5   1  490.15   17.90
   0   5  -1   84.69    3.50
   0   5  -1   89.69    3.50
   0   5  -1   86.29    3.50
   0  -5   1   82.89    3.30
   0  -5   1   84.49    3.50
  -1   5  -1    1.20    0.40
  -1   5  -1    0.90    0.40
  -1   5  -1    1.80    0.40
   1  -5   1    1.40    0.20
   1  -5   1    1.40    0.20
   1  -5   1    0.70    0.40
   1  -5   1    1.70    0.40
  -2   5  -1    7.00    0.60
  -2   5  -1    8.20    0.80
   2  -5   1    6.30    0.50
   2  -5   1    7.10    0.70
   2  -5   1    5.80    0.70
  -3   5  -1   23.40    1.50
   3  -5   1   26.90    1.60
   3  -5   1   26.70    1.30
   3  -5   1   25.10    1.60
  -4   5  -1    0.30    0.90
   4  -5   1    0.20    0.60
   4  -5   1    0.00    0.90
   5  -5   1    0.60    1.30
   5  -5   1    1.50    0.80
   6  -5   1    1.00    2.00
   6  -5   1    2.40    1.30
   7   4  -1    3.00    3.20
   6   4  -1    8.80    1.80
   6   4  -1   10.00    1.30
   5   4  -1  175.48    7.00
   5   4  -1  165.08    7.30
   4   4  -1   17.90    1.20
   4   4  -1   15.00    1.20
   4   4  -1   18.10    1.40
  -4  -4   1   19.40    1.30
   3   4  -1    5.50    0.70
   3   4  -1    4.50    0.50
   3   4  -1    5.80    0.70
  -3  -4   1    5.30    0.60
  -3  -4   1    6.30    0.60
   2   4  -1   46.10    2.10
   2   4  -1   41.00    1.80
   2   4  -1   44.30    2.00
  -2  -4   1   43.00    1.80
   1   4  -1  163.28    6.50
   1   4  -1  167.28    6.30
   1   4  -1  162.58    6.30
   1   4  -1  165.08    6.50
  -1  -4   1  157.68    6.40
  -1  -4   1  165.38    6.40
  -1  -4   1  161.68    6.40
   0   4  -1   16.30    0.90
   0   4  -1   17.30    0.90
   0   4  -1   16.10    0.80
   0  -4   1   15.40    0.80
  -1   4  -1  180.88    7.00
  -1   4  -1  182.78    7.10
  -1   4  -1  181.58    7.10
   1  -4   1  165.68    7.10
   1  -4   1  178.48    6.90
   1  -4   1  179.68    6.90
   1  -4   1  173.58    7.00
  -2   4  -1   99.79    3.90
  -2   4  -1   94.79    3.80
   2  -4   1   91.49    3.90
   2  -4   1   88.09    3.90
   2  -4   1   96.89    3.70
   2  -4   1   89.49    3.70
  -3   4  -1    2.10    0.30
  -3   4  -1    1.90    0.60
  -3   4  -1    1.30    0.20
   3  -4   1    1.20    0.40
   3  -4   1    1.10    0.60
   3  -4   1    1.30    0.60
  -4   4  -1   19.70    1.50
  -4   4  -1   20.00    1.00
   4  -4   1   18.10    1.50
   4  -4   1   14.10    1.50
   4  -4   1   17.20    1.20
  -5   4  -1    1.20    0.50
   5  -4   1    1.40    1.10
   5  -4   1    0.90    0.80
  -6   4  -1   12.50    1.10
   6  -4   1   10.00    2.00
   6  -4   1   11.10    1.40
   7   3  -1    2.90    2.10
   6   3  -1   25.80    2.40
   5   3  -1  314.57   12.90
   5   3  -1  315.67   12.60
   4   3  -1   21.60    1.30
   4   3  -1   21.40    1.40
   4   3  -1   26.30    1.70
  -4  -3   1   25.80    1.40
  -4  -3   1   22.90    1.40
  -4  -3   1   21.10    1.40
   3   3  -1    3.20    0.50
   3   3  -1    4.60    0.40
   3   3  -1    3.30    0.50
   3   3  -1    3.80    0.70
   3   3  -1    5.00    0.50
  -3  -3   1    2.90    0.50
  -3  -3   1    3.60    0.50
  -3  -3   1    3.00    0.50
   2   3  -1  166.08    6.60
   2   3  -1  167.88    6.60
   2   3  -1  167.18    6.70
  -2  -3   1  166.58    6.60
  -2  -3   1  165.78    6.60
   1   3  -1  256.07    9.80
   1   3  -1  243.38    9.90
   1   3  -1  254.87    9.80
   1   3  -1  255.27    9.90
  -1  -3   1  251.67    9.80
   0   3  -1  197.38    7.60
   0   3  -1  197.88    7.60
   0   3  -1  191.68    7.60
   0  -3   1  187.98    7.60
  -1   3  -1   45.80    1.90
  -1   3  -1   42.10    1.90
  -1   3  -1   46.10    1.80
   1  -3   1   45.30    1.90
   1  -3   1   41.50    1.70
   1  -3   1   44.40    1.70
   1  -3   1   41.50    1.90
  -2   3  -1   46.70    2.20
  -2   3  -1   48.50    1.90
  -2   3  -1   52.19    1.90
  -2   3  -1   52.29    2.00
   2  -3   1   47.40    2.00
   2  -3   1   46.30    2.10
   2  -3   1   45.20    2.10
   2  -3   1   47.80    2.00
  -3   3  -1   12.80    1.00
  -3   3  -1   15.00    0.80
  -3   3  -1   14.90    0.70
   3  -3   1   11.70    1.00
   3  -3   1   15.00    0.80
   3  -3   1   15.10    1.00
  -4   3  -1    5.50    0.90
  -4   3  -1    6.40    0.60
   4  -3   1    6.10    0.90
   4  -3   1    6.40    1.00
   4  -3   1    6.10    0.70
  -5   3  -1   20.70    1.70
  -5   3  -1   19.50    1.20
   5  -3   1   20.70    1.80
   5  -3   1   20.50    1.80
   5  -3   1   20.50    1.50
  -6   3  -1   11.20    1.10
   6  -3   1   10.00    1.40
   6  -3   1   13.20    1.90
   7   2  -1    4.60    2.20
  -7  -2   1    3.20    1.40
   6   2  -1   33.20    2.50
  -6  -2   1   34.70    2.10
   5   2  -1    4.90    1.00
   5   2  -1    3.70    1.00
  -5  -2   1    5.10    0.80
   4   2  -1   15.60    1.40
   4   2  -1   16.70    1.20
   4   2  -1   17.00    1.30
  -4  -2   1   18.10    1.20
  -4  -2   1   17.20    1.20
  -4  -2   1   16.70    1.10
   3   2  -1   34.10    1.80
   3   2  -1   33.70    1.60
   3   2  -1   37.80    1.60
   3   2  -1   36.90    1.60
   3   2  -1   35.30    1.70
  -3  -2   1   36.00    1.70
  -3  -2   1   38.00    1.70
  -3  -2   1   35.90    1.60
   2   2  -1   25.40    1.10
   2   2  -1   27.00    1.30
   2   2  -1   22.00    1.10
   2   2  -1   22.40    1.10
   2   2  -1   25.40    1.00
  -2  -2   1   23.20    1.10
  -2  -2   1   25.00    1.10
  -2  -2   1   23.70    1.20
   1   2  -1  109.59    4.30
   1   2  -1  109.39    4.30
   1   2  -1  107.39    4.40
  -1  -2   1  108.49    4.30
   0   2  -1 1516.45   57.19
   0   2  -1 1442.56   57.09
   0   2  -1 1471.75   57.09
  -1   2  -1  652.93   25.10
  -1   2  -1  667.33   25.00
   1  -2   1  627.64   25.00
   1  -2   1  646.54   25.10
   1  -2   1  635.54   25.00
  -2   2  -1   53.79    2.10
  -2   2  -1   52.59    2.10
  -2   2  -1   50.99    2.30
  -2   2  -1   54.59    2.10
   2  -2   1   51.49    2.30
   2  -2   1   53.79    2.10
   2  -2   1   51.19    2.30
  -3   2  -1  102.09    4.30
  -3   2  -1  102.19    4.20
   3  -2   1  107.29    4.20
   3  -2   1  109.29    4.40
   3  -2   1   99.89    4.30
  -4   2  -1   12.20    0.80
  -4   2  -1   13.50    1.20
   4  -2   1   12.30    1.10
   4  -2   1   14.90    1.00
   4  -2   1   11.80    1.20
  -5   2  -1    2.90    0.60
  -5   2  -1    1.80    0.90
   5  -2   1    1.80    1.00
   5  -2   1    3.40    1.10
   5  -2   1    3.60    0.80
  -6   2  -1   10.20    1.00
   6  -2   1    9.50    1.70
   6  -2   1    9.70    1.30
   6  -2   1    9.50    1.70
   7   1  -1   20.00    2.70
  -7  -1   1   22.60    2.30
   6   1  -1  166.58    7.40
  -6  -1   1  165.58    6.90
   5   1  -1   24.40    1.90
  -5  -1   1   24.00    1.50
   4   1  -1   11.50    1.00
   4   1  -1   10.20    0.90
   4   1  -1   11.40    1.10
   4   1  -1   10.30    1.00
  -4  -1   1   10.70    0.90
   3   1  -1    8.20    0.70
   3   1  -1    8.10    0.80
   3   1  -1    6.40    0.60
   3   1  -1   10.20    0.70
  -3  -1   1    9.30    0.70
  -3  -1   1    9.70    0.70
  -3  -1   1    7.50    0.70
   2   1  -1   71.99    2.80
   2   1  -1   64.49    2.80
   2   1  -1   71.49    2.80
   2   1  -1   65.79    2.90
   2   1  -1   70.49    2.80
  -2  -1   1   68.69    2.80
  -2  -1   1   69.89    2.80
  -2  -1   1   69.49    2.80
   1   1  -1  554.94   22.20
   1   1  -1  573.24   22.30
   1   1  -1  562.14   22.20
   1   1  -1  600.14   22.30
  -1  -1   1  567.44   22.20
  -1  -1   1  588.14   22.30
   0   1  -1  408.96   15.60
   0   1  -1  398.86   15.50
   0   1  -1  396.76   15.60
  -1   1  -1   16.20    0.70
  -1   1  -1   16.90    0.70
  -1   1  -1   16.50    0.70
  -1   1  -1   16.00    0.80
   1  -1   1   15.40    0.70
   1  -1   1   14.80    0.80
   1  -1   1   15.60    0.70
  -2   1  -1   25.50    1.10
  -2   1  -1   25.60    1.30
   2  -1   1   27.60    1.30
   2  -1   1   28.40    1.20
  -3   1  -1   17.60    1.00
  -3   1  -1   18.80    1.10
   3  -1   1   18.40    1.10
   3  -1   1   20.60    1.00
   3  -1   1   19.60    1.20
   3  -1   1   21.10    1.20
  -4   1  -1   13.10    1.20
  -4   1  -1   17.90    1.00
   4  -1   1   15.30    1.10
   4  -1   1   17.60    1.10
   4  -1   1   15.50    1.30
  -5   1  -1    6.10    1.00
  -5   1  -1    5.80    0.70
   5  -1   1    5.40    0.80
   5  -1   1    6.20    1.00
   5  -1   1    3.50    1.00
  -6   1  -1   10.20    1.00
   6  -1   1   10.90    1.30
   6  -1   1   13.30    1.70
   6  -1   1   10.00    1.70
   7  -1   1   10.30    2.30
   7   0  -1    0.20    2.10
  -7   0   1    1.20    1.20
   6   0  -1    0.90    1.40
  -6   0   1    0.90    0.90
   5   0  -1   33.80    2.20
   5   0  -1   36.50    2.10
  -5   0   1   36.30    1.90
   4   0  -1    5.50    0.70
   4   0  -1    6.00    0.80
   4   0  -1    4.40    0.80
   4   0  -1    4.70    0.70
  -4   0   1    4.90    0.60
   3   0  -1  178.28    7.00
   3   0  -1  178.78    7.10
   3   0  -1  170.78    7.00
   3   0  -1  177.38    6.90
  -3   0   1  180.08    7.00
  -3   0   1  167.98    7.00
  -3   0   1  173.98    6.90
   2   0  -1   81.99    3.50
   2   0  -1   87.39    3.40
   2   0  -1   82.29    3.40
   2   0  -1   84.99    3.40
  -2   0   1   82.69    3.40
  -2   0   1   85.39    3.40
   1   0  -1  984.30   37.80
   1   0  -1  966.00   37.80
   1   0  -1  967.70   37.80
   1   0  -1  962.80   37.80
  -1   0   1  978.40   37.80
  -1   0   1 1001.00   37.80
  -1   0   1  978.00   37.80
   0   0  -1  437.76   17.20
   0   0  -1  455.85   17.10
   0   0   1  444.26   17.10
   0   0   1  434.86   17.10
  -1   0  -1  561.54   21.80
  -1   0  -1  572.94   21.70
   1   0   1  557.94   21.80
   1   0   1  554.64   21.70
  -2   0  -1  202.98    8.00
   2   0   1  198.38    8.10
   2   0   1  208.78    8.00
   2   0   1  212.18    8.10
  -3   0  -1  107.39    4.40
  -3   0  -1  111.29    4.40
  -3   0  -1  107.89    4.40
   3   0   1   98.09    4.50
   3   0   1  115.89    4.40
   3   0   1  112.59    4.40
   3   0   1  104.79    4.40
  -4   0  -1    0.80    0.40
  -4   0  -1    0.80    0.60
   4   0   1    1.00    0.60
   4   0   1    0.90    0.50
   4   0   1   -0.10    0.60
  -5   0  -1   18.40    1.50
  -5   0  -1   17.20    1.20
   5   0   1   20.60    1.40
   5   0   1   16.50    1.60
   5   0   1   14.20    1.50
  -6   0  -1    6.90    1.00
   6   0   1    5.80    1.40
  -7   0  -1    4.50    1.10
   7   0   1    4.50    2.10
   7  -1  -1   22.20    2.90
   6  -1  -1    2.00    1.50
  -6   1   1    2.70    0.80
   5  -1  -1   19.10    1.50
   5  -1  -1   18.70    1.60
   5  -1  -1   17.30    1.70
  -5   1   1   20.30    1.40
   4  -1  -1   49.50    2.20
   4  -1  -1   42.10    2.30
   4  -1  -1   50.99    2.30
  -4   1   1   48.70    2.20
   3  -1  -1    2.40    0.50
   3  -1  -1    3.10    0.50
   3  -1  -1    2.00    0.50
   3  -1  -1    2.40    0.60
  -3   1   1    2.60    0.40
  -3   1   1    3.70    0.40
  -3   1   1    3.60    0.50
   2  -1  -1   33.90    1.60
   2  -1  -1   35.40    1.50
   2  -1  -1   34.90    1.50
   2  -1  -1   36.70    1.60
  -2   1   1   36.90    1.50
  -2   1   1   32.60    1.50
  -2   1   1   35.30    1.50
   1  -1  -1  532.95   20.90
   1  -1  -1  570.04   20.90
   1  -1  -1  520.45   20.90
   1  -1  -1  526.95   20.90
  -1   1   1  534.45   20.90
  -1   1   1  547.15   20.90
   0  -1  -1  563.54   22.10
   0  -1  -1  571.64   22.10
   0   1   1  579.54   22.10
   0   1   1  569.74   22.10
  -1  -1  -1  381.26   15.20
  -1  -1  -1  392.36   15.20
  -1  -1  -1  404.76   15.20
   1   1   1  389.76   15.20
   1   1   1  393.46   15.20
   1   1   1  392.36   15.10
   1   1   1  383.86   15.20
  -2  -1  -1   29.60    1.30
  -2  -1  -1   30.70    1.30
  -2  -1  -1   28.20    1.30
   2   1   1   28.00    1.40
   2   1   1   29.70    1.30
   2   1   1   30.00    1.30
   2   1   1   28.40    1.20
  -3  -1  -1    1.30    0.40
  -3  -1  -1    1.30    0.40
  -3  -1  -1    2.60    0.40
  -3  -1  -1    2.50    0.30
   3   1   1    1.80    0.40
   3   1   1    1.20    0.50
   3   1   1    2.00    0.40
  -4  -1  -1   10.80    0.90
  -4  -1  -1   11.30    1.00
   4   1   1   10.10    0.90
   4   1   1   11.40    1.00
   4   1   1   11.00    1.10
   4   1   1   11.50    1.00
  -5  -1  -1   11.10    1.10
  -5  -1  -1   11.60    1.10
   5   1   1   12.00    1.10
   5   1   1   11.90    1.30
   5   1   1    8.30    1.20
  -6  -1  -1   19.70    1.60
   6   1   1   23.50    2.10
  -7  -1  -1    0.60    1.20
   7   1   1   -0.40    1.90
   6  -2  -1    6.70    1.70
   6  -2  -1    5.50    1.60
  -6   2   1    7.50    1.00
   5  -2  -1    0.60    1.00
   5  -2  -1    0.20    0.70
   5  -2  -1    0.80    1.00
  -5   2   1    0.30    0.60
   4  -2  -1  126.99    5.30
   4  -2  -1  125.69    5.20
   4  -2  -1  123.29    5.10
  -4   2   1  118.39    5.00
   3  -2  -1    0.40    0.50
   3  -2  -1    0.40    0.40
   3  -2  -1    1.70    0.50
   3  -2  -1    0.90    0.50
  -3   2   1    0.80    0.30
  -3   2   1    0.60    0.30
   2  -2  -1    8.10    0.70
   2  -2  -1   10.50    0.60
   2  -2  -1    8.90    0.60
   2  -2  -1   10.50    0.70
  -2   2   1   10.00    0.60
  -2   2   1    9.20    0.60
   1  -2  -1 4838.02  187.88
   1  -2  -1 5005.00  187.98
   1  -2  -1 4919.91  187.78
  -1   2   1 4668.03  187.88
  -1   2   1 4863.81  187.78
   0  -2  -1   97.39    3.80
   0  -2  -1   96.39    3.80
   0   2   1   96.09    3.80
   0   2   1   99.09    3.80
  -1  -2  -1   60.79    2.40
  -1  -2  -1   61.09    2.40
  -1  -2  -1   60.09    2.40
   1   2   1   61.39    2.40
   1   2   1   61.19    2.50
   1   2   1   59.39    2.40
   1   2   1   61.29    2.40
  -2  -2  -1  362.56   13.90
  -2  -2  -1  361.76   13.90
  -2  -2  -1  367.96   14.00
   2   2   1  333.87   14.00
   2   2   1  351.56   14.00
   2   2   1  361.16   13.90
   2   2   1  368.86   13.90
  -3  -2  -1   34.10    1.60
  -3  -2  -1   37.90    1.50
  -3  -2  -1   35.10    1.60
  -3  -2  -1   34.20    1.60
   3   2   1   35.90    1.50
   3   2   1   30.00    1.60
   3   2   1   32.70    1.50
   3   2   1   34.40    1.60
  -4  -2  -1    2.30    0.50
  -4  -2  -1    2.50    0.60
   4   2   1    2.10    0.70
   4   2   1    2.10    0.60
   4   2   1    3.20    0.60
   4   2   1    1.90    0.60
  -5  -2  -1    0.20    0.60
   5   2   1   -0.40    0.90
  -6  -2  -1   11.90    1.20
   6   2   1    9.80    1.50
  -7  -2  -1    1.40    1.20
   7   2   1    1.20    1.90
   6  -3  -1    0.20    1.50
   6  -3  -1    1.10    1.20
  -6   3   1    0.50    0.80
   5  -3  -1    5.10    1.00
   5  -3  -1    7.00    1.30
   5  -3  -1    3.90    1.20
  -5   3   1    6.10    0.80
   4  -3  -1   18.70    1.50
   4  -3  -1   17.80    1.20
   4  -3  -1   20.50    1.60
  -4   3   1   20.20    1.10
   3  -3  -1    3.10    0.60
   3  -3  -1    5.30    0.50
   3  -3  -1    3.90    0.70
  -3   3   1    3.10    0.40
  -3   3   1    4.80    0.60
   2  -3  -1  113.09    4.50
   2  -3  -1  116.39    4.40
   2  -3  -1  106.59    4.50
  -2   3   1  109.49    4.40
  -2   3   1  105.09    4.40
  -2   3   1  112.19    4.40
   1  -3  -1  462.65   18.00
   1  -3  -1  475.05   18.00
   1  -3  -1  463.15   18.10
  -1   3   1  466.85   18.00
  -1   3   1  464.75   18.00
  -1   3   1  454.85   18.10
   0  -3  -1 1436.76   54.19
   0  -3  -1 1380.26   54.19
   0   3   1 1400.96   54.19
   0   3   1 1367.46   54.19
   0   3   1 1438.46   54.19
   0   3   1 1385.16   54.19
   1   3   1    0.50    0.20
   1   3   1    0.00    0.10
  -2  -3  -1   28.80    1.30
  -2  -3  -1   28.90    1.20
  -2  -3  -1   32.00    1.30
   2   3   1   28.20    1.40
   2   3   1   29.30    1.30
   2   3   1   29.00    1.30
  -3  -3  -1   52.69    2.20
  -3  -3  -1   48.50    2.20
  -3  -3  -1   53.19    2.20
   3   3   1   52.09    2.20
   3   3   1   52.39    2.40
   3   3   1   52.89    2.20
   3   3   1   51.79    2.30
  -4  -3  -1    5.00    0.70
  -4  -3  -1    6.70    0.70
  -4  -3  -1    6.10    0.70
   4   3   1    5.50    0.80
   4   3   1    6.80    0.70
   4   3   1    4.20    0.70
   4   3   1    8.00    0.70
   4   3   1    6.40    0.70
  -5  -3  -1   44.30    2.20
   5   3   1   38.20    2.40
  -6  -3  -1   26.60    1.90
   6   3   1   26.90    2.30
  -7  -3  -1   -0.20    1.20
   7   3   1    1.00    1.90
   6  -4  -1    5.60    1.80
   6  -4  -1    4.20    1.30
  -6   4   1    3.40    0.80
   5  -4  -1   35.50    2.30
   5  -4  -1   34.40    2.00
  -5   4   1   30.50    1.70
   4  -4  -1   20.30    1.60
   4  -4  -1   22.80    1.70
   4  -4  -1   21.60    1.40
  -4   4   1   22.00    1.20
   3  -4  -1    0.90    0.70
   3  -4  -1    0.70    0.40
   3  -4  -1    0.80    0.60
  -3   4   1    0.90    0.30
   2  -4  -1 2285.77   92.09
   2  -4  -1 2383.66   91.99
   2  -4  -1 2399.16   91.99
  -2   4   1 2447.96   91.99
  -2   4   1 2373.56   91.89
  -2   4   1 2382.86   91.89
   1  -4  -1  140.99    5.50
   1  -4  -1  139.49    5.60
   1  -4  -1  138.09    5.50
   1  -4  -1  137.59    5.50
  -1   4   1  141.29    5.40
  -1   4   1  137.59    5.50
  -1   4   1  144.59    5.60
   0  -4  -1    7.80    0.40
   0  -4  -1    8.50    0.60
   0  -4  -1    7.10    0.40
   0   4   1    8.50    0.60
   0   4   1    8.30    0.50
   0   4   1    8.50    0.40
   0   4   1    8.60    0.40
  -1  -4  -1  204.78    7.90
  -1  -4  -1  200.78    7.90
   1   4   1  198.38    8.00
   1   4   1  203.98    8.00
   1   4   1  202.68    7.90
   1   4   1  200.78    8.00
  -2  -4  -1  189.28    7.30
  -2  -4  -1  187.58    7.30
  -2  -4  -1  191.98    7.30
   2   4   1  187.98    7.40
   2   4   1  185.68    7.40
   2   4   1  193.48    7.30
   2   4   1  164.28    7.40
  -3  -4  -1   49.50    2.10
  -3  -4  -1   52.29    2.20
  -3  -4  -1   49.10    2.20
   3   4   1   47.20    2.30
   3   4   1   46.90    2.20
   3   4   1   51.69    2.20
  -4  -4  -1    2.40    0.60
  -4  -4  -1    3.60    0.70
   4   4   1    3.00    0.60
   4   4   1    3.50    0.80
   4   4   1    2.00    0.60
  -5  -4  -1  382.86   14.80
   5   4   1  371.26   14.80
   5   4   1  366.66   15.10
   6   4   1    8.50    1.40
   7   4   1   14.00    2.40
   6  -5  -1   -0.20    1.30
   6  -5  -1   -0.80    1.90
  -6   5   1    0.40    0.80
   5  -5  -1   11.50    1.20
   5  -5  -1   12.30    1.60
  -5   5   1    8.20    0.80
   4  -5  -1    3.30    0.70
   4  -5  -1    3.20    1.10
  -4   5   1    2.70    0.50
   3  -5  -1    0.80    0.60
   3  -5  -1    0.90    0.80
   3  -5  -1    0.70    0.50
  -3   5   1    0.90    0.30
   2  -5  -1   19.40    1.10
   2  -5  -1   18.80    1.20
   2  -5  -1   21.20    1.00
  -2   5   1   22.80    1.10
  -2   5   1   20.80    0.90
  -2   5   1   20.40    0.90
   1  -5  -1  179.08    7.10
   1  -5  -1  168.78    6.90
   1  -5  -1  173.98    6.90
   1  -5  -1  177.98    6.90
  -1   5   1  185.38    7.00
   0  -5  -1   23.80    1.10
   0  -5  -1   20.40    1.00
   0  -5  -1   22.20    1.00
   0   5   1   24.30    1.00
   0   5   1   24.20    1.10
  -1  -5  -1    1.50    0.30
  -1  -5  -1    1.50    0.20
   1   5   1    1.50    0.40
   1   5   1    2.10    0.30
   1   5   1    1.30    0.20
   1   5   1    1.50    0.40
  -2  -5  -1   10.60    0.70
  -2  -5  -1   10.40    0.80
  -2  -5  -1    9.80    0.50
   2   5   1   10.00    0.80
   2   5   1   10.60    0.80
   2   5   1    9.90    0.60
  -3  -5  -1   45.30    1.90
  -3  -5  -1   41.20    2.00
   3   5   1   39.50    2.00
   3   5   1   44.20    1.90
   3   5   1   44.60    2.10
  -4  -5  -1   51.99    2.30
   4   5   1   46.50    2.30
   4   5   1   49.70    2.50
   4   5   1   46.90    2.30
   5   5   1   58.99    2.80
   5   5   1   55.59    3.10
   6   5   1   -0.20    1.00
   6   5   1    0.10    1.30
   7   5   1    8.40    2.20
   6  -6  -1    3.40    2.40
   6  -6  -1    2.30    1.40
  -6   6   1    2.20    0.70
   5  -6  -1   18.40    2.00
   5  -6  -1   13.50    1.40
  -5   6   1   16.60    1.10
   4  -6  -1    0.20    1.00
   4  -6  -1    0.30    0.70
  -4   6   1    0.30    0.40
   3  -6  -1  376.66   14.90
   3  -6  -1  376.56   14.70
  -3   6   1  370.76   14.50
   2  -6  -1   32.80    1.90
   2  -6  -1   39.10    1.70
  -2   6   1   38.60    1.70
   1  -6  -1   20.20    1.00
   1  -6  -1   19.70    1.20
   1  -6  -1   21.80    1.00
   1  -6  -1   23.20    1.10
  -1   6   1   24.90    1.20
   0  -6  -1    0.30    0.20
   0  -6  -1    0.10    0.40
   0  -6  -1    0.10    0.20
   0   6   1    0.10    0.40
   0   6   1    0.10    0.30
  -1  -6  -1  164.98    6.50
  -1  -6  -1  162.88    6.40
  -1  -6  -1  156.58    6.40
   1   6   1  166.08    6.50
   1   6   1  154.58    6.50
   1   6   1  165.08    6.30
   1   6   1  166.08    6.40
  -2  -6  -1   15.00    0.80
  -2  -6  -1   12.90    0.70
   2   6   1   14.70    1.00
   2   6   1   15.80    0.90
   2   6   1   11.20    0.90
   2   6   1   13.80    0.70
  -3  -6  -1    0.10    0.40
   3   6   1   -0.50    0.60
   3   6   1    0.20    0.40
   3   6   1    0.00    0.50
  -4  -6  -1 1035.50   39.00
   4   6   1 1018.70   39.00
   4   6   1 1004.60   39.10
   4   6   1  955.90   39.30
   5   6   1   56.69    2.80
   5   6   1   59.49    3.10
   6   6   1    0.10    1.00
   6   6   1   -0.10    1.40
   5  -7  -1    1.10    1.60
   5  -7  -1    0.20    1.00
   4  -7  -1    0.90    1.20
   4  -7  -1    0.30    0.70
   3  -7  -1   11.80    1.00
   3  -7  -1    8.90    1.20
   2  -7  -1    2.90    0.50
   2  -7  -1    1.10    0.70
  -2   7   1    0.90    0.50
   1  -7  -1   25.30    1.50
   1  -7  -1   25.20    1.20
  -1   7   1   29.20    1.40
   0  -7  -1   18.40    0.90
   0  -7  -1   18.80    1.20
   0  -7  -1   17.30    0.90
   0   7   1   15.90    1.10
   0   7   1   20.60    1.00
  -1  -7  -1    0.10    0.30
  -1  -7  -1    0.10    0.50
   1   7   1    0.10    0.40
   1   7   1    0.30    0.40
  -2  -7  -1   23.60    1.20
   2   7   1   21.10    1.30
   2   7   1   24.60    1.10
   2   7   1   22.10    1.30
  -3  -7  -1    8.40    0.80
   3   7   1   10.50    0.80
   3   7   1    8.00    0.90
   3   7   1   11.10    1.10
  -4  -7  -1    7.50    0.90
   4   7   1    6.20    0.70
   4   7   1    7.20    1.20
   4   7   1    5.10    0.90
   5   7   1   12.20    1.50
   5   7   1   11.60    1.10
   6   7   1    0.00    1.50
   6   7   1   -0.60    1.00
   5  -8  -1   -1.00    1.80
   5  -8  -1    0.30    1.20
   4  -8  -1   10.40    1.10
   4  -8  -1    9.10    1.50
   3  -8  -1    0.00    1.00
   3  -8  -1    0.30    0.60
   2  -8  -1   39.30    2.20
   2  -8  -1   39.60    1.80
  -2   8   1   39.50    2.00
   1  -8  -1   42.90    1.90
   1  -8  -1   43.20    2.20
  -1   8   1   41.90    2.10
   0  -8  -1   19.00    1.00
   0  -8  -1   20.70    1.30
   0   8   1   22.80    1.30
  -1  -8  -1    9.60    0.90
  -1  -8  -1    7.50    0.60
   1   8   1    8.60    0.90
   1   8   1    8.60    0.90
  -2  -8  -1   11.10    0.80
   2   8   1   11.10    1.10
   2   8   1   12.30    0.70
   2   8   1   12.40    1.10
  -3  -8  -1  603.84   23.60
   3   8   1  611.14   23.80
   3   8   1  612.94   23.80
   3   8   1  592.44   23.50
  -4  -8  -1   94.89    4.00
   4   8   1   90.59    4.20
   4   8   1   94.09    4.30
   4   8   1   95.39    4.00
  -5  -8  -1   26.70    1.80
   5   8   1   25.70    2.20
   5   8   1   23.20    1.60
   5   8   1   28.40    2.10
   6   8   1   19.30    2.30
   6   8   1   19.90    1.80
   4  -9  -1   17.70    2.10
   4  -9  -1   21.80    1.80
   3  -9  -1   19.90    2.00
   3  -9  -1   19.20    1.40
   2  -9  -1    8.60    0.80
   2  -9  -1    8.30    1.20
   1  -9  -1    0.10    0.80
   1  -9  -1    0.40    0.40
  -1   9   1   -0.10    0.60
   0  -9  -1    0.90    0.80
   0  -9  -1    1.00    0.40
   0   9   1    0.00    0.60
  -1  -9  -1    0.20    0.40
   1   9   1    0.60    0.60
  -2  -9  -1    2.30    0.50
   2   9   1    3.20    0.80
   2   9   1    1.90    0.70
  -3  -9  -1   21.20    1.30
   3   9   1   19.70    1.60
   3   9   1   23.40    1.60
   3   9   1   24.90    1.20
  -4  -9  -1   40.00    2.10
   4   9   1   43.80    2.30
   4   9   1   39.30    2.50
   4   9   1   39.70    1.90
  -5  -9  -1    6.60    1.10
   5   9   1    7.90    1.50
   5   9   1    7.00    0.90
   5   9   1    5.60    1.30
   6   9   1    3.60    1.10
   6   9   1    2.50    1.70
   4 -10  -1   11.70    1.40
   4 -10  -1    7.60    2.10
   3 -10  -1   27.40    2.40
   3 -10  -1   28.00    1.80
   2 -10  -1   26.50    2.10
   2 -10  -1   22.70    1.40
   1 -10  -1    0.70    0.50
   1 -10  -1   -0.10    1.00
  -1  10   1    0.00    0.70
   0 -10  -1   26.20    1.80
   0 -10  -1   25.90    1.30
   0  10   1   25.90    1.70
  -1 -10  -1    3.90    0.50
   1  10   1    3.70    0.80
  -2 -10  -1   38.60    1.80
   2  10   1   36.10    2.10
  -3 -10  -1   52.29    2.50
   3  10   1   51.89    2.30
   3  10   1   52.39    2.80
   3  10   1   60.79    2.80
  -4 -10  -1   41.60    2.20
   4  10   1   43.40    2.50
   4  10   1   44.30    2.60
   4  10   1   40.60    2.00
  -5 -10  -1   11.90    1.40
   5  10   1   11.70    1.10
   5  10   1    9.80    1.50
   5  10   1   13.00    1.90
   6  10   1    6.50    1.20
   6  10   1    6.00    2.10
   3 -11  -1    0.40    1.70
   3 -11  -1   -0.10    0.90
   2 -11  -1   14.10    1.80
   2 -11  -1   16.80    1.30
   1 -11  -1    0.70    0.50
   1 -11  -1    1.10    1.20
  -1  11   1    0.60    0.90
   0 -11  -1    3.30    0.60
   0  11   1    4.20    1.00
  -1 -11  -1    8.00    0.80
   1  11   1    9.30    1.20
  -2 -11  -1   34.70    1.80
   2  11   1   33.90    2.10
  -3 -11  -1   24.50    1.60
   3  11   1   25.70    1.90
  -4 -11  -1    3.40    0.90
   4  11   1    3.90    0.70
   4  11   1    5.30    2.10
   4  11   1    3.90    1.20
  -5 -11  -1    1.50    1.20
   5  11   1    1.50    0.80
   5  11   1    0.90    1.40
   5  11   1    1.30    1.60
   3 -12  -1   -0.70    2.20
   2 -12  -1    0.10    0.80
   2 -12  -1    1.40    1.70
   1 -12  -1    3.70    0.80
   1 -12  -1    5.40    1.70
  -1  12   1    4.60    1.10
   0 -12  -1    0.00    0.60
   0  12   1   -0.20    0.90
  -1 -12  -1   14.60    1.10
   1  12   1   14.90    1.50
  -2 -12  -1    8.40    0.90
   2  12   1   11.50    1.30
  -3 -12  -1    5.00    0.90
   3  12   1    4.30    1.20
  -4 -12  -1    3.00    1.00
   4  12   1    3.40    1.30
  -5 -12  -1    6.20    1.40
   5  12   1    4.80    1.70
   5  12   1    4.50    0.90
   2 -13  -1    1.50    2.30
   2 -13  -1    1.40    0.90
   1 -13  -1   -0.20    0.80
   0 -13  -1    0.00    0.70
   0  13   1   -0.10    1.10
  -1 -13  -1    3.30    0.80
   1  13   1    2.90    1.10
  -2 -13  -1    1.50    0.80
   2  13   1    0.90    1.10
  -3 -13  -1    0.00    0.80
   3  13   1    0.30    1.30
  -4 -13  -1   19.10    1.70
   4  13   1   20.00    2.10
   0 -14  -1    4.80    1.00
   0  14   1    5.90    1.50
  -1 -14  -1    0.40    0.80
   1  14   1    1.60    1.40
  -2 -14  -1    1.90    1.00
   2  14   1    1.70    1.40
  -3 -14  -1   -0.70    1.00
   3  14   1   -0.80    1.50
   2  13  -2    8.80    1.60
  -2 -13   2    7.60    1.00
   1  13  -2    3.40    1.50
  -1 -13   2    2.90    0.80
   0  13  -2   41.40    3.10
   0 -13   2   47.50    2.20
   4  12  -2    5.50    2.00
  -4 -12   2    8.50    2.10
  -4 -12   2    5.90    1.30
   3  12  -2   -0.20    1.30
  -3 -12   2    0.40    0.90
   2  12  -2    2.90    1.30
  -2 -12   2    3.00    0.80
   1  12  -2    4.00    1.20
  -1 -12   2    3.40    0.70
   0  12  -2   21.30    2.10
   0 -12   2   22.60    1.40
   1 -12   2    0.60    0.70
   2 -12   2    0.10    0.80
   4  11  -2    5.70    1.70
   4  11  -2    6.40    1.60
  -4 -11   2    7.10    1.10
  -4 -11   2    6.60    1.80
   3  11  -2    1.20    1.20
  -3 -11   2    0.60    0.80
   2  11  -2    0.40    1.00
  -2 -11   2    0.20    0.60
   1  11  -2   94.79    4.50
  -1 -11   2   99.99    4.00
   0  11  -2   18.40    1.80
   0 -11   2   20.80    1.10
  -1  11  -2    1.40    1.90
   1 -11   2    1.80    0.50
   2 -11   2    1.50    1.60
   2 -11   2    0.50    0.70
   3 -11   2    5.30    2.10
   3 -11   2    4.30    1.00
   5  10  -2    0.30    0.70
   5  10  -2    0.50    1.50
   5  10  -2    0.60    1.70
  -5 -10   2    1.70    1.20
  -5 -10   2    0.30    1.60
   4  10  -2   14.60    1.70
   4  10  -2   14.70    1.90
  -4 -10   2   11.70    1.20
  -4 -10   2   10.30    1.70
   3  10  -2    1.40    1.20
   3  10  -2    1.60    1.00
  -3 -10   2    2.50    0.70
   2  10  -2    4.90    1.00
  -2 -10   2    3.50    0.60
   1  10  -2    2.10    0.90
  -1 -10   2    2.60    0.50
   0  10  -2    0.90    0.90
   0 -10   2   -0.20    0.40
  -1  10  -2   -0.20    0.90
   1 -10   2   -0.70    1.10
   1 -10   2    0.00    0.40
   2 -10   2   19.70    2.00
   2 -10   2   19.50    1.20
   3 -10   2   -0.10    1.60
   3 -10   2    0.90    0.80
   5   9  -2    8.80    1.80
   5   9  -2    8.80    1.60
   5   9  -2    8.40    1.00
  -5  -9   2   11.30    1.70
   4   9  -2    6.90    0.70
   4   9  -2    4.40    1.40
   4   9  -2    5.00    1.20
  -4  -9   2    5.50    1.30
  -4  -9   2    5.30    0.90
   3   9  -2    2.90    1.10
   3   9  -2    2.10    0.90
  -3  -9   2    3.10    0.70
   2   9  -2   54.79    2.90
   2   9  -2   52.99    2.70
  -2  -9   2   54.29    2.40
   1   9  -2   17.50    1.50
   1   9  -2   18.50    1.50
  -1  -9   2   17.60    1.00
   0   9  -2   18.90    1.50
   0  -9   2   21.60    1.00
  -1   9  -2   48.10    2.40
   1  -9   2   43.60    1.90
   1  -9   2   45.80    2.40
   2  -9   2    0.70    0.50
   2  -9   2    1.30    1.20
   3  -9   2    2.40    1.40
   3  -9   2    2.90    0.70
   4  -9   2    1.10    0.90
   4  -9   2    1.80    1.80
   6   8  -2    3.40    1.20
   6   8  -2    4.90    2.00
   5   8  -2   12.20    1.80
   5   8  -2   13.50    1.40
   5   8  -2   16.80    1.70
  -5  -8   2   13.80    1.70
   4   8  -2    0.30    0.90
   4   8  -2    0.20    1.00
   4   8  -2    0.50    0.50
  -4  -8   2    0.60    0.70
  -4  -8   2   -0.20    1.00
   3   8  -2    1.80    0.90
   3   8  -2    1.40    0.30
   3   8  -2    0.70    0.70
  -3  -8   2    1.80    0.60
   2   8  -2    4.00    0.90
   2   8  -2    2.70    0.70
  -2  -8   2    2.90    0.50
   1   8  -2   -0.40    0.70
   1   8  -2   -0.30    0.60
  -1  -8   2    0.10    0.30
   0   8  -2    5.60    0.80
   0   8  -2    7.10    0.90
   0  -8   2    6.00    0.50
   0  -8   2    5.90    0.90
  -1   8  -2   24.70    1.50
  -1   8  -2   26.30    1.60
   1  -8   2   23.40    1.10
   1  -8   2   26.00    1.60
  -2   8  -2    1.80    0.90
   2  -8   2    2.50    0.50
   2  -8   2    0.80    0.90
   3  -8   2    0.10    1.10
   3  -8   2    0.20    0.60
   4  -8   2    1.90    0.80
   4  -8   2    1.30    1.60
   6   7  -2    6.30    1.90
   6   7  -2    6.60    1.30
   5   7  -2    7.20    1.30
   5   7  -2    5.30    0.90
   5   7  -2    3.60    1.40
  -5  -7   2    6.40    1.10
  -5  -7   2    5.10    1.30
   4   7  -2   26.00    1.90
   4   7  -2   22.70    1.30
   4   7  -2   18.80    1.60
  -4  -7   2   24.30    1.80
  -4  -7   2   18.80    1.50
   3   7  -2    5.40    0.90
   3   7  -2    6.10    1.00
   3   7  -2    5.80    0.50
  -3  -7   2    4.10    0.70
   2   7  -2    0.50    0.70
   2   7  -2    1.70    0.60
  -2  -7   2    1.30    0.40
   1   7  -2  122.19    5.20
   1   7  -2  126.39    5.20
  -1  -7   2  122.59    4.90
   0   7  -2  131.59    5.30
   0   7  -2  134.89    5.40
   0   7  -2  133.29    5.40
   0  -7   2  128.59    5.30
   0  -7   2  128.19    5.10
   0  -7   2  128.19    5.10
  -1   7  -2   33.00    1.70
  -1   7  -2   30.50    1.60
  -1   7  -2   31.10    1.60
   1  -7   2   27.00    1.20
   1  -7   2   28.70    1.60
   1  -7   2   31.80    1.70
  -2   7  -2    6.70    0.90
   2  -7   2    8.60    0.60
   2  -7   2    6.10    0.90
  -3   7  -2    6.90    1.10
   3  -7   2    7.10    0.70
   3  -7   2    7.10    1.20
   4  -7   2   32.90    1.80
   4  -7   2   32.30    2.40
   5  -7   2    6.00    1.20
   5  -7   2    8.00    2.00
   6   6  -2   -0.10    1.60
   6   6  -2    0.20    1.10
   5   6  -2    6.20    1.20
   5   6  -2    5.70    0.90
   5   6  -2    3.80    1.20
  -5  -6   2    5.40    1.20
  -5  -6   2    4.00    1.00
   4   6  -2    5.70    1.10
   4   6  -2    8.90    0.80
   4   6  -2    5.00    1.00
  -4  -6   2    6.80    0.90
  -4  -6   2    7.10    1.10
   3   6  -2   -0.10    0.70
   3   6  -2    0.10    0.40
   3   6  -2    0.30    0.60
  -3  -6   2   -0.10    0.50
   2   6  -2    3.60    0.40
   2   6  -2    2.70    0.60
   2   6  -2    3.70    0.30
   2   6  -2    3.50    0.80
  -2  -6   2    3.00    0.40
   1   6  -2    9.40    0.90
   1   6  -2    8.20    0.90
  -1  -6   2    7.30    0.60
  -1  -6   2    7.40    0.70
  -1  -6   2    8.70    0.50
   0   6  -2    8.10    0.90
   0   6  -2    8.00    0.70
   0   6  -2    8.10    0.80
   0  -6   2    6.70    0.70
  -1   6  -2   11.30    0.90
  -1   6  -2   11.60    0.90
  -1   6  -2   10.00    0.90
   1  -6   2    8.80    0.90
   1  -6   2    9.10    0.90
  -2   6  -2    0.30    0.60
  -2   6  -2    0.70    0.50
   2  -6   2    0.30    0.60
   2  -6   2    0.50    0.30
   2  -6   2    0.50    0.60
  -3   6  -2    6.40    1.00
   3  -6   2    6.30    1.00
   3  -6   2    6.10    0.60
  -4   6  -2    0.40    0.90
   4  -6   2   -0.20    0.60
   4  -6   2   -0.40    1.00
   5  -6   2   -0.70    1.40
   5  -6   2    0.00    0.80
   6   5  -2    0.10    1.10
   6   5  -2    0.60    1.40
   5   5  -2   28.40    2.20
   5   5  -2   22.80    1.70
   4   5  -2    4.40    1.00
   4   5  -2    5.10    0.90
   4   5  -2    4.20    0.70
  -4  -5   2    4.90    0.90
   3   5  -2    1.60    0.70
   3   5  -2    1.40    0.40
   3   5  -2    0.60    0.60
  -3  -5   2    1.10    0.70
  -3  -5   2    1.10    0.40
   2   5  -2  120.09    5.00
   2   5  -2  121.19    4.80
   2   5  -2  118.09    4.80
   2   5  -2  119.49    5.10
  -2  -5   2  121.59    4.80
   1   5  -2   48.90    2.10
   1   5  -2   48.00    2.20
   1   5  -2   49.70    1.90
  -1  -5   2   47.20    1.90
  -1  -5   2   42.90    1.90
  -1  -5   2   45.40    1.90
   0   5  -2   50.79    2.30
   0   5  -2   54.99    2.40
   0   5  -2   55.69    2.30
   0  -5   2   51.49    2.30
  -1   5  -2   53.99    2.40
  -1   5  -2   53.59    2.30
  -1   5  -2   52.59    2.30
   1  -5   2   49.40    2.30
   1  -5   2   51.89    2.30
  -2   5  -2   41.00    1.90
  -2   5  -2   40.50    1.70
   2  -5   2   36.00    1.60
   2  -5   2   35.90    1.80
   2  -5   2   36.60    1.90
  -3   5  -2   32.70    1.90
   3  -5   2   34.80    1.90
   3  -5   2   35.50    1.60
   3  -5   2   35.00    1.90
  -4   5  -2   -0.20    0.80
   4  -5   2    0.50    0.50
   4  -5   2   -0.40    1.40
   4  -5   2    0.10    0.90
  -5   5  -2    0.80    1.10
   5  -5   2    2.70    0.80
   5  -5   2    0.80    1.20
   6  -5   2    2.70    2.00
   6  -5   2    3.30    1.20
   6   4  -2    3.70    1.20
   6   4  -2    4.30    1.60
   5   4  -2   41.70    2.60
   5   4  -2   45.80    2.30
   4   4  -2   18.70    1.50
   4   4  -2   21.50    1.30
   4   4  -2   24.80    1.70
  -4  -4   2   23.60    1.40
  -4  -4   2   23.00    1.50
   3   4  -2   20.30    1.40
   3   4  -2   18.40    1.20
   3   4  -2   19.00    1.10
  -3  -4   2   23.50    1.30
  -3  -4   2   23.00    1.20
   2   4  -2    0.60    0.30
   2   4  -2    0.90    0.30
   2   4  -2    0.60    0.50
   2   4  -2    0.70    0.40
  -2  -4   2    1.40    0.30
   1   4  -2  268.47   10.10
   1   4  -2  252.87   10.30
   1   4  -2  256.97   10.20
  -1  -4   2  262.67   10.00
  -1  -4   2  255.57   10.00
  -1  -4   2  252.07   10.00
   0   4  -2    5.00    0.50
   0   4  -2    5.00    0.50
   0   4  -2    4.00    0.40
  -1   4  -2    0.70    0.30
  -1   4  -2    1.50    0.40
  -1   4  -2    1.50    0.40
   1  -4   2    1.50    0.40
  -2   4  -2   79.79    3.30
  -2   4  -2   79.59    3.10
   2  -4   2   71.89    3.20
   2  -4   2   71.89    3.20
   2  -4   2   73.69    3.00
   2  -4   2   73.99    3.00
  -3   4  -2    0.80    0.60
   3  -4   2    0.70    0.60
   3  -4   2    0.80    0.40
   3  -4   2    0.90    0.60
  -4   4  -2    0.70    0.80
   4  -4   2    0.80    0.90
   4  -4   2    0.30    0.80
   4  -4   2    1.40    0.50
  -5   4  -2    1.90    1.00
   5  -4   2    1.10    0.70
   5  -4   2    1.80    1.10
   5  -4   2    2.30    1.20
   6  -4   2   12.40    2.00
   6  -4   2   11.10    1.40
   6   3  -2   11.50    1.80
   6   3  -2    9.80    1.40
   5   3  -2   62.49    3.00
   4   3  -2   22.70    1.60
   4   3  -2   25.80    1.50
  -4  -3   2   24.50    1.50
  -4  -3   2   22.60    1.50
   3   3  -2   11.90    0.90
   3   3  -2   13.00    1.00
   3   3  -2   15.30    1.10
  -3  -3   2   15.70    1.00
  -3  -3   2   14.30    1.00
   2   3  -2   18.40    0.90
   2   3  -2   18.10    1.00
   2   3  -2   19.40    1.20
  -2  -3   2   20.20    1.00
  -2  -3   2   18.80    0.90
  -2  -3   2   19.80    1.10
   1   3  -2   16.40    0.90
   1   3  -2   16.00    0.70
   1   3  -2   16.50    0.70
   1   3  -2   17.80    1.00
   1   3  -2   16.90    0.70
  -1  -3   2   14.60    0.70
  -1  -3   2   14.60    0.70
   0   3  -2  190.18    7.40
   0   3  -2  190.48    7.40
   0   3  -2  182.58    7.50
  -1   3  -2  201.48    8.00
  -1   3  -2  209.68    8.00
  -1   3  -2  196.18    7.90
   1  -3   2  197.58    8.00
  -2   3  -2    7.30    0.70
  -2   3  -2    7.40    0.50
   2  -3   2    6.90    0.50
   2  -3   2    5.80    0.40
   2  -3   2    6.30    0.70
  -3   3  -2    0.30    0.50
  -3   3  -2    1.10    0.20
  -3   3  -2    1.10    0.20
   3  -3   2    1.20    0.60
   3  -3   2    0.50    0.60
   3  -3   2    0.80    0.30
  -4   3  -2    1.80    0.70
  -4   3  -2    2.30    0.40
   4  -3   2    2.50    0.90
   4  -3   2    1.90    0.50
   4  -3   2    2.50    0.70
  -5   3  -2   -0.20    0.40
  -5   3  -2    0.50    0.90
   5  -3   2   -0.20    0.70
   5  -3   2    0.10    1.00
   5  -3   2   -0.20    1.00
  -6   3  -2   -0.10    0.60
   6  -3   2   -0.30    1.40
   6  -3   2    0.60    1.50
   6  -3   2    0.30    1.00
   7   2  -2    0.60    2.00
   6   2  -2   87.09    4.50
   5   2  -2   36.20    2.10
   5   2  -2   35.90    2.40
  -5  -2   2   38.30    2.10
   4   2  -2   29.70    1.60
   4   2  -2   33.30    1.90
  -4  -2   2   26.20    1.60
  -4  -2   2   33.20    1.70
   3   2  -2   11.70    1.00
   3   2  -2   10.60    0.90
   3   2  -2   11.30    0.80
   3   2  -2   13.40    0.80
  -3  -2   2   14.30    0.90
  -3  -2   2   14.00    0.90
  -3  -2   2   12.00    0.90
   2   2  -2  228.18    9.10
   2   2  -2  235.58    9.00
   2   2  -2  231.68    9.20
   2   2  -2  226.28    9.10
  -2  -2   2  233.18    9.10
  -2  -2   2  231.08    9.10
   1   2  -2  302.27   11.70
   1   2  -2  305.17   11.80
   1   2  -2  310.77   11.90
   1   2  -2  301.07   11.80
   1   2  -2  299.57   11.80
  -1  -2   2  303.37   11.80
  -1  -2   2  298.77   11.80
   0   2  -2   56.19    2.30
   0   2  -2   56.49    2.30
   0   2  -2   57.69    2.40
  -1   2  -2   34.10    1.40
  -1   2  -2   35.60    1.50
  -1   2  -2   34.50    1.50
   1  -2   2   33.90    1.40
   1  -2   2   34.90    1.50
  -2   2  -2   18.80    0.80
  -2   2  -2   19.30    0.80
  -2   2  -2   19.20    0.80
  -2   2  -2   17.50    1.00
   2  -2   2   17.10    0.80
   2  -2   2   15.40    1.00
   2  -2   2   16.80    0.90
  -3   2  -2    0.30    0.20
  -3   2  -2    0.20    0.30
  -3   2  -2    0.30    0.50
   3  -2   2    0.10    0.50
   3  -2   2    0.10    0.50
   3  -2   2    0.30    0.30
  -4   2  -2    8.30    1.00
  -4   2  -2    8.30    0.70
   4  -2   2    8.20    0.80
   4  -2   2    8.80    1.00
   4  -2   2    7.80    1.00
  -5   2  -2   60.39    3.10
  -5   2  -2   59.29    2.60
   5  -2   2   59.39    2.80
   5  -2   2   60.09    3.00
   5  -2   2   63.29    3.10
  -6   2  -2    4.10    1.40
  -6   2  -2    5.20    0.80
   6  -2   2    4.10    1.10
   6  -2   2    4.40    1.40
   6  -2   2    5.80    1.50
   7   1  -2    0.70    2.00
  -7  -1   2    0.30    1.40
   6   1  -2  139.99    6.40
  -6  -1   2  142.09    6.00
   5   1  -2   60.39    3.20
  -5  -1   2   60.29    2.80
   4   1  -2    4.10    0.90
   4   1  -2    6.30    0.80
   4   1  -2    3.70    0.70
  -4  -1   2    6.30    0.70
  -4  -1   2    3.60    0.60
   3   1  -2   19.00    1.30
   3   1  -2   20.60    1.20
   3   1  -2   23.00    1.10
   3   1  -2   22.20    1.20
  -3  -1   2   24.90    1.20
  -3  -1   2   20.80    1.20
   2   1  -2    5.80    0.50
   2   1  -2    4.90    0.50
   2   1  -2    5.10    0.60
   2   1  -2    4.40    0.40
  -2  -1   2    4.90    0.50
  -2  -1   2    4.60    0.40
  -2  -1   2    5.60    0.50
   1   1  -2  114.59    4.90
   1   1  -2  120.79    4.80
   1   1  -2  121.99    4.80
   1   1  -2  123.59    4.80
  -1  -1   2  128.59    4.80
  -1  -1   2  121.39    4.80
   0   1  -2  527.85   20.90
   0   1  -2  543.95   20.90
   0   1  -2  550.24   20.90
   0  -1   2  538.65   20.90
   0  -1   2  530.05   20.80
   0  -1   2  538.55   20.80
  -1   1  -2   27.20    1.10
  -1   1  -2   27.50    1.20
  -1   1  -2   27.60    1.20
   1  -1   2   26.20    1.10
   1  -1   2   23.80    1.20
   1  -1   2   25.30    1.10
  -2   1  -2   12.20    0.60
  -2   1  -2    9.50    0.70
  -2   1  -2   10.00    0.50
   2  -1   2   11.00    0.60
   2  -1   2    9.10    0.70
  -3   1  -2    0.40    0.50
  -3   1  -2    0.60    0.30
  -3   1  -2    0.50    0.40
   3  -1   2    0.60    0.30
   3  -1   2    0.50    0.50
  -4   1  -2   26.90    1.60
  -4   1  -2   25.20    1.30
   4  -1   2   29.50    1.60
   4  -1   2   30.70    1.70
   4  -1   2   27.60    1.40
  -5   1  -2   20.80    1.20
  -5   1  -2   18.90    1.60
   5  -1   2   16.90    1.50
   5  -1   2   21.20    1.70
   5  -1   2   18.90    1.40
  -6   1  -2    5.00    1.30
  -6   1  -2    3.90    0.80
   6  -1   2    3.40    1.00
   6  -1   2    4.70    1.40
   6  -1   2    4.00    1.40
   7  -1   2    1.30    2.00
   7   0  -2   54.79    4.10
  -7   0   2   56.59    3.30
   6   0  -2   11.40    1.80
  -6   0   2   11.60    1.30
   5   0  -2   10.90    1.40
  -5   0   2   12.60    1.10
   4   0  -2    2.40    0.80
   4   0  -2    3.00    0.70
   4   0  -2    4.20    0.70
   4   0  -2    5.60    0.80
  -4   0   2    3.80    0.60
   3   0  -2    1.90    0.40
   3   0  -2    2.00    0.50
   3   0  -2    1.60    0.40
   3   0  -2    1.30    0.50
  -3   0   2    1.90    0.40
  -3   0   2    2.40    0.40
  -3   0   2    2.30    0.50
   2   0  -2  227.98    9.10
   2   0  -2  233.88    9.10
   2   0  -2  230.08    9.20
   2   0  -2  231.38    9.10
  -2   0   2  238.98    9.10
  -2   0   2  229.08    9.10
  -2   0   2  234.88    9.10
   1   0  -2   18.00    0.90
   1   0  -2   19.40    0.90
   1   0  -2   18.90    0.90
   1   0  -2   20.40    0.90
  -1   0   2   19.40    0.90
  -1   0   2   19.60    0.90
  -1   0   2   19.60    0.90
   0   0  -2 1442.66   54.39
   0   0  -2 1460.75   54.39
   0   0   2 1380.66   54.39
   0   0   2 1337.37   54.29
  -1   0  -2    0.50    0.10
  -1   0  -2    0.80    0.20
   1   0   2    0.90    0.20
   1   0   2    1.00    0.10
  -2   0  -2    1.30    0.20
  -2   0  -2    1.80    0.30
   2   0   2    1.40    0.30
   2   0   2    2.20    0.30
  -3   0  -2  142.39    5.60
  -3   0  -2  140.39    5.70
   3   0   2  143.49    5.80
   3   0   2  141.59    5.60
   3   0   2  139.59    5.70
  -4   0  -2  239.78    9.60
  -4   0  -2  232.48    9.50
   4   0   2  237.08    9.50
   4   0   2  251.87    9.60
   4   0   2  238.28    9.70
  -5   0  -2   -0.10    0.70
  -5   0  -2    0.20    0.50
   5   0   2    0.60    0.90
   5   0   2    1.10    0.70
   5   0   2    0.00    0.60
  -6   0  -2    0.20    0.70
  -6   0  -2    1.00    1.10
   6   0   2    0.70    0.90
   6   0   2    0.00    1.20
   6   0   2    2.00    1.20
  -7   0  -2    0.00    1.00
   7   0   2    0.30    1.80
   6  -1  -2   19.50    2.30
  -6   1   2   17.60    1.60
   5  -1  -2   18.50    1.70
   5  -1  -2   18.30    1.70
  -5   1   2   16.60    1.30
   4  -1  -2   10.30    1.00
   4  -1  -2   10.50    1.20
   4  -1  -2   10.90    1.00
  -4   1   2   10.50    1.00
   3  -1  -2    9.80    0.90
   3  -1  -2   12.60    0.90
   3  -1  -2   12.00    0.80
   3  -1  -2   10.90    0.90
  -3   1   2   12.00    0.90
  -3   1   2   11.00    0.80
  -3   1   2    9.70    0.80
   2  -1  -2    4.40    0.40
   2  -1  -2    4.00    0.50
   2  -1  -2    3.50    0.40
   2  -1  -2    2.90    0.40
  -2   1   2    3.70    0.40
  -2   1   2    3.40    0.40
  -2   1   2    3.80    0.40
   1  -1  -2   79.99    3.20
   1  -1  -2   76.59    3.30
   1  -1  -2   84.39    3.20
  -1   1   2   82.69    3.20
  -1   1   2   81.89    3.20
   0  -1  -2    1.70    0.20
   0  -1  -2    1.70    0.20
   0  -1  -2    1.90    0.20
   0   1   2    1.80    0.20
  -1  -1  -2  324.37   12.40
  -1  -1  -2  323.77   12.40
   1   1   2  309.27   12.40
   1   1   2  321.37   12.40
   1   1   2  318.87   12.50
  -2  -1  -2    0.00    0.20
  -2  -1  -2    0.20    0.20
  -2  -1  -2    0.10    0.20
   2   1   2    0.10    0.10
   2   1   2    0.00    0.20
   2   1   2    0.00    0.20
   2   1   2   -0.30    0.30
  -3  -1  -2  123.19    4.90
  -3  -1  -2  121.19    4.90
  -3  -1  -2  119.49    4.90
  -3  -1  -2  123.69    4.80
   3   1   2  119.99    5.00
   3   1   2  122.49    4.90
   3   1   2  123.79    4.90
  -4  -1  -2   64.79    2.90
  -4  -1  -2   65.99    2.80
   4   1   2   67.09    2.80
   4   1   2   68.89    3.10
  -5  -1  -2    0.50    0.60
  -5  -1  -2    0.60    0.80
   5   1   2    1.20    0.80
   5   1   2    0.80    0.70
   5   1   2    0.60    0.90
  -6  -1  -2    7.10    1.00
   6   1   2    6.50    1.40
  -7  -1  -2   12.00    1.40
   7   1   2   10.40    2.10
   6  -2  -2    0.60    1.50
  -6   2   2   -0.20    0.80
   5  -2  -2    2.60    1.10
   5  -2  -2    1.60    0.90
   5  -2  -2    0.80    1.10
  -5   2   2    0.80    0.60
   4  -2  -2   12.50    1.30
   4  -2  -2   12.70    1.20
   4  -2  -2   15.20    1.10
  -4   2   2   15.10    1.00
   3  -2  -2    2.30    0.60
   3  -2  -2    3.00    0.50
   3  -2  -2    1.60    0.60
   3  -2  -2    1.90    0.50
  -3   2   2    2.30    0.40
  -3   2   2    2.60    0.50
   2  -2  -2    5.80    0.60
   2  -2  -2    6.40    0.50
   2  -2  -2    7.50    0.60
   2  -2  -2    5.90    0.60
  -2   2   2    5.80    0.50
  -2   2   2    5.80    0.50
  -2   2   2    6.60    0.50
   1  -2  -2 3863.21  146.99
   1  -2  -2 3814.52  146.89
   1  -2  -2 3920.71  146.89
   1  -2  -2 3646.04  146.89
  -1   2   2 3782.82  146.99
  -1   2   2 3777.22  147.09
   0  -2  -2    1.60    0.20
   0  -2  -2    1.20    0.20
   0  -2  -2    1.90    0.20
   0   2   2    1.60    0.20
   0   2   2    2.20    0.20
  -1  -2  -2  149.09    5.80
  -1  -2  -2  144.79    5.80
  -1  -2  -2  147.29    5.80
   1   2   2  150.58    5.80
   1   2   2  150.18    5.80
   1   2   2  139.89    5.80
   1   2   2  148.09    5.80
  -2  -2  -2  704.03   27.20
  -2  -2  -2  686.43   27.10
  -2  -2  -2  714.23   27.20
   2   2   2  694.33   27.20
   2   2   2  699.93   27.20
   2   2   2  692.33   27.10
   2   2   2  712.23   27.10
  -3  -2  -2  444.16   17.60
  -3  -2  -2  449.56   17.60
  -3  -2  -2  458.55   17.60
   3   2   2  443.56   17.50
   3   2   2  447.46   17.70
   3   2   2  449.56   17.60
   3   2   2  466.35   17.60
  -4  -2  -2    0.40    0.40
  -4  -2  -2    0.40    0.50
   4   2   2    0.20    0.50
   4   2   2    0.10    0.40
   4   2   2    0.10    0.60
  -5  -2  -2   34.50    1.90
  -5  -2  -2   35.10    2.00
   5   2   2   36.10    1.90
   5   2   2   33.70    2.20
   5   2   2   40.90    2.00
  -6  -2  -2   25.30    1.70
   6   2   2   23.70    2.00
  -7  -2  -2    1.10    1.10
   7   2   2    1.00    1.70
   6  -3  -2    1.60    1.70
  -6   3   2    1.30    0.80
   5  -3  -2   21.10    2.00
   5  -3  -2   19.40    1.70
   5  -3  -2   19.80    1.80
  -5   3   2   17.50    1.30
   4  -3  -2    6.60    1.00
   4  -3  -2    6.10    0.80
   4  -3  -2    5.10    0.90
  -4   3   2    5.60    0.70
   3  -3  -2   28.10    1.50
   3  -3  -2   29.20    1.40
   3  -3  -2   25.90    1.40
  -3   3   2   25.40    1.30
  -3   3   2   25.50    1.30
   2  -3  -2  130.39    5.10
   2  -3  -2  126.59    5.10
   2  -3  -2  122.49    5.10
   2  -3  -2  129.99    5.00
  -2   3   2  124.59    5.00
  -2   3   2  122.89    5.00
   1  -3  -2  564.84   22.20
   1  -3  -2  590.14   22.20
   1  -3  -2  568.84   22.20
  -1   3   2  581.04   22.20
  -1   3   2  553.34   22.20
   0  -3  -2  189.58    7.40
   0  -3  -2  189.68    7.40
   0   3   2  190.08    7.40
   0   3   2  184.58    7.30
   1   3   2    2.20    0.20
   1   3   2    2.30    0.20
   1   3   2    2.40    0.30
   1   3   2    1.50    0.30
  -2  -3  -2  122.79    4.80
  -2  -3  -2  122.49    4.80
  -2  -3  -2  121.39    4.80
   2   3   2  113.79    4.90
   2   3   2  126.19    4.80
   2   3   2  121.09    4.80
  -3  -3  -2   55.49    2.40
  -3  -3  -2   60.19    2.50
  -3  -3  -2   56.49    2.50
   3   3   2   60.09    2.50
   3   3   2   56.99    2.40
   3   3   2   61.19    2.60
   3   3   2   59.69    2.50
  -4  -3  -2   18.30    1.20
  -4  -3  -2   19.50    1.20
   4   3   2   19.60    1.40
   4   3   2   18.80    1.20
   4   3   2   19.60    1.20
  -5  -3  -2   52.29    2.50
   5   3   2   56.09    2.90
  -6  -3  -2    8.40    1.10
   6   3   2    8.90    1.50
  -7  -3  -2    0.60    1.10
   7   3   2    0.60    1.80
   6  -4  -2    3.40    1.90
  -6   4   2    3.60    0.90
   5  -4  -2   17.00    1.70
   5  -4  -2   18.20    1.60
  -5   4   2   13.50    1.10
   4  -4  -2   16.00    1.50
   4  -4  -2   12.90    1.40
   4  -4  -2   14.60    1.20
  -4   4   2   15.10    1.00
   3  -4  -2    4.00    0.70
   3  -4  -2    4.00    0.80
   3  -4  -2    5.60    0.60
  -3   4   2    4.70    0.70
  -3   4   2    3.60    0.50
   2  -4  -2  433.26   16.80
   2  -4  -2  421.46   16.90
   2  -4  -2  433.06   16.70
  -2   4   2  435.46   16.70
  -2   4   2  416.56   16.70
  -2   4   2  437.96   16.80
   1  -4  -2   89.39    3.60
   1  -4  -2   83.19    3.70
   1  -4  -2   90.29    3.60
  -1   4   2   95.39    3.60
  -1   4   2   92.39    3.60
  -1   4   2   88.69    3.70
   0  -4  -2  767.52   30.50
   0  -4  -2  785.22   30.50
   0   4   2  785.02   30.50
   0   4   2  801.82   30.60
   0   4   2  797.32   30.50
  -1  -4  -2  427.86   16.40
  -1  -4  -2  401.66   16.40
   1   4   2  441.26   16.40
   1   4   2  416.76   16.40
  -2  -4  -2  158.08    6.30
  -2  -4  -2  157.98    6.30
  -2  -4  -2  161.08    6.30
   2   4   2  159.18    6.30
   2   4   2  153.58    6.40
   2   4   2  161.38    6.30
   2   4   2  162.98    6.30
  -3  -4  -2    6.60    0.60
  -3  -4  -2    6.00    0.60
  -3  -4  -2    7.30    0.60
   3   4   2    6.50    0.60
   3   4   2    5.20    0.60
   3   4   2    6.80    0.60
   3   4   2    7.00    0.80
  -4  -4  -2  180.48    7.00
  -4  -4  -2  175.58    7.00
   4   4   2  175.48    6.90
   4   4   2  170.78    7.20
   4   4   2  164.98    7.00
  -5  -4  -2   15.30    1.30
   5   4   2   14.20    1.40
   5   4   2   14.00    1.40
  -6  -4  -2    3.90    0.90
   6   4   2    4.60    1.30
  -7  -4  -2   28.50    2.30
   7   4   2   24.20    2.60
   6  -5  -2   -0.60    2.00
   6  -5  -2    0.30    1.30
  -6   5   2    0.50    0.80
   5  -5  -2   -0.40    1.20
   5  -5  -2   -0.30    0.90
  -5   5   2   -0.10    0.60
   4  -5  -2    8.00    0.90
   4  -5  -2   10.50    1.30
  -4   5   2    7.60    0.70
   3  -5  -2  133.19    5.80
   3  -5  -2  141.99    5.70
   3  -5  -2  138.69    5.60
  -3   5   2  139.79    5.60
   2  -5  -2  524.95   19.70
   2  -5  -2  496.25   19.60
   2  -5  -2  485.85   19.80
  -2   5   2  502.35   19.60
  -2   5   2  509.05   19.60
  -2   5   2  506.85   19.70
   1  -5  -2    4.90    0.60
   1  -5  -2    6.60    0.50
   1  -5  -2    5.90    0.40
  -1   5   2    6.80    0.40
  -1   5   2    6.60    0.40
  -1   5   2    5.40    0.60
   0  -5  -2   29.00    1.20
   0  -5  -2   28.10    1.30
   0   5   2   29.00    1.30
   0   5   2   29.10    1.20
   0   5   2   30.60    1.20
   0   5   2   26.80    1.20
  -1  -5  -2    0.20    0.20
  -1  -5  -2    0.10    0.30
   1   5   2    0.30    0.30
   1   5   2    0.30    0.20
   1   5   2    0.00    0.30
  -2  -5  -2    4.30    0.50
  -2  -5  -2    5.10    0.40
  -2  -5  -2    5.00    0.40
   2   5   2    5.70    0.60
   2   5   2    4.70    0.40
   2   5   2    4.80    0.50
  -3  -5  -2   41.10    1.90
  -3  -5  -2   40.60    1.80
  -3  -5  -2   43.40    1.90
   3   5   2   38.40    1.90
   3   5   2   45.50    1.90
   3   5   2   41.30    1.90
   3   5   2   41.10    2.00
  -4  -5  -2   95.89    4.00
  -4  -5  -2   96.49    4.00
   4   5   2   92.79    4.00
   4   5   2   90.09    4.00
   4   5   2   99.19    4.20
   5   5   2   25.30    1.70
   5   5   2   23.90    1.90
   6   5   2    0.00    1.10
   7   5   2    0.00    1.80
   6  -6  -2    8.60    2.40
   6  -6  -2    5.00    1.60
  -6   6   2    5.60    1.40
   5  -6  -2    7.30    1.10
   5  -6  -2    5.20    1.60
  -5   6   2    6.20    0.70
   4  -6  -2    0.40    0.70
   4  -6  -2    0.30    1.00
  -4   6   2    0.50    0.40
   3  -6  -2   20.00    1.20
   3  -6  -2   18.50    1.60
  -3   6   2   19.70    1.00
   2  -6  -2   71.99    2.90
   2  -6  -2   63.09    3.10
  -2   6   2   69.29    2.80
  -2   6   2   68.09    2.80
  -2   6   2   72.39    2.90
   1  -6  -2  285.47   11.00
   1  -6  -2  289.87   11.10
   1  -6  -2  277.57   11.20
   1  -6  -2  278.77   11.10
  -1   6   2  284.57   11.20
  -1   6   2  282.67   11.00
  -1   6   2  284.67   11.00
   0  -6  -2    7.40    0.50
   0  -6  -2    6.80    0.70
   0  -6  -2    7.00    0.50
   0   6   2    8.20    0.70
   0   6   2    8.20    0.50
   0   6   2    7.90    0.50
  -1  -6  -2    0.50    0.40
  -1  -6  -2    0.70    0.30
   1   6   2    0.90    0.40
   1   6   2    1.20    0.20
   1   6   2    0.90    0.30
   1   6   2    0.90    0.30
  -2  -6  -2   18.10    1.00
  -2  -6  -2   18.80    1.10
  -2  -6  -2   18.00    0.90
   2   6   2   19.00    1.10
   2   6   2   17.20    0.90
   2   6   2   19.60    1.10
  -3  -6  -2   74.39    3.00
   3   6   2   69.89    3.10
   3   6   2   72.39    3.20
   3   6   2   69.09    3.00
  -4  -6  -2  119.99    4.90
   4   6   2  114.39    4.90
   4   6   2  115.09    5.10
   4   6   2  118.09    4.80
   5   6   2   35.90    2.00
   5   6   2   34.40    2.30
   6   6   2   28.20    2.50
   6   6   2   28.60    2.10
   7   6   2    0.20    1.70
   5  -7  -2    0.10    1.60
   5  -7  -2   -0.80    1.10
  -5   7   2    0.10    0.50
   4  -7  -2   36.00    2.40
   4  -7  -2   33.10    1.90
  -4   7   2   35.90    1.60
   3  -7  -2  147.49    6.30
   3  -7  -2  148.89    6.00
  -3   7   2  145.19    5.80
   2  -7  -2   37.40    2.00
   2  -7  -2   37.90    1.70
  -2   7   2   35.90    1.80
   1  -7  -2   28.30    1.60
   1  -7  -2   26.40    1.30
  -1   7   2   29.80    1.50
   0  -7  -2    4.50    0.70
   0  -7  -2    4.40    0.50
   0  -7  -2    3.30    0.40
   0   7   2    4.70    0.50
   0   7   2    3.70    0.50
  -1  -7  -2    0.20    0.30
  -1  -7  -2    0.90    0.50
   1   7   2    0.40    0.40
   1   7   2    0.60    0.40
   1   7   2    0.60    0.20
   1   7   2    0.90    0.30
  -2  -7  -2   12.20    0.80
  -2  -7  -2   11.20    0.80
   2   7   2   12.50    0.90
   2   7   2   10.90    0.70
   2   7   2   10.80    0.90
  -3  -7  -2   76.69    3.10
   3   7   2   77.09    3.10
   3   7   2   70.49    3.30
   3   7   2   71.09    3.20
  -4  -7  -2  202.58    8.30
   4   7   2  211.28    8.30
   4   7   2  206.88    8.50
   4   7   2  204.88    8.40
   5   7   2    5.20    0.90
   5   7   2    6.60    1.30
   6   7   2    0.70    1.30
   6   7   2    0.40    1.00
   5  -8  -2    3.00    1.40
   5  -8  -2    2.80    2.00
   4  -8  -2   95.39    4.30
   4  -8  -2  100.39    4.80
   3  -8  -2   34.60    2.30
   3  -8  -2   33.00    1.80
   2  -8  -2   38.00    2.10
   2  -8  -2   34.90    1.70
  -2   8   2   35.40    1.80
   1  -8  -2    9.00    0.70
   1  -8  -2    8.50    1.00
  -1   8   2    8.80    0.90
   0  -8  -2   26.10    1.30
   0  -8  -2   28.30    1.60
   0   8   2   26.70    1.40
  -1  -8  -2    0.10    0.50
  -1  -8  -2    0.50    0.30
   1   8   2    0.00    0.20
   1   8   2    0.00    0.40
   1   8   2    0.10    0.40
   1   8   2    0.10    0.20
  -2  -8  -2    0.40    0.40
   2   8   2    0.10    0.50
   2   8   2    0.70    0.30
   2   8   2    0.80    0.60
  -3  -8  -2  759.82   29.50
   3   8   2  746.93   29.40
   3   8   2  775.22   29.60
   3   8   2  747.23   29.70
  -4  -8  -2   70.99    3.20
   4   8   2   74.79    3.30
   4   8   2   75.79    3.20
   4   8   2   69.29    3.50
   5   8   2    2.10    1.20
   5   8   2    2.70    0.80
   6   8   2    0.50    1.60
   6   8   2    1.20    1.00
   4  -9  -2   12.80    1.30
   4  -9  -2   11.20    1.90
   3  -9  -2    7.60    1.40
   3  -9  -2    8.50    1.00
   2  -9  -2    3.00    0.60
   2  -9  -2    3.50    1.10
  -2   9   2    3.70    0.70
   1  -9  -2    0.50    0.90
   1  -9  -2    0.20    0.40
  -1   9   2    0.50    0.60
   0  -9  -2    1.70    0.40
   0  -9  -2    0.70    0.80
   0   9   2    0.70    0.60
  -1  -9  -2    0.10    0.70
  -1  -9  -2    0.00    0.40
   1   9   2   -0.20    0.60
  -2  -9  -2   27.90    1.40
   2   9   2   28.30    1.60
   2   9   2   26.40    1.70
   2   9   2   29.20    1.30
  -3  -9  -2  176.28    7.00
   3   9   2  172.48    6.90
   3   9   2  171.68    7.20
   3   9   2  176.78    7.30
  -4  -9  -2   13.60    1.30
   4   9   2   13.10    1.10
   4   9   2   13.60    1.40
   4   9   2   13.10    1.50
  -5  -9  -2   -0.40    1.00
   5   9   2    0.60    1.20
   5   9   2   -0.10    0.70
   5   9   2    0.50    1.00
   6   9   2    0.60    1.60
   6   9   2    0.40    1.00
   4 -10  -2    3.50    2.10
   4 -10  -2    1.80    1.20
   3 -10  -2    5.70    1.00
   3 -10  -2    3.80    1.50
   2 -10  -2    8.90    0.90
   2 -10  -2   10.00    1.50
   1 -10  -2   21.80    1.30
   1 -10  -2   19.30    1.70
  -1  10   2   18.90    1.40
   0 -10  -2   41.30    2.10
   0 -10  -2   36.90    1.80
   0  10   2   37.50    2.00
  -1 -10  -2   32.60    1.60
   1  10   2   33.60    1.90
  -2 -10  -2  787.82   29.40
   2  10   2  713.73   29.60
   2  10   2  760.22   29.20
  -3 -10  -2   45.80    2.30
   3  10   2   47.20    2.50
   3  10   2   48.10    2.10
   3  10   2   51.69    2.60
  -4 -10  -2    1.90    0.80
   4  10   2    1.60    0.60
   4  10   2    1.30    1.10
   4  10   2    0.60    0.90
  -5 -10  -2    1.30    1.00
   5  10   2    0.90    1.30
   5  10   2    1.30    0.80
   5  10   2    1.50    1.10
   6  10   2    1.70    1.00
   6  10   2    1.60    1.80
   3 -11  -2    2.50    1.00
   3 -11  -2    2.00    1.90
   2 -11  -2    1.30    1.40
   2 -11  -2    1.50    0.70
   1 -11  -2    1.80    1.20
   1 -11  -2    2.00    0.60
  -1  11   2    2.40    0.90
   0 -11  -2    2.00    1.20
   0 -11  -2    0.00    0.50
   0  11   2    0.70    0.80
  -1 -11  -2    2.60    0.60
   1  11   2    3.70    0.90
  -2 -11  -2    7.80    0.80
   2  11   2    9.10    1.10
  -3 -11  -2    3.10    0.70
   3  11   2    0.90    0.90
   3  11   2    1.80    0.40
  -4 -11  -2    0.20    0.80
   4  11   2   -0.10    1.00
   4  11   2   -0.10    0.50
  -5 -11  -2    1.30    1.20
   5  11   2    0.80    1.50
   5  11   2    1.50    1.30
   5  11   2    1.20    0.80
   3 -12  -2    3.70    1.10
   3 -12  -2    4.90    2.30
   2 -12  -2    1.50    0.90
   2 -12  -2    0.00    1.70
   1 -12  -2   26.80    1.60
   1 -12  -2   29.40    2.30
  -1  12   2   24.40    2.00
   0 -12  -2   11.30    1.20
   0  12   2   15.90    1.50
  -1 -12  -2  175.28    7.10
   1  12   2  175.68    7.40
  -2 -12  -2   11.50    1.10
   2  12   2   11.30    1.40
  -3 -12  -2    0.50    0.70
   3  12   2    0.30    0.90
  -4 -12  -2    1.40    0.90
   4  12   2    1.40    1.20
   4  12   2    0.80    0.60
  -5 -12  -2   20.80    1.80
   5  12   2   22.00    2.10
   5  12   2   18.70    1.60
   2 -13  -2    1.60    2.10
   2 -13  -2    0.30    0.90
   1 -13  -2    0.30    0.70
  -1  13   2    0.60    1.10
   0 -13  -2    0.10    0.70
   0  13   2   -0.40    1.00
  -1 -13  -2   19.40    1.40
   1  13   2   18.20    1.90
  -2 -13  -2    4.30    0.90
   2  13   2    3.70    1.30
  -3 -13  -2    2.60    0.90
   3  13   2    2.00    1.30
  -4 -13  -2    6.50    1.20
   4  13   2    5.70    1.60
   1 -14  -2    0.30    1.10
   0 -14  -2    3.90    1.00
   0  14   2    3.60    1.40
  -1 -14  -2    5.00    1.00
   1  14   2    4.80    1.40
  -2 -14  -2    2.70    1.00
   2  14   2    1.40    1.30
  -3 -14  -2   13.60    1.40
   3  14   2   15.50    1.90
  -4 -14  -2    7.80    1.60
   1  15   2    5.60    1.70
   1  13  -3   23.60    2.30
  -1 -13   3   27.40    1.70
   3  12  -3    0.80    1.50
  -3 -12   3    0.30    1.80
  -3 -12   3   -1.10    1.00
   2  12  -3    2.10    1.40
  -2 -12   3    2.50    0.80
   1  12  -3   -0.80    1.20
  -1 -12   3   -0.20    0.70
   0  12  -3   24.30    2.40
   0 -12   3   23.00    1.40
   1 -12   3    4.00    0.70
   4  11  -3   12.10    2.10
   4  11  -3    9.50    1.80
  -4 -11   3   10.40    1.30
  -4 -11   3    8.50    1.90
   3  11  -3    2.40    1.40
  -3 -11   3    1.50    1.50
  -3 -11   3    1.50    0.90
   2  11  -3   12.00    1.50
  -2 -11   3   12.50    1.20
   1  11  -3    2.50    1.10
  -1 -11   3    3.80    0.70
   0  11  -3    0.40    1.00
   0 -11   3    0.60    0.50
   1 -11   3   -0.10    0.50
   2 -11   3   -0.10    0.70
   5  10  -3   16.30    2.20
   5  10  -3   21.50    1.40
   5  10  -3   21.70    2.70
  -5 -10   3   19.30    1.80
  -5 -10   3   15.50    2.30
   4  10  -3    3.60    1.60
   4  10  -3    2.20    1.30
  -4 -10   3    3.80    1.00
  -4 -10   3    3.30    1.50
   3  10  -3    0.70    1.10
   3  10  -3    0.60    1.30
  -3 -10   3    0.80    1.30
  -3 -10   3    0.90    0.70
   2  10  -3    0.50    1.00
   2  10  -3    0.80    1.10
  -2 -10   3    0.20    0.60
   1  10  -3   58.69    3.00
  -1 -10   3   55.39    2.40
   0  10  -3   -0.30    0.90
   0 -10   3    0.50    0.40
  -1  10  -3   12.80    1.40
   1 -10   3   13.60    0.90
   2 -10   3   -0.10    1.40
   2 -10   3    0.10    0.60
   3 -10   3    0.20    0.80
   3 -10   3   -0.50    1.80
   5   9  -3    0.10    0.70
   5   9  -3   -0.40    1.60
   5   9  -3    0.00    1.40
  -5  -9   3   -1.00    1.50
  -5  -9   3   -0.20    1.10
   4   9  -3    3.90    0.50
   4   9  -3    2.10    1.20
   4   9  -3    3.00    1.40
  -4  -9   3    3.60    1.30
  -4  -9   3    2.50    0.90
   3   9  -3   -0.40    1.10
   3   9  -3    1.20    0.90
  -3  -9   3    0.30    0.70
  -3  -9   3   -0.70    1.10
   2   9  -3   36.30    2.20
   2   9  -3   38.40    2.40
  -2  -9   3   36.90    1.80
   1   9  -3    0.20    0.80
   1   9  -3    0.10    0.90
  -1  -9   3   -0.10    0.40
   0   9  -3    0.30    0.70
   0  -9   3   -0.10    0.30
  -1   9  -3    0.10    0.80
   1  -9   3    0.50    1.00
   2  -9   3    0.90    1.10
   2  -9   3    0.70    0.50
   3  -9   3   -0.10    0.60
   3  -9   3   -0.10    1.40
   4  -9   3    0.90    0.90
   4  -9   3    0.70    1.90
   5   8  -3   -0.10    1.20
   5   8  -3    0.10    0.70
   5   8  -3    0.30    1.40
  -5  -8   3   -0.80    1.40
  -5  -8   3    0.40    1.10
   4   8  -3    0.70    0.50
   4   8  -3    1.00    1.00
   4   8  -3   -0.40    1.10
  -4  -8   3    1.40    0.80
  -4  -8   3    0.30    1.10
   3   8  -3    0.30    1.00
   3   8  -3    0.60    0.90
  -3  -8   3   -0.80    0.90
  -3  -8   3    0.40    0.60
   2   8  -3   36.40    2.10
   2   8  -3   38.10    2.20
  -2  -8   3   38.80    1.80
   1   8  -3    2.90    0.80
   1   8  -3    3.30    0.90
  -1  -8   3    3.00    0.40
   0   8  -3    4.90    0.90
   0   8  -3    5.70    0.80
   0  -8   3    5.00    0.50
  -1   8  -3   28.90    1.80
  -1   8  -3   30.60    1.80
   1  -8   3   32.50    1.90
  -2   8  -3   11.60    1.30
   2  -8   3   11.70    1.40
   2  -8   3   11.60    0.80
  -3   8  -3   10.10    1.40
   3  -8   3    8.50    1.40
   3  -8   3    9.60    0.90
   4  -8   3    7.80    1.00
   4  -8   3    6.80    1.60
   6   7  -3   14.50    1.50
   6   7  -3   17.60    2.50
   5   7  -3    2.20    0.80
   5   7  -3    1.80    1.20
   5   7  -3    2.70    1.50
  -5  -7   3    1.90    1.30
  -5  -7   3    1.60    1.00
   4   7  -3    0.70    0.90
   4   7  -3    1.40    1.00
   4   7  -3    1.10    0.50
  -4  -7   3    1.00    0.70
  -4  -7   3    0.90    0.90
   3   7  -3   75.69    3.00
   3   7  -3   70.19    3.50
   3   7  -3   70.99    3.40
  -3  -7   3   70.99    3.10
  -3  -7   3   73.59    3.50
   2   7  -3    0.00    0.60
   2   7  -3    0.20    0.70
  -2  -7   3   -0.20    0.40
   1   7  -3    7.90    1.00
   1   7  -3    7.50    0.90
  -1  -7   3    7.00    0.60
   0   7  -3   11.90    1.10
   0   7  -3   11.00    1.10
   0   7  -3   10.90    1.00
   0  -7   3   10.60    1.00
  -1   7  -3    4.60    0.80
  -1   7  -3    4.80    0.70
  -1   7  -3    7.20    0.90
   1  -7   3    4.50    0.90
   1  -7   3    4.10    0.70
  -2   7  -3    2.70    0.80
   2  -7   3    4.10    0.90
   2  -7   3    4.30    0.40
  -3   7  -3   -0.50    0.80
   3  -7   3   -0.20    0.90
   3  -7   3    0.00    0.40
  -4   7  -3   12.90    1.60
   4  -7   3   14.70    1.70
   4  -7   3   19.00    1.30
   5  -7   3    8.60    2.00
   5  -7   3    5.30    1.10
   6   6  -3    5.50    1.30
   6   6  -3    6.20    1.90
   5   6  -3    0.50    1.10
   5   6  -3    1.70    1.10
   5   6  -3    1.30    0.80
  -5  -6   3    0.60    1.20
  -5  -6   3    1.90    1.10
   4   6  -3    0.70    1.00
   4   6  -3    0.10    0.80
   4   6  -3    1.30    0.50
  -4  -6   3    1.10    0.90
   3   6  -3    1.20    0.80
   3   6  -3    0.90    0.40
   3   6  -3    1.10    0.70
  -3  -6   3    1.40    0.80
  -3  -6   3    1.20    0.50
   2   6  -3    2.80    0.60
   2   6  -3    3.20    0.80
  -2  -6   3    2.50    0.40
   1   6  -3    0.40    0.50
   1   6  -3    0.30    0.60
  -1  -6   3    0.20    0.30
   0   6  -3  142.69    5.80
   0   6  -3  141.49    5.70
   0   6  -3  141.49    5.70
   0  -6   3  134.09    5.60
  -1   6  -3   -0.20    0.60
  -1   6  -3   -0.10    0.50
  -1   6  -3    0.20    0.50
   1  -6   3    0.00    0.60
   1  -6   3    0.00    0.60
  -2   6  -3   14.20    1.20
   2  -6   3   12.50    1.20
   2  -6   3   13.90    0.70
   2  -6   3   14.80    1.20
  -3   6  -3   54.59    2.80
   3  -6   3   52.39    2.70
   3  -6   3   64.89    3.60
   3  -6   3   51.99    2.30
  -4   6  -3   34.80    2.30
   4  -6   3   37.70    1.80
   4  -6   3   36.30    2.40
  -5   6  -3    0.40    1.40
   5  -6   3    1.60    0.90
   5  -6   3    1.10    1.50
   6   5  -3   -1.00    1.50
   6   5  -3   -0.20    1.10
   5   5  -3   14.50    1.30
   5   5  -3   13.50    1.70
  -5  -5   3   19.80    1.80
   4   5  -3   31.40    1.80
   4   5  -3   36.50    2.20
   4   5  -3   35.80    2.00
  -4  -5   3   34.90    2.10
  -4  -5   3   31.70    1.80
   3   5  -3    3.00    0.80
   3   5  -3    3.00    0.50
   3   5  -3    2.30    0.70
  -3  -5   3    2.40    0.70
  -3  -5   3    2.40    0.50
   2   5  -3   22.50    1.00
   2   5  -3   22.20    1.50
   2   5  -3   22.70    1.40
   2   5  -3   24.10    1.00
  -2  -5   3   22.90    1.10
   1   5  -3  214.48    8.20
   1   5  -3  216.48    8.40
   1   5  -3  211.08    8.40
  -1  -5   3  205.48    8.20
  -1  -5   3  206.68    8.20
  -1  -5   3  200.68    8.20
   0   5  -3   62.09    2.80
   0   5  -3   63.79    2.70
   0   5  -3   62.69    2.70
  -1   5  -3    1.50    0.40
  -1   5  -3    1.60    0.50
  -1   5  -3    1.80    0.60
   1  -5   3    2.40    0.60
  -2   5  -3    1.30    0.60
  -2   5  -3    1.20    0.50
   2  -5   3    1.10    0.30
   2  -5   3    0.90    0.60
   2  -5   3    1.70    0.70
  -3   5  -3   86.49    3.90
   3  -5   3   88.69    3.90
   3  -5   3   87.69    3.90
   3  -5   3   87.99    3.60
  -4   5  -3   46.70    2.50
   4  -5   3   43.20    2.40
   4  -5   3   45.20    2.50
   4  -5   3   40.90    2.00
  -5   5  -3    1.50    1.30
   5  -5   3    3.40    0.90
   5  -5   3    3.40    1.40
   6   4  -3    3.10    1.20
   6   4  -3    2.70    1.60
   5   4  -3    5.60    1.00
   5   4  -3    4.00    1.20
   4   4  -3   10.80    1.10
   4   4  -3   10.10    1.30
   4   4  -3   11.20    1.10
  -4  -4   3   12.30    1.20
  -4  -4   3   12.20    1.10
   3   4  -3    3.70    0.80
   3   4  -3    2.70    0.70
   3   4  -3    3.40    0.50
  -3  -4   3    2.60    0.70
   2   4  -3    0.70    0.50
   2   4  -3    1.30    0.30
   2   4  -3    0.90    0.50
   2   4  -3    1.30    0.30
  -2  -4   3    1.80    0.30
  -2  -4   3    0.80    0.50
   1   4  -3  214.28    8.50
   1   4  -3  212.78    8.60
   1   4  -3  222.38    8.40
  -1  -4   3  210.08    8.30
  -1  -4   3  209.18    8.30
   0   4  -3   91.89    3.80
   0   4  -3   95.19    3.80
   0   4  -3   90.59    3.90
  -1   4  -3    0.10    0.40
  -1   4  -3    0.40    0.40
  -1   4  -3    0.20    0.30
   1  -4   3    0.30    0.40
  -2   4  -3   93.59    3.70
  -2   4  -3   92.89    3.80
   2  -4   3   88.29    3.60
   2  -4   3   88.39    3.80
   2  -4   3   87.19    3.60
  -3   4  -3   38.80    2.10
   3  -4   3   36.80    2.10
   3  -4   3   40.50    1.70
   3  -4   3   39.50    2.00
  -4   4  -3    0.30    0.70
   4  -4   3    0.80    0.50
   4  -4   3    0.70    0.90
   4  -4   3    0.80    0.90
  -5   4  -3    3.60    1.10
   5  -4   3    5.10    1.40
   5  -4   3    4.20    0.80
   5  -4   3    3.00    1.10
  -6   4  -3    1.10    1.60
   6  -4   3    0.90    1.10
   6  -4   3    1.50    1.70
   6   3  -3   16.60    1.70
   6   3  -3   21.40    2.40
   5   3  -3   -0.30    0.80
   5   3  -3    0.00    1.00
   4   3  -3    3.10    0.70
   4   3  -3    3.10    0.90
  -4  -3   3    2.40    0.80
  -4  -3   3    2.90    0.70
   3   3  -3   25.70    1.60
   3   3  -3   26.90    1.50
   3   3  -3   26.20    1.40
  -3  -3   3   29.60    1.50
  -3  -3   3   28.80    1.40
   2   3  -3  567.84   22.00
   2   3  -3  580.34   22.30
   2   3  -3  567.24   22.10
   2   3  -3  578.24   22.10
   2   3  -3  545.95   22.20
  -2  -3   3  562.54   22.20
  -2  -3   3  575.94   22.10
   1   3  -3  348.47   13.40
   1   3  -3  331.87   13.30
   1   3  -3  334.87   13.10
   1   3  -3  350.46   13.20
   1   3  -3  341.17   13.10
  -1  -3   3  338.57   13.20
  -1  -3   3  340.87   13.20
  -1  -3   3  324.07   13.30
   0   3  -3   47.00    1.90
   0   3  -3   46.60    2.10
   0   3  -3   45.70    2.00
  -1   3  -3    3.40    0.50
  -1   3  -3    4.40    0.40
  -1   3  -3    3.70    0.50
   1  -3   3    2.60    0.50
  -2   3  -3  254.87    9.60
  -2   3  -3  242.38    9.80
   2  -3   3  241.88    9.60
   2  -3   3  244.08    9.80
   2  -3   3  253.67    9.60
   2  -3   3  240.08    9.60
  -3   3  -3   61.99    2.80
   3  -3   3   57.39    2.70
   3  -3   3   60.59    2.50
  -4   3  -3   19.00    1.50
   4  -3   3   17.80    1.50
   4  -3   3   19.30    1.50
   4  -3   3   18.80    1.10
  -5   3  -3    9.10    0.70
  -5   3  -3    8.30    1.30
   5  -3   3    8.70    0.90
   5  -3   3   10.00    1.40
   5  -3   3    8.20    1.30
  -6   3  -3    1.00    1.40
  -6   3  -3    0.60    0.60
   6  -3   3    0.50    1.50
   6  -3   3    0.60    1.00
   6  -3   3   -0.20    1.40
   6   2  -3    0.20    1.40
   5   2  -3    6.80    1.00
   5   2  -3    4.80    1.10
   4   2  -3    5.50    0.90
   4   2  -3    6.90    0.80
  -4  -2   3    6.40    0.90
  -4  -2   3    7.80    0.90
   3   2  -3    0.00    0.40
   3   2  -3    0.60    0.50
   3   2  -3    0.40    0.60
  -3  -2   3    0.20    0.50
  -3  -2   3   -0.10    0.40
  -3  -2   3    0.30    0.40
   2   2  -3   23.00    1.30
   2   2  -3   25.50    1.20
   2   2  -3   20.80    1.30
   2   2  -3   27.40    1.10
  -2  -2   3   30.00    1.20
  -2  -2   3   25.90    1.20
  -2  -2   3   25.90    1.30
   1   2  -3  137.89    5.30
   1   2  -3  136.29    5.50
   1   2  -3  130.39    5.40
   1   2  -3  139.39    5.30
   1   2  -3  133.69    5.30
  -1  -2   3  134.29    5.30
  -1  -2   3  129.79    5.40
   0   2  -3   97.49    4.00
   0   2  -3   97.89    3.80
   0   2  -3   97.59    3.90
   0  -2   3   92.99    3.90
  -1   2  -3   15.90    0.90
  -1   2  -3   17.60    0.80
  -1   2  -3   17.50    0.90
   1  -2   3   16.00    0.80
   1  -2   3   16.20    0.90
  -2   2  -3   28.60    1.20
  -2   2  -3   28.10    1.30
   2  -2   3   24.90    1.10
   2  -2   3   24.60    1.10
   2  -2   3   25.10    1.30
   2  -2   3   26.50    1.20
  -3   2  -3    0.80    0.20
  -3   2  -3    0.90    0.50
  -3   2  -3    0.70    0.30
   3  -2   3    0.40    0.30
   3  -2   3    0.40    0.50
  -4   2  -3    8.20    1.00
  -4   2  -3   11.30    0.70
   4  -2   3   12.10    1.10
   4  -2   3   10.30    1.20
   4  -2   3   11.80    0.90
  -5   2  -3    5.00    0.60
  -5   2  -3    4.90    1.00
   5  -2   3    4.30    1.00
   5  -2   3    5.70    1.10
   5  -2   3    5.60    0.80
  -6   2  -3   -0.10    1.20
  -6   2  -3    0.00    0.60
   6  -2   3    0.40    1.40
   6  -2   3   -0.30    1.30
   6  -2   3    0.10    1.00
   6   1  -3   11.30    1.80
   5   1  -3    8.10    1.10
   5   1  -3    7.00    1.30
  -5  -1   3    5.70    1.00
   4   1  -3    4.00    0.90
   4   1  -3    4.40    0.70
  -4  -1   3    4.90    0.80
  -4  -1   3    5.20    0.80
   3   1  -3  241.98    9.90
   3   1  -3  245.48   10.00
   3   1  -3  250.07    9.80
   3   1  -3  249.78    9.80
  -3  -1   3  250.97    9.90
  -3  -1   3  248.28    9.90
  -3  -1   3  259.47    9.90
   2   1  -3  438.66   17.40
   2   1  -3  445.26   17.50
   2   1  -3  450.05   17.40
  -2  -1   3  441.06   17.40
  -2  -1   3  459.95   17.40
  -2  -1   3  442.56   17.40
   1   1  -3  148.79    5.80
   1   1  -3  151.48    5.80
   1   1  -3  144.99    5.90
   1   1  -3  141.39    5.90
  -1  -1   3  146.89    5.90
  -1  -1   3  150.18    5.80
   0   1  -3   10.70    0.70
   0   1  -3   11.10    0.60
   0   1  -3   10.70    0.50
   0  -1   3    9.70    0.50
   0  -1   3    9.60    0.50
   0  -1   3   10.60    0.60
  -1   1  -3  181.48    7.00
  -1   1  -3  178.08    7.00
   1  -1   3  175.78    6.90
   1  -1   3  174.28    6.90
   1  -1   3  176.28    6.90
   1  -1   3  176.88    7.00
  -2   1  -3   16.10    0.70
  -2   1  -3   13.80    0.80
  -2   1  -3   14.30    0.60
   2  -1   3   13.80    0.70
   2  -1   3   13.70    0.70
   2  -1   3   12.90    0.90
   2  -1   3   12.70    0.70
  -3   1  -3   83.49    3.20
  -3   1  -3   71.79    3.40
  -3   1  -3   79.19    3.20
   3  -1   3   80.59    3.20
   3  -1   3   82.49    3.50
  -4   1  -3   17.60    1.00
  -4   1  -3   17.60    1.30
   4  -1   3   18.70    1.10
   4  -1   3   16.40    1.30
  -5   1  -3   15.20    1.50
  -5   1  -3   12.60    1.00
   5  -1   3   12.90    1.40
   5  -1   3   12.70    1.20
   5  -1   3   15.20    1.50
  -6   1  -3    0.50    0.60
  -6   1  -3    1.30    1.20
   6  -1   3   -0.10    1.20
   6  -1   3    0.30    1.20
   6  -1   3    0.60    0.90
   6   0  -3    0.70    1.30
  -6   0   3    0.80    1.00
   5   0  -3   23.30    2.00
  -5   0   3   23.30    1.60
   4   0  -3   -0.20    0.80
   4   0  -3    0.10    0.80
   4   0  -3    0.10    0.60
  -4   0   3   -0.10    0.50
  -4   0   3   -0.20    0.60
   3   0  -3   22.40    1.20
   3   0  -3   22.00    1.30
   3   0  -3   21.80    1.20
   3   0  -3   20.60    1.20
  -3   0   3   18.40    1.10
  -3   0   3   23.00    1.20
  -3   0   3   23.20    1.20
   2   0  -3   17.40    1.00
   2   0  -3   16.50    1.10
   2   0  -3   19.80    1.00
   2   0  -3   21.70    1.00
  -2   0   3   18.40    1.00
  -2   0   3   20.70    1.00
  -2   0   3   18.90    1.00
   1   0  -3   68.29    2.70
   1   0  -3   60.79    2.80
   1   0  -3   70.19    2.70
  -1   0   3   67.19    2.70
  -1   0   3   67.09    2.70
   0   0  -3   63.29    2.50
   0   0  -3   64.89    2.50
   0   0  -3   57.09    2.60
   0   0  -3   63.59    2.50
   0   0   3   61.59    2.60
   0   0   3   66.59    2.50
  -1   0  -3   31.00    1.30
  -1   0  -3   29.90    1.20
  -1   0  -3   30.40    1.20
  -1   0  -3   30.20    1.30
   1   0   3   29.60    1.20
   1   0   3   25.60    1.30
   1   0   3   28.10    1.20
  -2   0  -3   24.80    1.10
  -2   0  -3   23.30    1.00
  -2   0  -3   21.90    1.10
   2   0   3   24.60    1.00
   2   0   3   21.10    1.20
  -3   0  -3   42.50    1.90
  -3   0  -3   41.50    2.00
  -3   0  -3   40.40    2.10
   3   0   3   47.30    2.10
   3   0   3   48.00    1.90
  -4   0  -3   20.40    1.10
  -4   0  -3   17.10    1.30
   4   0   3   20.60    1.20
   4   0   3   19.70    1.40
  -5   0  -3    0.60    0.90
  -5   0  -3    1.10    0.50
   5   0   3    0.60    0.60
   5   0   3    0.40    0.90
   5   0   3    0.00    0.80
  -6   0  -3   20.70    1.50
  -6   0  -3   22.10    2.00
   6   0   3   19.50    1.90
   6   0   3   19.30    1.80
   6   0   3   22.10    2.10
   7   0   3   15.20    2.40
   6  -1  -3    1.00    1.50
  -6   1   3    0.40    0.90
   5  -1  -3    2.10    1.80
   5  -1  -3    0.80    1.10
  -5   1   3    0.60    0.70
   4  -1  -3   23.10    1.60
   4  -1  -3   24.10    1.60
   4  -1  -3   22.90    1.70
   4  -1  -3   22.80    1.50
  -4   1   3   21.40    1.40
   3  -1  -3  199.48    8.30
   3  -1  -3  213.48    8.20
   3  -1  -3  204.08    8.10
   3  -1  -3  207.28    8.20
  -3   1   3  203.58    8.10
  -3   1   3  205.18    8.10
  -3   1   3  201.48    8.10
   2  -1  -3    7.20    0.60
   2  -1  -3    8.40    0.60
   2  -1  -3    5.40    0.60
   2  -1  -3    7.20    0.70
  -2   1   3    7.20    0.60
  -2   1   3    7.40    0.60
  -2   1   3    6.90    0.60
   1  -1  -3   14.50    0.80
   1  -1  -3   14.00    0.80
   1  -1  -3   14.70    0.70
   1  -1  -3   15.90    0.80
  -1   1   3   15.60    0.70
  -1   1   3   14.30    0.80
   0  -1  -3   52.09    2.20
   0  -1  -3   52.59    2.10
   0  -1  -3   53.29    2.20
   0   1   3   53.99    2.10
   0   1   3   51.39    2.20
  -1  -1  -3   23.80    1.00
  -1  -1  -3   23.60    1.10
   1   1   3   24.40    1.10
   1   1   3   24.50    1.00
   1   1   3   24.80    1.10
  -2  -1  -3  213.58    8.40
  -2  -1  -3  207.08    8.30
   2   1   3  220.48    8.20
   2   1   3  204.18    8.40
   2   1   3  213.68    8.30
  -3  -1  -3    3.40    0.40
  -3  -1  -3    2.90    0.50
   3   1   3    3.70    0.40
   3   1   3    2.00    0.40
   3   1   3    2.70    0.60
  -4  -1  -3    9.50    0.80
  -4  -1  -3    9.60    0.90
   4   1   3    9.30    1.00
   4   1   3    9.00    0.80
  -5  -1  -3    8.70    1.10
  -5  -1  -3    6.20    0.70
   5   1   3    5.30    1.10
   5   1   3    6.00    1.00
   5   1   3    4.80    0.80
  -6  -1  -3   19.80    1.50
   6   1   3   20.40    1.80
   6   1   3   19.60    2.00
   6   1   3   19.70    1.80
  -7  -1  -3   11.10    1.30
   7   1   3   10.70    2.20
   6  -2  -3   29.80    2.60
  -6   2   3   22.30    1.80
   5  -2  -3    0.90    1.20
   5  -2  -3    0.80    1.10
  -5   2   3    0.30    0.70
   4  -2  -3   34.50    2.00
   4  -2  -3   37.00    1.90
   4  -2  -3   33.80    2.00
  -4   2   3   37.50    1.80
   3  -2  -3   80.49    3.30
   3  -2  -3   80.29    3.40
   3  -2  -3   79.39    3.40
   3  -2  -3   78.79    3.50
  -3   2   3   75.49    3.30
  -3   2   3   80.99    3.30
   2  -2  -3    0.00    0.40
   2  -2  -3    0.10    0.30
   2  -2  -3    0.00    0.40
   2  -2  -3    0.10    0.40
  -2   2   3    0.10    0.30
  -2   2   3    0.00    0.30
  -2   2   3    0.00    0.30
   1  -2  -3  332.37   13.10
   1  -2  -3  342.77   13.10
   1  -2  -3  339.37   13.10
   1  -2  -3  333.37   13.00
  -1   2   3  327.87   13.00
  -1   2   3  340.57   13.00
  -1   2   3  328.37   13.10
   0  -2  -3  681.13   26.20
   0  -2  -3  668.83   26.20
   0  -2  -3  679.33   26.20
   0  -2  -3  693.23   26.20
   0   2   3  650.73   26.20
   0   2   3  684.13   26.20
   0   2   3  673.33   26.20
  -1  -2  -3  175.88    6.60
  -1  -2  -3  169.08    6.60
  -1  -2  -3  167.78    6.70
   1   2   3  172.28    6.60
   1   2   3  161.88    6.70
   1   2   3  169.28    6.70
   1   2   3  170.88    6.60
  -2  -2  -3  124.79    4.70
  -2  -2  -3  115.59    4.70
  -2  -2  -3  118.79    4.70
   2   2   3  113.09    4.80
   2   2   3  120.09    4.70
   2   2   3  118.69    4.70
   2   2   3  120.59    4.70
  -3  -2  -3  512.65   20.00
  -3  -2  -3  517.35   20.00
  -3  -2  -3  505.05   20.00
   3   2   3  513.35   20.00
   3   2   3  513.55   19.90
   3   2   3  516.65   20.10
   3   2   3  513.45   20.00
  -4  -2  -3    3.70    0.70
  -4  -2  -3    4.40    0.60
   4   2   3    3.80    0.60
   4   2   3    3.00    0.70
  -5  -2  -3   28.20    1.60
  -5  -2  -3   30.20    1.80
   5   2   3   29.50    1.70
   5   2   3   30.40    1.80
   5   2   3   28.50    1.90
  -6  -2  -3   35.00    2.00
   6   2   3   37.60    2.60
  -7  -2  -3    0.00    1.10
   7   2   3    0.70    1.80
  -6   3   3    3.20    1.00
   5  -3  -3   -0.10    1.30
   5  -3  -3    1.60    1.00
   5  -3  -3    0.70    1.20
  -5   3   3    0.60    0.70
   4  -3  -3   26.80    1.90
   4  -3  -3   29.80    1.70
   4  -3  -3   29.50    1.90
  -4   3   3   32.70    1.60
   3  -3  -3    8.50    0.90
   3  -3  -3    6.50    0.80
   3  -3  -3    7.90    0.70
  -3   3   3    6.70    0.70
  -3   3   3    5.20    0.60
   2  -3  -3    2.20    0.50
   2  -3  -3    3.20    0.40
   2  -3  -3    2.20    0.50
   2  -3  -3    3.30    0.60
  -2   3   3    2.00    0.40
  -2   3   3    2.00    0.30
  -2   3   3    2.90    0.40
   1  -3  -3  298.77   11.30
   1  -3  -3  306.57   11.30
   1  -3  -3  284.57   11.30
   1  -3  -3  285.17   11.30
  -1   3   3  279.37   11.30
  -1   3   3  293.87   11.30
  -1   3   3  273.57   11.30
   0  -3  -3  314.87   12.60
   0  -3  -3  314.27   12.60
   0  -3  -3  325.57   12.50
   0  -3  -3  326.17   12.60
   0   3   3  334.27   12.60
   0   3   3  319.57   12.50
   0   3   3  328.97   12.60
   0   3   3  317.17   12.50
  -1  -3  -3  123.29    4.90
  -1  -3  -3  125.59    5.00
  -1  -3  -3  126.59    4.90
   1   3   3  125.69    4.90
   1   3   3  126.79    4.90
   1   3   3  121.79    5.00
   1   3   3  126.09    5.00
  -2  -3  -3  199.48    8.00
  -2  -3  -3  204.18    8.00
  -2  -3  -3  207.98    8.00
   2   3   3  206.58    8.00
   2   3   3  200.28    8.10
   2   3   3  206.48    8.00
  -3  -3  -3   26.60    1.30
  -3  -3  -3   24.70    1.20
  -3  -3  -3   23.50    1.20
   3   3   3   25.50    1.20
   3   3   3   22.10    1.20
   3   3   3   24.30    1.20
   3   3   3   28.60    1.40
  -4  -3  -3    0.40    0.40
  -4  -3  -3    0.00    0.50
   4   3   3    0.50    0.60
   4   3   3    0.20    0.50
   4   3   3    0.20    0.50
  -5  -3  -3   10.50    1.10
   5   3   3    9.40    1.20
   5   3   3   10.00    1.00
  -6  -3  -3   -0.30    0.80
   6   3   3   -0.20    1.20
  -7  -3  -3    1.20    1.10
   7   3   3    1.50    1.70
   6  -4  -3   -0.20    1.90
  -6   4   3   -0.10    0.90
   5  -4  -3   10.60    1.30
   5  -4  -3   17.90    1.80
  -5   4   3   13.40    1.20
   4  -4  -3    6.40    0.90
   4  -4  -3    7.20    1.10
   4  -4  -3    9.30    1.20
  -4   4   3    6.70    0.70
   3  -4  -3    0.00    0.50
   3  -4  -3    0.50    0.60
   3  -4  -3    0.80    0.70
  -3   4   3    0.20    0.40
  -3   4   3    0.30    0.40
   2  -4  -3  896.71   34.60
   2  -4  -3  882.71   34.60
   2  -4  -3  897.01   34.50
   2  -4  -3  929.81   34.50
  -2   4   3  873.51   34.60
  -2   4   3  859.21   34.50
   1  -4  -3  972.10   38.50
   1  -4  -3 1036.90   38.40
   1  -4  -3  983.60   38.60
   1  -4  -3 1005.40   38.50
  -1   4   3  982.00   38.50
  -1   4   3  978.50   38.50
   0  -4  -3   17.90    0.90
   0  -4  -3   18.20    1.00
   0   4   3   18.60    0.90
   0   4   3   18.00    0.80
  -1  -4  -3   99.49    4.00
  -1  -4  -3   97.49    4.00
  -1  -4  -3  104.09    4.00
   1   4   3   97.69    4.00
   1   4   3   99.09    4.10
   1   4   3  102.79    4.00
   1   4   3  102.19    4.00
  -2  -4  -3  887.51   34.60
  -2  -4  -3  868.61   34.60
  -2  -4  -3  913.91   34.60
   2   4   3  902.71   34.60
   2   4   3  913.01   34.60
   2   4   3  861.91   34.60
   2   4   3  896.01   34.60
  -3  -4  -3    3.50    0.50
  -3  -4  -3    2.70    0.40
  -3  -4  -3    2.50    0.40
   3   4   3    3.10    0.60
   3   4   3    2.90    0.40
   3   4   3    3.20    0.50
   3   4   3    3.70    0.50
  -4  -4  -3    0.70    0.50
  -4  -4  -3    0.80    0.50
   4   4   3    0.70    0.50
   4   4   3    0.80    0.70
   4   4   3    1.00    0.50
  -5  -4  -3    6.50    0.90
   5   4   3    4.30    1.00
  -6  -4  -3    6.20    1.00
   6   4   3    6.90    1.40
  -7  -4  -3    3.80    1.20
   7   4   3    4.30    1.90
   6  -5  -3    3.10    2.20
  -6   5   3    3.10    0.90
   5  -5  -3   -0.10    1.30
   5  -5  -3   -0.10    1.00
  -5   5   3    0.50    0.60
   4  -5  -3    5.40    1.10
   4  -5  -3    3.70    0.80
  -4   5   3    3.70    0.60
   3  -5  -3    0.20    0.50
   3  -5  -3    0.00    0.80
  -3   5   3    0.00    0.40
   2  -5  -3  267.87   10.70
   2  -5  -3  277.07   10.50
   2  -5  -3  274.27   10.50
  -2   5   3  250.37   10.50
  -2   5   3  269.27   10.60
   1  -5  -3  656.63   25.80
   1  -5  -3  656.93   25.90
   1  -5  -3  681.43   25.70
  -1   5   3  647.54   25.80
  -1   5   3  666.23   25.90
  -1   5   3  676.13   25.80
   0  -5  -3   11.70    0.70
   0  -5  -3   10.50    0.80
   0   5   3   13.10    0.80
   0   5   3   11.60    0.60
  -1  -5  -3  140.49    5.90
  -1  -5  -3  148.79    5.90
  -1  -5  -3  153.68    5.90
   1   5   3  150.58    5.90
   1   5   3  146.59    5.90
   1   5   3  150.28    5.90
  -2  -5  -3  146.49    5.80
  -2  -5  -3  144.39    5.70
  -2  -5  -3  141.79    5.70
   2   5   3  142.19    5.80
   2   5   3  151.88    5.70
   2   5   3  143.89    5.70
   2   5   3  142.09    5.80
  -3  -5  -3   10.40    0.80
  -3  -5  -3   13.10    0.80
  -3  -5  -3   11.10    0.90
   3   5   3    9.70    0.80
   3   5   3   12.20    0.90
   3   5   3   11.20    0.80
   3   5   3   10.60    0.80
  -4  -5  -3    0.60    0.60
  -4  -5  -3   -0.10    0.50
   4   5   3    0.10    0.50
   4   5   3    0.10    0.40
   4   5   3    0.20    0.70
  -5  -5  -3   45.80    2.30
   5   5   3   40.60    2.30
   5   5   3   47.50    2.60
  -6  -5  -3    1.00    0.90
   6   5   3    1.10    1.20
  -7  -5  -3    0.30    1.20
   7   5   3    0.10    1.80
   6  -6  -3   -0.10    1.90
   6  -6  -3    1.90    2.30
   5  -6  -3    2.10    1.60
   5  -6  -3    3.40    1.20
  -5   6   3    4.00    0.70
   4  -6  -3    1.50    0.80
   4  -6  -3    0.10    1.10
  -4   6   3    0.20    0.50
   3  -6  -3  425.56   16.50
   3  -6  -3  417.26   16.70
  -3   6   3  414.56   16.40
   2  -6  -3  160.48    6.90
   2  -6  -3  171.78    6.70
  -2   6   3  167.48    6.80
  -2   6   3  170.88    6.60
   1  -6  -3  154.78    6.40
   1  -6  -3  156.08    6.20
  -1   6   3  157.38    6.30
  -1   6   3  161.68    6.20
  -1   6   3  154.48    6.20
   0  -6  -3    6.10    0.50
   0  -6  -3    4.90    0.60
   0   6   3    5.10    0.60
   0   6   3    6.10    0.50
   0   6   3    4.90    0.40
  -1  -6  -3  112.39    4.40
  -1  -6  -3  106.99    4.50
   1   6   3  104.59    4.50
   1   6   3  110.59    4.40
   1   6   3  117.59    4.40
  -2  -6  -3   44.50    1.90
  -2  -6  -3   42.60    1.90
  -2  -6  -3   45.70    2.00
   2   6   3   44.20    1.90
   2   6   3   41.40    2.00
   2   6   3   44.30    2.00
  -3  -6  -3   45.70    2.10
  -3  -6  -3   45.80    2.00
  -3  -6  -3   44.20    1.90
   3   6   3   42.90    2.10
   3   6   3   43.60    2.00
   3   6   3   45.80    2.10
  -4  -6  -3   41.50    2.80
  -4  -6  -3   49.50    2.20
   4   6   3   44.80    2.20
   4   6   3   45.60    2.20
   4   6   3   51.09    2.40
   5   6   3   25.10    1.90
   5   6   3   26.10    1.70
   6   6   3   11.50    1.70
   7   6   3    1.10    1.90
   5  -7  -3    0.20    1.20
   5  -7  -3   -0.20    1.70
  -5   7   3   -0.20    0.60
   4  -7  -3    0.10    0.90
   4  -7  -3   -0.10    1.30
  -4   7   3    0.20    0.50
   3  -7  -3  177.48    7.10
   3  -7  -3  172.58    7.30
  -3   7   3  173.08    6.90
   2  -7  -3  157.88    6.20
   2  -7  -3  154.58    6.40
  -2   7   3  147.59    6.20
  -2   7   3  151.68    6.00
   1  -7  -3   37.00    2.00
   1  -7  -3   37.20    1.80
  -1   7   3   41.00    1.60
  -1   7   3   39.70    1.90
  -1   7   3   38.70    1.60
   0  -7  -3    5.00    0.70
   0  -7  -3    4.30    0.40
   0   7   3    4.90    0.40
   0   7   3    5.30    0.50
   0   7   3    5.00    0.60
  -1  -7  -3   36.20    1.70
  -1  -7  -3   38.20    1.80
   1   7   3   36.20    1.80
   1   7   3   37.40    1.60
   1   7   3   37.60    1.70
   1   7   3   40.40    1.70
  -2  -7  -3   19.00    1.20
  -2  -7  -3   20.70    1.10
   2   7   3   22.00    1.10
   2   7   3   24.00    1.20
   2   7   3   21.10    1.20
  -3  -7  -3    9.00    0.80
   3   7   3    8.10    0.90
   3   7   3    8.80    0.80
   3   7   3    7.20    0.70
  -4  -7  -3   48.40    2.30
   4   7   3   49.80    2.50
   4   7   3   47.10    2.20
   4   7   3   42.80    2.30
   5   7   3    6.60    1.00
   5   7   3    8.40    1.40
   6   7   3    0.40    1.00
   6   7   3    0.70    1.40
   7   7   3   -0.80    2.30
   5  -8  -3    0.00    1.40
   5  -8  -3    0.10    2.00
   4  -8  -3   64.49    3.70
   4  -8  -3   73.29    3.30
  -4   8   3   66.69    2.80
   3  -8  -3   12.80    1.10
   3  -8  -3   14.30    1.60
  -3   8   3   12.70    0.80
   2  -8  -3   57.59    2.60
   2  -8  -3   58.89    2.90
  -2   8   3   57.49    2.70
   1  -8  -3    0.00    0.40
   1  -8  -3    0.40    0.80
  -1   8   3    0.50    0.50
   0  -8  -3   22.50    1.20
   0  -8  -3   19.70    1.40
   0   8   3   23.70    1.00
   0   8   3   24.50    1.30
   0   8   3   23.70    1.00
  -1  -8  -3   18.00    1.00
  -1  -8  -3   18.80    1.20
   1   8   3   20.10    1.20
   1   8   3   17.70    0.90
   1   8   3   19.70    1.10
   1   8   3   18.00    1.00
  -2  -8  -3   31.90    1.50
  -2  -8  -3   32.70    1.60
   2   8   3   31.20    1.60
   2   8   3   33.70    1.40
   2   8   3   27.90    1.60
  -3  -8  -3  159.58    6.30
   3   8   3  163.08    6.50
   3   8   3  154.18    6.30
   3   8   3  146.39    6.40
  -4  -8  -3   20.30    1.50
   4   8   3   26.00    1.40
   4   8   3   22.20    1.50
   4   8   3   22.70    1.70
   5   8   3   18.50    1.90
   5   8   3   21.80    1.60
   6   8   3   10.40    1.80
   6   8   3   12.60    1.40
   5  -9  -3    0.40    1.80
   4  -9  -3   69.09    3.40
   4  -9  -3   69.59    3.90
   3  -9  -3    2.50    0.80
   3  -9  -3    1.80    1.20
   2  -9  -3   25.60    1.90
   2  -9  -3   24.80    1.50
  -2   9   3   26.00    1.60
   1  -9  -3   34.10    2.00
   1  -9  -3   34.80    1.70
  -1   9   3   34.60    1.80
   0  -9  -3    0.70    0.80
   0  -9  -3    1.30    0.40
   0   9   3    0.60    0.50
  -1  -9  -3    3.00    0.80
  -1  -9  -3    3.60    0.50
   1   9   3    3.80    0.30
   1   9   3    2.50    0.60
  -2  -9  -3   37.50    1.80
   2   9   3   38.30    1.70
   2   9   3   37.10    1.90
   2   9   3   39.20    2.00
  -3  -9  -3   13.50    1.10
   3   9   3   13.30    1.30
   3   9   3   13.80    1.00
   3   9   3   14.70    1.30
  -4  -9  -3    1.10    0.70
   4   9   3    0.10    1.00
   4   9   3    0.20    0.60
   4   9   3    0.60    0.80
   5   9   3   -0.50    0.70
   5   9   3    0.00    1.20
   6   9   3   -0.20    1.60
   6   9   3    0.40    1.00
   4 -10  -3    1.40    1.20
   4 -10  -3   -0.30    1.90
   3 -10  -3    5.70    1.60
   3 -10  -3    6.30    1.00
   2 -10  -3    0.20    0.60
   2 -10  -3   -0.30    1.20
   1 -10  -3   38.80    1.90
   1 -10  -3   40.10    2.30
  -1  10   3   36.90    2.10
   0 -10  -3    6.30    0.70
   0 -10  -3    6.40    1.10
   0  10   3    5.90    0.80
  -1 -10  -3    2.00    0.90
  -1 -10  -3    1.60    0.50
   1  10   3    2.40    0.70
  -2 -10  -3   23.30    1.30
   2  10   3   23.90    1.60
   2  10   3   24.70    1.20
  -3 -10  -3    0.20    0.60
   3  10   3    0.10    0.50
   3  10   3    0.40    0.80
   3  10   3    0.10    0.80
  -4 -10  -3   20.10    1.50
   4  10   3   16.90    1.60
   4  10   3   21.70    1.80
   4  10   3   19.70    1.30
   5  10   3   14.40    1.80
   5  10   3   17.90    1.50
   5  10   3   20.10    2.00
   6  10   3    6.70    1.30
   6  10   3   13.10    2.10
   3 -11  -3    5.20    1.90
   3 -11  -3    2.90    1.00
   2 -11  -3    2.10    0.80
   2 -11  -3    1.20    1.40
   1 -11  -3    2.30    0.60
   1 -11  -3    2.50    1.20
  -1  11   3    2.50    0.80
   0 -11  -3    1.00    0.60
   0 -11  -3    1.50    1.10
   0  11   3    2.60    0.80
  -1 -11  -3   59.19    2.60
   1  11   3   56.29    2.80
  -2 -11  -3  182.58    7.20
   2  11   3  172.08    7.40
   2  11   3  180.48    7.00
  -3 -11  -3   38.90    2.00
   3  11   3   36.70    2.20
   3  11   3   39.40    1.80
  -4 -11  -3    0.00    0.80
   4  11   3    0.40    0.60
   4  11   3   -0.20    1.00
  -5 -11  -3    1.60    1.10
   5  11   3    0.20    1.40
   5  11   3    1.00    0.80
   5  11   3    1.50    1.30
   6  11   3    0.20    1.90
   6  11   3   -0.10    1.20
   3 -12  -3    1.00    2.00
   3 -12  -3    0.20    1.10
   2 -12  -3    7.40    1.80
   2 -12  -3    8.30    1.10
   1 -12  -3    3.10    1.40
   1 -12  -3    1.60    0.70
  -1  12   3    1.70    1.00
   0 -12  -3   18.90    1.40
   0  12   3   21.80    1.70
  -1 -12  -3   33.70    1.70
   1  12   3   30.60    2.00
  -2 -12  -3    7.30    0.80
   2  12   3    8.00    1.10
  -3 -12  -3   20.50    1.50
   3  12   3   20.20    1.10
   3  12   3   19.60    1.80
  -4 -12  -3    2.20    0.90
   4  12   3    1.70    0.60
   4  12   3    2.30    1.10
  -5 -12  -3    0.20    1.20
   5  12   3    1.20    0.80
   5  12   3   -0.10    1.40
   2 -13  -3    0.30    1.90
   2 -13  -3    0.10    0.90
   1 -13  -3   -0.20    1.60
   1 -13  -3    0.70    0.70
  -1  13   3   -0.90    1.10
   0 -13  -3   29.60    1.80
   0  13   3   30.90    2.20
  -1 -13  -3  157.08    6.20
   1  13   3  144.69    6.50
  -2 -13  -3   42.20    2.20
   2  13   3   40.30    2.60
  -3 -13  -3    0.00    0.80
   3  13   3    0.20    1.10
  -4 -13  -3    1.50    1.00
   4  13   3   -0.40    1.30
   4  13   3    0.30    0.60
  -5 -13  -3    3.30    1.40
   5  13   3    2.50    1.10
   5  13   3    2.30    1.70
   1 -14  -3    5.10    1.10
   0 -14  -3   94.39    4.10
   0  14   3   87.49    4.40
  -1 -14  -3    8.40    1.00
   1  14   3    8.90    1.50
  -2 -14  -3   17.20    1.60
   2  14   3   13.00    1.70
  -3 -14  -3    1.80    1.00
   3  14   3    2.20    1.40
  -4 -14  -3   -0.80    1.10
   4  14   3   -0.70    1.50
   0  15   3   15.20    2.00
  -1 -15  -3    6.40    1.10
   1  15   3    5.10    1.50
  -2 -15  -3   -0.20    1.00
   2  15   3   -0.50    1.40
   2  12  -4    4.40    1.60
  -2 -12   4    4.30    1.00
  -2 -12   4    3.80    1.80
   1  12  -4    2.40    1.50
  -1 -12   4    1.10    1.70
  -1 -12   4    1.20    0.70
   0  12  -4    1.30    1.50
   0 -12   4    0.80    0.70
   0 -12   4    1.90    1.80
   3  11  -4    0.00    1.30
  -3 -11   4    0.70    0.90
  -3 -11   4    0.00    1.50
   2  11  -4    3.50    1.30
  -2 -11   4    2.70    0.80
  -2 -11   4    3.80    1.50
   1  11  -4   19.40    2.10
  -1 -11   4   19.10    1.30
   0  11  -4    7.10    1.40
   0 -11   4    6.40    0.60
   2 -11   4   23.80    1.40
   4  10  -4    3.80    1.50
   4  10  -4    3.20    1.70
  -4 -10   4    2.20    1.60
   3  10  -4    0.70    1.20
   3  10  -4    0.60    1.40
  -3 -10   4    0.20    1.40
  -3 -10   4    0.40    0.70
   2  10  -4   -0.30    1.00
   2  10  -4    0.40    1.10
  -2 -10   4    0.50    0.70
  -2 -10   4    0.80    1.20
   1  10  -4   -0.10    1.00
  -1 -10   4   -0.20    0.50
   0  10  -4    7.10    1.20
   0 -10   4    8.10    0.70
   2 -10   4    0.70    1.50
   2 -10   4    1.00    0.60
   3 -10   4    3.30    0.90
   3 -10   4    4.60    2.10
   5   9  -4   42.00    3.20
   5   9  -4   41.00    3.40
   5   9  -4   42.40    2.10
  -5  -9   4   41.00    2.80
  -5  -9   4   38.40    3.50
   4   9  -4   -0.10    1.20
   4   9  -4    1.00    1.50
  -4  -9   4    0.50    1.40
   3   9  -4    3.30    1.30
   3   9  -4    5.70    1.20
  -3  -9   4    5.50    0.80
  -3  -9   4    3.90    1.30
   2   9  -4   73.89    3.70
   2   9  -4   75.09    3.60
  -2  -9   4   71.99    3.60
  -2  -9   4   70.09    3.10
   1   9  -4   56.09    2.90
   1   9  -4   54.19    3.00
  -1  -9   4   57.59    2.40
   0   9  -4    0.30    0.80
   0  -9   4    0.20    0.40
  -1   9  -4   41.70    2.80
  -1   9  -4   36.30    2.30
  -2   9  -4  103.89    4.80
   2  -9   4  103.49    4.20
   2  -9   4  109.69    4.90
  -3   9  -4    1.70    1.30
   3  -9   4    2.20    0.70
   3  -9   4    3.60    1.60
   5   8  -4    0.90    1.70
   5   8  -4    0.50    1.40
   5   8  -4    0.10    0.70
  -5  -8   4    1.00    1.20
  -5  -8   4   -1.40    1.50
   4   8  -4   -0.10    0.50
   4   8  -4   -0.20    1.10
   4   8  -4    0.10    1.10
  -4  -8   4   -0.50    1.20
   3   8  -4   -0.10    0.80
   3   8  -4    0.00    1.10
  -3  -8   4    0.00    1.00
  -3  -8   4    0.20    0.60
   2   8  -4   14.50    1.50
   2   8  -4   15.60    1.70
  -2  -8   4   14.90    1.00
  -2  -8   4   12.70    1.40
   1   8  -4    4.00    0.90
   1   8  -4    5.10    1.00
  -1  -8   4    4.10    0.50
   0   8  -4    0.10    0.70
   0   8  -4   -0.30    0.80
   0  -8   4    0.30    0.30
  -1   8  -4   -0.10    0.80
  -1   8  -4   -0.20    0.80
   1  -8   4   -0.40    0.80
  -2   8  -4    0.60    0.90
   2  -8   4    0.80    0.40
   2  -8   4    1.00    0.90
  -3   8  -4   -0.10    1.00
   3  -8   4    0.90    0.50
   3  -8   4    0.00    1.20
  -4   8  -4    1.90    1.50
   4  -8   4    3.10    1.70
   4  -8   4    2.10    0.80
   5   7  -4    7.40    1.50
   5   7  -4    2.80    1.50
   5   7  -4    7.40    1.00
  -5  -7   4    4.90    1.50
  -5  -7   4    5.80    1.30
   4   7  -4    5.70    0.70
   4   7  -4    4.40    1.20
   4   7  -4    4.40    1.10
  -4  -7   4    7.10    1.30
  -4  -7   4    4.40    0.90
   3   7  -4   28.60    1.80
   3   7  -4   29.10    2.10
  -3  -7   4   30.50    2.00
  -3  -7   4   30.30    1.60
   2   7  -4   98.39    4.40
   2   7  -4  100.49    4.30
  -2  -7   4   94.49    4.00
  -2  -7   4   94.89    4.30
   1   7  -4   12.50    1.20
   1   7  -4   10.40    1.20
  -1  -7   4   12.90    0.80
   0   7  -4    6.90    0.90
   0   7  -4    6.30    0.80
   0   7  -4    7.20    1.00
   0  -7   4    5.30    0.80
  -1   7  -4   41.90    2.20
  -1   7  -4   45.50    2.40
  -1   7  -4   42.50    2.20
   1  -7   4   44.10    2.20
   1  -7   4   43.60    2.30
  -2   7  -4    0.20    0.80
   2  -7   4    0.10    0.30
   2  -7   4   -0.20    0.80
  -3   7  -4   28.40    2.00
   3  -7   4   26.90    1.40
   3  -7   4   29.00    2.00
  -4   7  -4    0.30    1.10
   4  -7   4   -0.10    1.20
   4  -7   4    0.00    0.60
   6   6  -4    0.40    1.80
   6   6  -4    2.00    1.10
   5   6  -4    1.80    1.30
   5   6  -4    1.80    0.70
  -5  -6   4    2.20    1.10
  -5  -6   4    1.70    1.30
   4   6  -4    1.20    1.00
   4   6  -4    0.70    1.00
   4   6  -4    0.50    0.60
  -4  -6   4    0.80    1.00
  -4  -6   4    1.20    0.80
   3   6  -4   59.49    2.90
   3   6  -4   57.99    2.50
   3   6  -4   58.69    3.00
  -3  -6   4   60.09    2.90
  -3  -6   4   59.09    2.60
   2   6  -4    0.70    0.70
   2   6  -4    0.30    0.60
  -2  -6   4    0.40    0.40
  -2  -6   4    0.00    0.70
   1   6  -4    0.80    0.70
   1   6  -4    0.80    0.50
  -1  -6   4    0.30    0.30
   0   6  -4    1.10    0.60
   0   6  -4    1.40    0.70
   0   6  -4    1.00    0.50
   0  -6   4    1.40    0.60
  -1   6  -4    4.90    0.70
  -1   6  -4    5.00    0.80
  -1   6  -4    3.50    0.70
   1  -6   4    3.70    0.70
   1  -6   4    4.50    0.80
  -2   6  -4    4.20    0.80
   2  -6   4    4.30    0.40
   2  -6   4    3.70    0.90
   2  -6   4    5.70    0.90
  -3   6  -4    3.60    0.90
   3  -6   4    2.60    1.00
   3  -6   4    1.80    0.90
   3  -6   4    3.00    0.50
  -4   6  -4   29.50    2.20
   4  -6   4   30.90    2.20
   4  -6   4   31.50    1.60
  -5   6  -4   -0.30    1.30
   5  -6   4    0.20    1.50
   5  -6   4    0.10    0.90
   6   5  -4    5.70    1.90
   6   5  -4    3.70    1.10
   5   5  -4    4.30    0.80
   5   5  -4    2.70    1.30
  -5  -5   4    5.90    1.40
  -5  -5   4    5.30    1.20
   4   5  -4    2.80    0.60
   4   5  -4    2.00    1.10
   4   5  -4    1.80    0.90
  -4  -5   4    3.30    1.00
  -4  -5   4    3.20    0.80
   3   5  -4   37.70    2.30
   3   5  -4   46.30    2.20
   3   5  -4   43.30    1.90
  -3  -5   4   42.80    2.30
   2   5  -4    4.10    0.40
   2   5  -4    4.50    0.30
   2   5  -4    5.30    0.80
   2   5  -4    4.70    0.90
  -2  -5   4    4.60    0.80
  -2  -5   4    4.50    0.50
   1   5  -4    0.30    0.30
   1   5  -4    0.90    0.50
   1   5  -4    0.40    0.60
  -1  -5   4    0.30    0.60
  -1  -5   4    0.30    0.30
   0   5  -4    0.80    0.40
   0   5  -4    1.10    0.50
   0   5  -4    1.20    0.60
  -1   5  -4    0.30    0.50
  -1   5  -4    0.30    0.50
  -1   5  -4    0.20    0.60
   1  -5   4    0.00    0.50
  -2   5  -4   12.50    1.30
  -2   5  -4   16.40    1.20
   2  -5   4   13.00    1.20
   2  -5   4   14.90    0.70
  -3   5  -4   17.90    1.50
   3  -5   4   20.70    1.50
   3  -5   4   19.20    1.60
   3  -5   4   19.50    1.00
  -4   5  -4    0.10    0.90
   4  -5   4    0.20    1.00
   4  -5   4    0.30    0.50
   4  -5   4    0.20    1.00
  -5   5  -4    0.30    1.20
   5  -5   4    0.30    0.80
   5  -5   4    0.50    1.30
   6   4  -4    5.20    1.70
   6   4  -4    4.10    1.20
   5   4  -4    4.10    1.30
   5   4  -4    2.80    0.80
  -5  -4   4    2.40    1.60
   4   4  -4   29.00    2.10
   4   4  -4   30.60    1.60
  -4  -4   4   30.80    1.70
  -4  -4   4   31.50    2.00
   3   4  -4    0.20    0.40
   3   4  -4    0.10    0.60
   3   4  -4    0.50    0.60
  -3  -4   4    0.40    0.50
  -3  -4   4    0.40    0.60
   2   4  -4    0.40    0.50
   2   4  -4    0.10    0.30
   2   4  -4    0.30    0.60
   2   4  -4    0.50    0.30
  -2  -4   4    0.10    0.50
  -2  -4   4    0.50    0.30
   1   4  -4   49.00    2.10
   1   4  -4   48.90    1.90
   1   4  -4   44.70    2.20
  -1  -4   4   42.40    2.10
  -1  -4   4   43.40    1.90
  -1  -4   4   42.10    1.90
   0   4  -4   12.90    0.80
   0   4  -4   12.10    0.90
   0   4  -4   12.30    1.00
   0  -4   4   10.30    0.90
  -1   4  -4   25.10    1.40
  -1   4  -4   25.70    1.30
  -1   4  -4   27.60    1.30
   1  -4   4   22.60    1.30
   1  -4   4   24.80    1.40
  -2   4  -4    9.00    0.90
  -2   4  -4    8.00    0.80
   2  -4   4    7.20    0.50
   2  -4   4    7.90    0.80
   2  -4   4    7.30    0.80
   2  -4   4    7.90    0.50
  -3   4  -4  160.38    6.70
   3  -4   4  157.28    6.40
   3  -4   4  170.08    6.70
  -4   4  -4   -0.60    0.80
   4  -4   4    0.30    0.90
   4  -4   4    0.30    0.50
   4  -4   4    0.10    0.90
  -5   4  -4    9.40    1.40
   5  -4   4    9.50    1.00
   5  -4   4   10.40    1.50
   5  -4   4   11.40    1.60
  -6   4  -4    0.90    1.60
   6  -4   4   -0.80    1.70
   6  -4   4   -0.10    1.10
   6   3  -4    1.40    1.60
   6   3  -4    2.20    1.20
   5   3  -4   20.00    1.70
   5   3  -4   18.90    1.80
   4   3  -4    6.60    0.80
   4   3  -4    8.10    1.10
  -4  -3   4    6.80    1.00
  -4  -3   4    8.10    0.90
   3   3  -4   -0.10    0.70
   3   3  -4    0.40    0.40
   3   3  -4    0.30    0.60
  -3  -3   4   -0.30    0.60
  -3  -3   4   -0.30    0.50
   2   3  -4   22.60    1.40
   2   3  -4   23.00    1.00
   2   3  -4   23.60    1.10
   2   3  -4   22.00    1.10
   2   3  -4   20.10    1.30
  -2  -3   4   21.70    1.10
  -2  -3   4   24.20    1.30
   1   3  -4   21.70    1.00
   1   3  -4   21.60    1.10
   1   3  -4   20.90    1.20
  -1  -3   4   19.40    1.00
  -1  -3   4   18.10    1.10
  -1  -3   4   18.70    0.90
   0   3  -4    0.10    0.30
   0   3  -4    0.00    0.40
   0   3  -4    0.40    0.40
   0  -3   4    0.20    0.10
   0  -3   4    0.40    0.40
  -1   3  -4    2.90    0.40
  -1   3  -4    2.30    0.50
  -1   3  -4    2.00    0.40
   1  -3   4    2.10    0.40
   1  -3   4    2.00    0.50
  -2   3  -4  184.08    7.10
  -2   3  -4  184.68    7.30
   2  -3   4  178.68    7.30
   2  -3   4  179.38    7.10
   2  -3   4  177.48    7.00
   2  -3   4  176.68    7.00
  -3   3  -4   31.60    1.80
   3  -3   4   34.40    1.90
   3  -3   4   35.50    1.50
  -4   3  -4    0.30    0.70
   4  -3   4   -0.10    0.80
   4  -3   4    0.20    0.80
   4  -3   4    0.70    0.50
  -5   3  -4    6.00    1.30
   5  -3   4    3.30    0.80
   5  -3   4    3.30    1.20
   5  -3   4    4.00    1.30
  -6   3  -4    0.90    1.40
   6  -3   4    1.10    1.60
   6  -3   4    1.20    1.00
   6  -3   4    1.60    1.40
   6   2  -4    8.20    1.80
   6   2  -4    6.90    1.40
   5   2  -4   -0.20    1.10
   5   2  -4    0.20    0.90
   4   2  -4    0.60    0.90
   4   2  -4    0.40    0.60
  -4  -2   4    1.10    0.70
  -4  -2   4    1.40    0.80
   3   2  -4    0.20    0.60
   3   2  -4    0.10    0.40
  -3  -2   4    0.30    0.50
  -3  -2   4   -0.50    0.50
   2   2  -4  170.98    7.00
   2   2  -4  172.78    6.90
   2   2  -4  172.38    7.10
  -2  -2   4  189.88    7.00
  -2  -2   4  178.08    7.10
  -2  -2   4  174.78    7.00
   1   2  -4   15.80    0.70
   1   2  -4   15.30    0.70
   1   2  -4   13.00    0.90
   1   2  -4   14.40    1.00
   1   2  -4   15.80    0.80
  -1  -2   4   14.80    0.90
  -1  -2   4   16.50    0.80
  -1  -2   4   14.60    0.80
   0   2  -4   15.10    0.90
   0   2  -4   14.30    0.70
   0   2  -4   12.80    0.80
   0  -2   4   13.00    0.60
   0  -2   4   12.70    0.60
   0  -2   4   12.00    0.80
  -1   2  -4   64.99    2.70
  -1   2  -4   63.59    2.60
  -1   2  -4   63.69    2.60
   1  -2   4   64.59    2.50
   1  -2   4   62.29    2.60
   1  -2   4   61.39    2.70
   1  -2   4   60.09    2.50
  -2   2  -4  326.77   12.70
   2  -2   4  315.67   12.70
   2  -2   4  304.87   12.50
   2  -2   4  337.97   12.50
   2  -2   4  319.37   12.50
  -3   2  -4    0.00    0.50
   3  -2   4    0.10    0.60
   3  -2   4    0.20    0.30
  -4   2  -4    2.80    0.80
  -4   2  -4    3.00    0.40
   4  -2   4    3.00    0.50
   4  -2   4    2.10    0.80
  -5   2  -4   20.40    1.80
  -5   2  -4   20.10    1.10
   5  -2   4   23.30    1.90
   5  -2   4   24.70    1.90
   5  -2   4   20.80    1.40
  -6   2  -4    6.00    0.70
  -6   2  -4    6.70    1.50
   6  -2   4    7.20    1.60
   6  -2   4    6.40    1.50
   6  -2   4    7.40    1.10
   6   1  -4   -0.80    1.50
   5   1  -4    1.60    1.00
   5   1  -4    3.60    1.20
   4   1  -4    0.00    0.60
   4   1  -4    0.10    0.70
  -4  -1   4   -0.20    0.70
  -4  -1   4    0.30    0.70
   3   1  -4  126.79    5.60
   3   1  -4  138.99    5.40
   3   1  -4  124.79    5.40
  -3  -1   4  135.89    5.40
  -3  -1   4  139.79    5.50
  -3  -1   4  132.59    5.40
   2   1  -4  228.68    8.90
   2   1  -4  221.28    9.00
   2   1  -4  219.08    8.90
  -2  -1   4  226.68    8.90
  -2  -1   4  226.48    8.90
  -2  -1   4  228.48    8.90
   1   1  -4    5.00    0.40
   1   1  -4    4.70    0.60
   1   1  -4    4.70    0.40
   1   1  -4    5.30    0.40
  -1  -1   4    4.80    0.50
  -1  -1   4    4.10    0.40
   0   1  -4   87.09    3.40
   0   1  -4   87.99    3.50
   0  -1   4   83.09    3.40
   0  -1   4   81.29    3.30
   0  -1   4   83.09    3.30
  -1   1  -4  544.65   21.00
  -1   1  -4  544.35   21.10
   1  -1   4  525.85   20.90
   1  -1   4  531.15   20.90
   1  -1   4  538.95   21.10
   1  -1   4  559.54   21.00
  -2   1  -4  229.88    8.80
   2  -1   4  217.88    8.90
   2  -1   4  220.58    8.70
   2  -1   4  218.68    8.70
   2  -1   4  225.68    8.70
  -3   1  -4   15.90    1.10
  -3   1  -4   17.20    0.80
  -3   1  -4   18.40    0.90
   3  -1   4   14.40    1.10
   3  -1   4   14.60    0.90
  -4   1  -4    7.10    0.60
  -4   1  -4    5.90    0.90
   4  -1   4    5.60    0.60
   4  -1   4    8.50    1.00
  -5   1  -4    0.10    0.90
  -5   1  -4    0.00    0.40
   5  -1   4    0.20    0.90
   5  -1   4    0.30    0.60
   5  -1   4    0.00    1.00
  -6   1  -4    2.20    1.20
  -6   1  -4    2.20    0.60
   6  -1   4    3.70    1.40
   6  -1   4    1.80    1.10
   6  -1   4    2.60    0.90
   6   0  -4    5.40    1.70
  -6   0   4    3.60    1.20
   5   0  -4    0.00    1.00
  -5   0   4   -0.30    0.80
   4   0  -4    0.30    0.80
   4   0  -4    0.10    0.80
   4   0  -4    0.40    0.70
  -4   0   4    0.10    0.70
  -4   0   4    0.50    0.60
   3   0  -4   86.89    3.80
   3   0  -4   94.99    3.80
   3   0  -4   90.29    4.00
  -3   0   4   90.79    3.80
  -3   0   4   91.39    3.80
  -3   0   4   93.39    3.80
   2   0  -4  158.58    6.40
   2   0  -4  159.68    6.40
   2   0  -4  163.18    6.40
   2   0  -4  162.78    6.50
  -2   0   4  155.38    6.40
  -2   0   4  161.78    6.40
  -2   0   4  164.18    6.40
   1   0  -4   21.70    1.00
   1   0  -4   23.30    1.20
   1   0  -4   22.30    1.10
  -1   0   4   21.40    1.00
  -1   0   4   22.00    1.10
  -1   0   4   21.50    1.00
   0   0  -4  154.38    6.20
   0   0  -4  154.78    6.00
   0   0  -4  157.38    6.00
   0   0  -4  158.68    6.10
   0   0   4  152.28    6.10
   0   0   4  148.99    6.00
  -1   0  -4  137.69    5.60
  -1   0  -4  141.89    5.60
  -1   0  -4  141.29    5.40
  -1   0  -4  140.69    5.40
   1   0   4  143.49    5.50
   1   0   4  137.49    5.60
   1   0   4  137.69    5.50
   1   0   4  135.49    5.50
  -2   0  -4    5.00    0.30
  -2   0  -4    5.50    0.40
  -2   0  -4    2.80    0.40
   2   0   4    4.60    0.40
   2   0   4    4.50    0.40
   2   0   4    3.90    0.50
  -3   0  -4   16.10    1.00
  -3   0  -4   16.30    0.80
   3   0   4   17.00    0.90
   3   0   4   15.40    1.10
  -4   0  -4  138.99    5.70
  -4   0  -4  140.49    5.90
   4   0   4  145.49    5.70
   4   0   4  144.49    6.00
  -5   0  -4   17.40    1.50
  -5   0  -4   15.20    1.10
   5   0   4   15.00    1.60
   5   0   4   15.70    1.30
   5   0   4   15.10    1.50
  -6   0  -4    0.50    0.70
  -6   0  -4    0.20    1.10
   6   0   4   -0.40    0.90
   6   0   4    0.10    1.20
   6   0   4   -0.50    1.10
   7   0   4   12.50    2.30
   6  -1  -4    7.90    1.80
  -6   1   4    5.80    1.20
   5  -1  -4    5.00    1.30
  -5   1   4    4.60    0.90
   4  -1  -4  121.19    4.90
   4  -1  -4  114.79    5.00
   4  -1  -4  115.79    4.90
  -4   1   4  108.99    4.80
   3  -1  -4  246.98   10.00
   3  -1  -4  243.58   10.10
   3  -1  -4  254.47   10.00
   3  -1  -4  262.77   10.00
  -3   1   4  248.08   10.00
  -3   1   4  253.17   10.00
  -3   1   4  257.07   10.00
   2  -1  -4   13.70    0.90
   2  -1  -4   14.00    0.90
   2  -1  -4   13.30    0.80
   2  -1  -4   15.60    0.90
  -2   1   4   13.70    0.90
  -2   1   4   13.20    0.80
  -2   1   4   13.40    0.80
   1  -1  -4   36.70    1.60
   1  -1  -4   36.20    1.60
   1  -1  -4   36.90    1.60
   1  -1  -4   36.50    1.70
  -1   1   4   36.40    1.60
  -1   1   4   38.20    1.60
  -1   1   4   36.20    1.60
   0  -1  -4  374.66   14.60
   0  -1  -4  380.66   14.50
   0  -1  -4  360.16   14.50
   0   1   4  375.26   14.60
   0   1   4  375.16   14.50
  -1  -1  -4  216.78    8.20
  -1  -1  -4  212.08    8.10
  -1  -1  -4  197.18    8.20
   1   1   4  193.58    8.20
   1   1   4  219.38    8.10
   1   1   4  202.38    8.10
  -2  -1  -4  175.68    7.00
  -2  -1  -4  171.68    6.90
   2   1   4  173.78    7.00
   2   1   4  178.58    6.90
   2   1   4  177.38    6.90
  -3  -1  -4  116.99    4.70
  -3  -1  -4  117.99    4.80
   3   1   4  112.59    4.90
   3   1   4  118.99    4.80
   3   1   4  123.09    4.70
  -4  -1  -4   29.90    1.40
  -4  -1  -4   25.50    1.60
   4   1   4   32.70    1.80
   4   1   4   30.10    1.50
  -5  -1  -4    0.00    0.80
  -5  -1  -4   -0.30    0.50
   5   1   4    0.50    0.90
   5   1   4    0.30    0.70
  -6  -1  -4    2.70    1.20
  -6  -1  -4    4.10    0.80
   6   1   4    2.80    1.30
   6   1   4    3.90    1.30
   6   1   4    2.00    0.90
  -7  -1  -4    3.20    1.00
   7   1   4    4.00    2.00
   6  -2  -4    1.60    1.60
  -6   2   4    0.50    1.00
   5  -2  -4   -0.50    1.00
   5  -2  -4    0.60    1.20
  -5   2   4   -0.50    0.70
   4  -2  -4    5.80    1.10
   4  -2  -4    5.50    1.10
   4  -2  -4    4.30    0.80
  -4   2   4    4.70    0.70
   3  -2  -4   77.89    3.10
   3  -2  -4   73.99    3.20
   3  -2  -4   69.29    3.20
   3  -2  -4   76.19    3.20
  -3   2   4   70.89    3.10
  -3   2   4   71.69    3.10
   2  -2  -4   43.30    1.90
   2  -2  -4   40.40    1.90
   2  -2  -4   39.30    1.90
   2  -2  -4   44.90    1.90
  -2   2   4   39.60    1.90
  -2   2   4   44.40    1.80
  -2   2   4   42.80    1.90
   1  -2  -4   35.20    1.50
   1  -2  -4   35.00    1.50
   1  -2  -4   32.10    1.50
   1  -2  -4   31.60    1.50
  -1   2   4   35.80    1.50
  -1   2   4   31.50    1.50
   0  -2  -4    0.40    0.30
   0  -2  -4    0.50    0.20
   0  -2  -4    0.30    0.20
   0  -2  -4    0.10    0.20
   0   2   4    0.30    0.30
   0   2   4    0.50    0.20
   0   2   4    0.20    0.20
  -1  -2  -4   36.40    1.50
  -1  -2  -4   36.60    1.60
  -1  -2  -4   35.50    1.50
   1   2   4   36.00    1.50
   1   2   4   37.60    1.50
   1   2   4   37.30    1.60
   1   2   4   34.40    1.60
  -2  -2  -4  128.89    5.10
  -2  -2  -4  125.89    5.10
  -2  -2  -4  127.69    5.20
   2   2   4  131.29    5.10
   2   2   4  132.99    5.10
   2   2   4  131.89    5.20
   2   2   4  126.79    5.10
  -3  -2  -4  231.38    9.40
  -3  -2  -4  232.88    9.40
  -3  -2  -4  247.28    9.40
   3   2   4  238.18    9.30
   3   2   4  231.68    9.50
   3   2   4  247.48    9.40
   3   2   4  240.78    9.40
  -4  -2  -4    1.10    0.60
  -4  -2  -4    1.00    0.40
   4   2   4    0.80    0.70
   4   2   4    1.00    0.50
  -5  -2  -4    1.20    0.80
  -5  -2  -4    0.60    0.50
   5   2   4    0.40    0.90
   5   2   4    0.50    0.70
  -6  -2  -4    2.80    0.80
   6   2   4    1.90    1.20
  -7  -2  -4   20.60    1.90
   7   2   4   17.70    2.50
  -6   3   4   16.70    1.70
   5  -3  -4    6.30    1.50
   5  -3  -4    9.50    1.60
  -5   3   4    7.60    1.00
   4  -3  -4   67.49    3.10
   4  -3  -4   69.09    3.20
   4  -3  -4   68.09    3.30
  -4   3   4   66.59    3.00
   3  -3  -4   -0.10    0.50
   3  -3  -4    0.10    0.60
   3  -3  -4    0.70    0.60
   3  -3  -4    0.50    0.70
  -3   3   4    0.00    0.40
  -3   3   4   -0.10    0.50
   2  -3  -4  204.98    8.20
   2  -3  -4  204.98    8.20
   2  -3  -4  206.98    8.20
   2  -3  -4  205.58    8.10
  -2   3   4  211.98    8.20
  -2   3   4  203.08    8.10
  -2   3   4  204.38    8.10
   1  -3  -4  219.78    8.50
   1  -3  -4  219.28    8.50
   1  -3  -4  214.98    8.60
   1  -3  -4  218.08    8.60
  -1   3   4  218.88    8.50
  -1   3   4  217.88    8.60
  -1   3   4  211.98    8.50
   0  -3  -4  112.39    4.60
   0  -3  -4  116.09    4.60
   0  -3  -4  114.59    4.60
   0  -3  -4  118.59    4.60
   0   3   4  110.49    4.60
   0   3   4  116.99    4.60
   0   3   4  116.69    4.60
  -1  -3  -4  411.46   16.40
  -1  -3  -4  419.66   16.50
  -1  -3  -4  426.86   16.40
   1   3   4  414.16   16.40
   1   3   4  423.36   16.40
   1   3   4  422.36   16.40
   1   3   4  434.96   16.40
  -2  -3  -4  239.78    9.30
  -2  -3  -4  240.88    9.30
  -2  -3  -4  233.78    9.40
   2   3   4  243.18    9.30
   2   3   4  240.68    9.30
   2   3   4  239.58    9.30
   2   3   4  225.98    9.40
  -3  -3  -4  245.38    9.30
  -3  -3  -4  232.48    9.40
  -3  -3  -4  233.08    9.30
   3   3   4  232.78    9.30
   3   3   4  240.18    9.50
   3   3   4  235.18    9.30
   3   3   4  237.98    9.30
  -4  -3  -4    1.20    0.60
  -4  -3  -4    1.70    0.50
   4   3   4    0.90    0.50
   4   3   4    1.10    0.60
  -5  -3  -4   20.60    1.40
  -5  -3  -4   21.40    1.50
   5   3   4   20.90    1.50
   5   3   4   19.90    1.70
  -6  -3  -4   38.30    2.10
   6   3   4   41.20    2.50
  -7  -3  -4    2.00    1.10
   7   3   4    0.60    1.80
   6  -4  -4   -0.60    3.00
  -6   4   4    0.70    0.90
   5  -4  -4    1.10    1.40
  -5   4   4    0.60    0.70
   4  -4  -4    0.70    0.90
   4  -4  -4    1.00    1.00
   4  -4  -4   -0.10    0.60
  -4   4   4    0.50    0.50
   3  -4  -4   22.90    1.30
   3  -4  -4   22.60    1.50
   3  -4  -4   21.10    1.40
  -3   4   4   20.90    1.20
  -3   4   4   22.80    1.20
   2  -4  -4    1.50    0.40
   2  -4  -4    1.60    0.60
   2  -4  -4    1.30    0.50
   2  -4  -4    0.80    0.40
  -2   4   4    1.60    0.40
  -2   4   4    1.30    0.50
  -2   4   4    1.40    0.40
   1  -4  -4   17.20    0.90
   1  -4  -4   17.00    1.00
   1  -4  -4   19.00    0.90
   1  -4  -4   18.50    1.00
  -1   4   4   18.70    0.90
  -1   4   4   16.00    0.90
  -1   4   4   18.30    1.00
   0  -4  -4   79.59    3.20
   0  -4  -4   78.29    3.10
   0  -4  -4   79.09    3.20
   0  -4  -4   75.39    3.30
   0   4   4   79.49    3.20
   0   4   4   80.59    3.10
   0   4   4   81.09    3.30
   0   4   4   78.59    3.20
  -1  -4  -4   44.50    1.90
  -1  -4  -4   46.10    1.90
  -1  -4  -4   45.90    2.00
   1   4   4   45.20    1.90
   1   4   4   45.00    1.90
   1   4   4   43.10    1.90
   1   4   4   45.00    1.90
  -2  -4  -4   17.80    0.90
  -2  -4  -4   15.10    0.90
  -2  -4  -4   17.80    0.90
   2   4   4   17.70    0.90
   2   4   4   18.10    1.00
   2   4   4   17.80    0.90
   2   4   4   18.50    0.90
  -3  -4  -4    2.60    0.50
  -3  -4  -4    4.30    0.50
  -3  -4  -4    4.30    0.50
   3   4   4    3.40    0.60
   3   4   4    3.40    0.40
   3   4   4    4.00    0.50
   3   4   4    3.00    0.50
  -4  -4  -4    5.50    0.70
  -4  -4  -4    5.90    0.70
   4   4   4    5.20    0.80
   4   4   4    3.60    0.60
   4   4   4    5.50    0.60
  -5  -4  -4   40.20    2.10
   5   4   4   44.70    2.40
  -6  -4  -4   14.20    1.30
   6   4   4   15.70    1.80
  -7  -4  -4    0.20    1.10
   7   4   4    0.60    1.70
   6  -5  -4    5.60    2.30
  -6   5   4    5.20    1.10
   5  -5  -4   -0.20    1.40
   5  -5  -4    1.90    1.10
  -5   5   4    0.50    0.70
   4  -5  -4    6.80    1.30
   4  -5  -4    5.00    0.90
  -4   5   4    6.20    0.70
   3  -5  -4   19.60    1.30
   3  -5  -4   20.00    1.50
  -3   5   4   19.30    1.20
  -3   5   4   18.00    1.10
   2  -5  -4    6.80    0.70
   2  -5  -4    8.40    0.80
   2  -5  -4    9.50    1.00
  -2   5   4    6.50    0.60
  -2   5   4    7.10    0.80
   1  -5  -4  138.89    5.50
   1  -5  -4  128.49    5.60
   1  -5  -4  137.49    5.50
   1  -5  -4  137.09    5.40
  -1   5   4  138.99    5.50
  -1   5   4  139.59    5.50
   0  -5  -4   28.10    1.50
   0  -5  -4   31.60    1.40
   0  -5  -4   30.20    1.40
   0   5   4   31.30    1.40
   0   5   4   30.60    1.40
  -1  -5  -4   64.19    2.70
  -1  -5  -4   63.69    2.60
  -1  -5  -4   63.99    2.70
   1   5   4   66.79    2.60
   1   5   4   64.59    2.60
   1   5   4   60.59    2.70
   1   5   4   62.99    2.60
  -2  -5  -4  428.06   16.20
  -2  -5  -4  399.76   16.20
  -2  -5  -4  406.66   16.10
   2   5   4  414.96   16.20
   2   5   4  421.76   16.20
   2   5   4  416.86   16.10
   2   5   4  411.86   16.20
  -3  -5  -4    0.00    0.40
  -3  -5  -4    0.40    0.40
  -3  -5  -4    0.30    0.40
   3   5   4    0.20    0.40
   3   5   4    0.10    0.40
   3   5   4    0.30    0.50
   3   5   4    0.20    0.40
  -4  -5  -4   34.40    1.70
  -4  -5  -4   35.90    1.70
   4   5   4   31.90    1.70
   4   5   4   33.60    1.80
   4   5   4   36.70    1.90
  -5  -5  -4   51.39    2.40
   5   5   4   45.70    2.70
  -6  -5  -4    0.50    0.90
   6   5   4    0.70    1.20
  -7  -5  -4    1.80    1.20
   7   5   4    0.50    1.60
   5  -6  -4    5.90    1.30
   5  -6  -4    5.60    1.70
  -5   6   4    4.10    0.80
   4  -6  -4    3.20    1.30
   4  -6  -4    3.60    1.00
  -4   6   4    3.70    0.70
   3  -6  -4   22.30    1.70
   3  -6  -4   19.20    1.40
  -3   6   4   20.40    1.20
   2  -6  -4  100.79    4.20
   2  -6  -4   99.89    4.00
  -2   6   4   90.99    3.90
  -2   6   4   94.19    4.00
   1  -6  -4   60.59    2.80
   1  -6  -4   63.39    2.70
  -1   6   4   60.99    2.70
  -1   6   4   67.79    2.70
  -1   6   4   62.09    2.60
   0  -6  -4    2.70    0.40
   0  -6  -4    3.00    0.60
   0  -6  -4    3.10    0.50
   0   6   4    2.60    0.50
   0   6   4    2.90    0.30
  -1  -6  -4  114.89    5.00
  -1  -6  -4  122.79    4.90
  -1  -6  -4  122.29    4.90
   1   6   4  126.69    4.90
   1   6   4  124.79    4.90
   1   6   4  122.29    5.00
  -2  -6  -4   83.29    3.40
  -2  -6  -4   83.29    3.30
  -2  -6  -4   76.59    3.30
   2   6   4   84.99    3.40
   2   6   4   73.99    3.40
  -3  -6  -4   37.10    1.70
  -3  -6  -4   32.30    1.70
  -3  -6  -4   34.50    1.60
   3   6   4   38.40    1.80
   3   6   4   32.10    1.70
   3   6   4   34.50    1.60
  -4  -6  -4   85.99    3.50
  -4  -6  -4   80.39    3.60
   4   6   4   78.99    3.50
   4   6   4   77.89    3.50
   4   6   4   88.79    3.70
  -5  -6  -4    1.60    0.80
   5   6   4    2.40    1.10
   5   6   4    2.30    0.80
   6   6   4    0.30    1.20
   7   6   4    2.40    1.90
   5  -7  -4    9.50    2.00
   5  -7  -4    8.40    1.50
  -5   7   4    7.50    0.90
   4  -7  -4    7.40    1.50
   4  -7  -4    7.90    1.10
  -4   7   4    6.80    0.80
   3  -7  -4    0.60    0.70
   3  -7  -4    0.20    0.90
  -3   7   4    0.30    0.40
   2  -7  -4   65.09    3.20
   2  -7  -4   73.89    3.00
  -2   7   4   66.89    3.00
  -2   7   4   66.49    2.80
   1  -7  -4    1.90    0.40
   1  -7  -4    2.30    0.70
  -1   7   4    2.20    0.50
  -1   7   4    2.10    0.30
   0  -7  -4    2.60    0.40
   0  -7  -4    1.80    0.60
   0   7   4    1.50    0.50
   0   7   4    2.40    0.30
   0   7   4    2.60    0.40
  -1  -7  -4  127.49    5.10
  -1  -7  -4  120.59    5.00
  -1  -7  -4  125.19    5.10
   1   7   4  123.69    5.00
   1   7   4  120.99    5.10
   1   7   4  128.49    5.00
  -2  -7  -4   -0.10    0.50
  -2  -7  -4    0.30    0.30
  -2  -7  -4    0.10    0.50
   2   7   4    0.40    0.40
   2   7   4    0.20    0.40
   2   7   4   -0.20    0.30
  -3  -7  -4   19.40    1.50
  -3  -7  -4   21.40    1.20
   3   7   4   22.30    1.30
   3   7   4   21.80    1.30
   3   7   4   21.30    1.20
  -4  -7  -4   -0.10    0.50
   4   7   4   -0.10    0.70
   4   7   4    0.00    0.50
   4   7   4    0.10    0.60
   5   7   4    0.40    0.70
   5   7   4   -0.40    0.90
   6   7   4   -0.10    1.30
   6   7   4    0.50    1.20
   7   7   4    1.10    1.70
   5  -8  -4   -0.10    2.10
   5  -8  -4    0.10    1.40
  -5   8   4    0.10    0.70
   4  -8  -4   69.59    3.70
   4  -8  -4   69.79    3.30
  -4   8   4   66.19    2.90
   3  -8  -4   73.29    3.30
   3  -8  -4   73.39    3.60
  -3   8   4   70.89    3.00
   2  -8  -4   19.60    1.30
   2  -8  -4   20.90    1.70
  -2   8   4   19.80    1.30
  -2   8   4   20.50    1.00
   1  -8  -4    2.10    0.80
   1  -8  -4    2.20    0.50
  -1   8   4    2.70    0.30
  -1   8   4    2.80    0.60
   0  -8  -4   93.89    3.80
   0  -8  -4   83.09    3.90
   0   8   4   96.99    3.90
   0   8   4   93.49    3.70
  -1  -8  -4  134.39    5.40
  -1  -8  -4  139.49    5.50
   1   8   4  130.09    5.50
  -2  -8  -4   24.10    1.30
  -2  -8  -4   24.40    1.20
   2   8   4   21.90    1.10
   2   8   4   23.00    1.30
   2   8   4   19.10    1.30
  -3  -8  -4    1.80    0.60
   3   8   4    1.80    0.70
   3   8   4    1.70    0.60
   3   8   4    2.30    0.50
  -4  -8  -4    1.60    0.60
   4   8   4    3.30    0.90
   4   8   4    2.90    0.80
   4   8   4    1.90    0.60
   5   8   4    0.80    0.70
   5   8   4    1.70    1.10
   6   8   4    6.10    1.60
   6   8   4    8.10    1.30
   5  -9  -4   22.30    2.20
   4  -9  -4    0.30    1.70
   4  -9  -4   -0.50    1.10
   3  -9  -4   26.10    2.20
   3  -9  -4   26.60    1.80
  -3   9   4   26.10    1.20
   2  -9  -4    0.40    0.60
   2  -9  -4   -0.10    0.90
  -2   9   4    0.60    0.70
  -2   9   4    0.30    0.30
   1  -9  -4    1.30    0.90
   1  -9  -4    1.50    0.50
  -1   9   4    1.50    0.70
  -1   9   4    1.10    0.30
   0  -9  -4   18.30    1.10
   0  -9  -4   17.20    1.40
   0   9   4   17.10    1.20
  -1  -9  -4    6.50    0.70
  -1  -9  -4    6.50    0.90
   1   9   4    5.40    0.50
   1   9   4    5.50    0.70
  -2  -9  -4    2.00    0.50
   2   9   4    1.60    0.40
   2   9   4    1.70    0.60
  -3  -9  -4   34.30    1.80
   3   9   4   39.70    2.00
   3   9   4   35.60    1.70
   3   9   4   37.40    2.00
  -4  -9  -4   17.40    1.40
   4   9   4   15.30    1.20
   4   9   4   18.40    1.50
   4   9   4   17.90    1.70
   5   9   4    0.90    1.20
   5   9   4    2.70    0.80
   6   9   4    0.10    1.60
   6   9   4    0.00    1.10
   4 -10  -4   21.80    2.10
   4 -10  -4   22.40    2.60
   3 -10  -4    2.50    0.90
   3 -10  -4    3.70    1.50
   2 -10  -4    4.10    1.30
   2 -10  -4    3.10    0.70
  -2  10   4    4.00    0.90
   1 -10  -4   17.20    1.60
   1 -10  -4   17.10    1.20
  -1  10   4   16.50    1.30
   0 -10  -4   35.70    2.00
   0 -10  -4   34.80    1.70
   0  10   4   31.80    1.90
  -1 -10  -4    5.30    0.70
  -1 -10  -4    8.30    1.10
   1  10   4    6.00    0.50
   1  10   4    5.70    0.80
  -2 -10  -4  260.27    9.90
   2  10   4  240.58   10.10
   2  10   4  249.48    9.80
  -3 -10  -4   14.80    1.20
   3  10   4   14.00    1.40
   3  10   4   16.90    1.10
  -4 -10  -4   39.60    2.10
   4  10   4   37.30    1.90
   4  10   4   35.00    2.20
   4  10   4   36.60    2.30
   5  10   4   14.10    1.30
   5  10   4   14.70    1.80
   5  10   4   16.00    1.70
   6  10   4  128.29    6.10
   6  10   4  125.99    5.60
   4 -11  -4    1.30    1.50
   3 -11  -4    1.50    1.70
   3 -11  -4    0.60    1.00
   2 -11  -4   -0.20    1.30
   2 -11  -4    0.10    0.70
   1 -11  -4   -0.10    0.60
   1 -11  -4    0.00    1.20
  -1  11   4    0.00    0.80
   0 -11  -4   14.50    1.50
   0 -11  -4   13.90    1.10
   0  11   4   12.80    1.30
  -1 -11  -4    2.60    0.60
   1  11   4    2.90    0.80
  -2 -11  -4    7.40    0.80
   2  11   4    8.80    1.10
   2  11   4    7.20    0.70
  -3 -11  -4   47.40    2.30
   3  11   4   47.30    2.10
   3  11   4   44.90    2.50
  -4 -11  -4    3.50    0.90
   4  11   4    3.30    0.70
   4  11   4    3.10    1.00
   5  11   4    0.20    0.80
   5  11   4    0.10    1.10
   5  11   4   -0.30    1.30
   6  11   4    7.50    2.00
   6  11   4    5.80    1.30
   3 -12  -4    1.50    2.10
   3 -12  -4    2.50    1.20
   2 -12  -4    0.90    1.60
   2 -12  -4    0.70    0.90
   1 -12  -4    0.70    1.30
   1 -12  -4    0.80    0.70
  -1  12   4    0.60    0.90
   0 -12  -4    0.50    1.20
   0 -12  -4    0.30    0.70
   0  12   4    0.60    0.80
  -1 -12  -4  331.57   13.30
   1  12   4  341.57   13.50
  -2 -12  -4   33.80    1.80
   2  12   4   31.70    1.40
   2  12   4   30.20    2.00
  -3 -12  -4   82.29    3.50
   3  12   4   77.09    3.80
   3  12   4   78.39    3.30
  -4 -12  -4    1.00    0.90
   4  12   4    1.30    0.70
   4  12   4    0.30    1.10
   5  12   4   46.10    2.50
   5  12   4   49.50    3.00
   2 -13  -4    3.60    2.00
   2 -13  -4    2.10    0.90
   1 -13  -4    1.90    1.60
   1 -13  -4    2.70    0.90
  -1  13   4    2.30    1.10
   0 -13  -4    8.80    1.00
   0  13   4    6.80    1.20
  -1 -13  -4   29.00    1.70
   1  13   4   30.10    2.10
  -2 -13  -4   15.70    1.30
   2  13   4   12.20    1.50
  -3 -13  -4    0.00    0.80
   3  13   4   -0.20    1.00
   3  13   4   -0.10    0.40
  -4 -13  -4    0.90    1.00
   4  13   4    0.30    1.20
   4  13   4    1.00    0.70
  -5 -13  -4    7.60    1.50
   5  13   4    6.90    1.80
   5  13   4    5.60    1.00
   1 -14  -4    0.30    1.00
  -1  14   4   -0.30    1.30
   0 -14  -4   71.99    3.40
   0  14   4   72.49    3.70
  -1 -14  -4   21.40    1.60
   1  14   4   21.00    2.10
  -2 -14  -4   47.90    2.50
   2  14   4   47.60    2.90
  -3 -14  -4    4.70    1.10
   3  14   4    3.60    1.40
  -4 -14  -4   -0.60    1.10
   4  14   4   -0.10    0.60
   4  14   4    0.50    1.50
   0 -15  -4   72.09    3.60
   0  15   4   77.39    4.10
  -1 -15  -4    3.50    1.10
   1  15   4    1.80    1.50
  -2 -15  -4    4.60    1.10
   2  15   4    3.70    1.50
  -3 -15  -4    1.50    1.20
   3  15   4    1.40    1.90
   2  11  -5    9.50    1.70
  -2 -11   5    6.50    0.90
  -2 -11   5    7.50    1.80
   1  11  -5    0.10    1.20
  -1 -11   5   -0.20    0.70
  -1 -11   5    0.10    1.50
   0  11  -5   -0.70    1.30
   0 -11   5    0.50    1.50
   0 -11   5    0.10    0.50
   4  10  -5   42.60    3.30
   4  10  -5   35.00    3.10
  -4 -10   5   36.80    3.40
  -4 -10   5   36.20    2.50
   3  10  -5    0.50    1.40
   3  10  -5    0.40    1.60
  -3 -10   5    0.10    1.50
   2  10  -5    5.40    1.40
   2  10  -5    3.90    1.40
  -2 -10   5    1.50    1.40
  -2 -10   5    4.10    0.80
   1  10  -5    0.50    1.10
  -1 -10   5    0.10    0.60
  -1 -10   5    0.50    1.30
   0  10  -5    0.70    1.10
   0 -10   5    0.70    0.40
   0 -10   5    0.30    1.20
   4   9  -5    1.70    1.60
   4   9  -5    1.50    1.40
  -4  -9   5    2.70    1.60
  -4  -9   5    1.80    1.00
   3   9  -5   12.10    1.80
   3   9  -5   16.70    1.70
  -3  -9   5   10.80    1.70
   2   9  -5   29.30    2.30
   2   9  -5   32.10    2.20
  -2  -9   5   29.70    2.30
  -2  -9   5   28.60    1.60
   1   9  -5   28.70    2.20
   1   9  -5   28.00    2.00
  -1  -9   5   28.60    1.40
  -1  -9   5   29.80    2.20
   0   9  -5   27.30    2.00
   0  -9   5   32.30    2.20
   0  -9   5   30.00    1.30
  -1   9  -5   11.50    1.60
  -2   9  -5   61.39    3.40
   2  -9   5   63.59    3.40
  -3   9  -5   50.39    3.20
   3  -9   5   56.19    3.40
   3  -9   5   52.19    2.40
   5   8  -5    1.20    0.80
   5   8  -5    0.00    1.80
  -5  -8   5    1.80    1.30
  -5  -8   5   -0.10    1.70
   4   8  -5    0.10    1.20
   4   8  -5   -0.10    1.30
  -4  -8   5    0.10    0.90
  -4  -8   5    1.00    1.40
   3   8  -5    6.20    1.40
   3   8  -5    7.80    1.30
  -3  -8   5    8.90    1.40
   2   8  -5    2.00    1.10
   2   8  -5    1.50    0.90
  -2  -8   5    1.70    1.00
  -2  -8   5    1.70    0.50
   1   8  -5    0.60    0.80
   1   8  -5    0.70    0.90
  -1  -8   5    0.90    0.50
  -1  -8   5    0.30    0.90
   0   8  -5    2.30    1.00
   0   8  -5    1.40    0.90
   0  -8   5    0.30    1.00
   0  -8   5    1.20    0.30
  -1   8  -5    0.40    0.90
  -1   8  -5   -0.30    1.60
  -1   8  -5   -0.40    0.80
   1  -8   5   -0.20    0.80
   1  -8   5    0.30    1.00
  -2   8  -5    2.70    1.00
   2  -8   5    1.90    1.00
  -3   8  -5    0.80    1.10
   3  -8   5    1.20    0.60
   3  -8   5    1.40    1.20
  -4   8  -5    5.10    1.70
   4  -8   5    5.10    1.80
   4  -8   5    5.10    0.90
   5   7  -5    0.10    1.40
   5   7  -5    0.20    0.70
  -5  -7   5    0.00    1.20
  -5  -7   5    0.30    1.60
   4   7  -5    1.50    1.30
   4   7  -5    1.40    1.10
   4   7  -5    0.80    0.60
  -4  -7   5    1.80    1.20
  -4  -7   5    1.10    0.90
   3   7  -5  120.19    5.30
   3   7  -5  120.89    5.40
  -3  -7   5  119.99    5.30
   2   7  -5  142.89    6.20
   2   7  -5  137.99    6.00
  -2  -7   5  150.18    6.10
  -2  -7   5  137.29    5.70
   1   7  -5    2.20    0.90
   1   7  -5    0.90    0.70
  -1  -7   5    1.70    0.40
  -1  -7   5    0.60    0.80
   0   7  -5   10.90    1.10
   0   7  -5   11.10    1.30
   0  -7   5   10.10    1.10
  -1   7  -5  106.49    4.50
  -1   7  -5   93.89    4.30
  -1   7  -5   96.59    4.30
   1  -7   5  105.19    4.50
   1  -7   5  100.19    4.40
   1  -7   5  101.19    4.40
  -2   7  -5   29.70    2.00
   2  -7   5   33.00    2.10
   2  -7   5   36.50    2.20
  -3   7  -5   10.20    1.30
   3  -7   5    8.40    0.80
   3  -7   5    8.40    1.30
  -4   7  -5    0.00    1.20
   4  -7   5    0.20    0.70
   4  -7   5   -1.10    1.20
   5   6  -5    2.70    1.50
   5   6  -5    1.50    0.80
  -5  -6   5    1.90    1.10
  -5  -6   5    2.10    1.50
   4   6  -5    1.20    1.00
   4   6  -5    0.70    0.50
   4   6  -5    0.60    1.00
  -4  -6   5    0.50    1.10
  -4  -6   5    0.60    0.80
   3   6  -5   -0.40    0.70
   3   6  -5    1.40    1.00
   3   6  -5    0.00    0.40
  -3  -6   5    0.00    0.60
  -3  -6   5   -0.70    0.80
   2   6  -5    7.70    1.00
   2   6  -5    9.40    1.20
  -2  -6   5    7.10    1.00
  -2  -6   5    8.40    0.80
   1   6  -5    3.30    0.70
   1   6  -5    3.90    0.90
  -1  -6   5    4.30    0.40
  -1  -6   5    3.40    0.80
   0   6  -5    0.40    0.70
   0   6  -5    0.00    0.60
   0   6  -5    0.20    0.60
   0  -6   5   -0.40    0.70
  -1   6  -5   14.00    1.40
  -1   6  -5   15.90    1.20
  -1   6  -5   13.40    1.10
   1  -6   5   13.60    1.40
   1  -6   5    9.60    1.10
  -2   6  -5   25.60    1.70
   2  -6   5   25.30    1.80
   2  -6   5   29.20    1.80
   2  -6   5   26.30    1.10
  -3   6  -5   12.50    1.40
   3  -6   5   11.30    1.40
   3  -6   5   10.60    1.30
   3  -6   5   12.70    0.80
  -4   6  -5    1.80    1.10
   4  -6   5    1.40    0.60
   4  -6   5    1.80    1.10
  -5   6  -5   10.00    1.80
   5  -6   5   10.90    1.80
   5  -6   5   13.00    1.20
   6   5  -5    7.40    2.00
   6   5  -5    7.20    1.30
   5   5  -5    2.90    0.90
   5   5  -5    4.30    1.50
  -5  -5   5    3.20    1.50
  -5  -5   5    4.90    1.20
   4   5  -5  109.49    4.70
   4   5  -5  111.29    5.20
  -4  -5   5  113.19    5.00
  -4  -5   5  119.09    4.80
   3   5  -5  178.78    7.50
   3   5  -5  177.18    7.30
   3   5  -5  171.78    7.00
  -3  -5   5  178.38    7.30
  -3  -5   5  176.08    7.10
   2   5  -5    6.30    1.00
   2   5  -5    5.50    0.90
  -2  -5   5    8.00    1.00
   1   5  -5    9.10    1.00
   1   5  -5    9.70    0.90
  -1  -5   5    9.00    0.60
  -1  -5   5   10.50    1.00
   0   5  -5    5.00    0.70
   0   5  -5    6.70    0.90
   0   5  -5    3.00    0.60
   0  -5   5    4.00    0.70
  -1   5  -5    0.80    0.50
  -1   5  -5    1.30    0.60
  -1   5  -5    2.00    0.70
   1  -5   5    1.20    0.60
   1  -5   5    1.10    0.70
  -2   5  -5   57.29    2.70
  -2   5  -5   56.59    2.60
   2  -5   5   57.69    2.70
   2  -5   5   50.69    2.20
  -3   5  -5    0.90    0.80
   3  -5   5    2.30    0.90
   3  -5   5    1.90    0.40
   3  -5   5    2.50    0.90
  -4   5  -5    1.50    1.00
   4  -5   5    2.40    1.10
   4  -5   5    1.60    1.10
   4  -5   5    2.00    0.60
  -5   5  -5    0.30    1.30
   5  -5   5   -0.70    0.80
   5  -5   5   -1.20    1.30
   6   4  -5    1.20    1.70
   6   4  -5    1.80    1.10
   5   4  -5    0.30    0.70
   5   4  -5   -0.20    1.30
  -5  -4   5    0.10    1.20
   4   4  -5    6.70    1.20
   4   4  -5   10.60    0.90
  -4  -4   5   10.40    1.30
  -4  -4   5   10.50    1.10
   3   4  -5   12.50    1.40
   3   4  -5   11.90    1.30
   3   4  -5   10.10    0.80
  -3  -4   5   12.30    1.20
  -3  -4   5   11.90    1.00
   2   4  -5   12.40    1.10
   2   4  -5   11.80    0.70
   2   4  -5   12.30    1.20
  -2  -4   5   11.50    0.80
  -2  -4   5   12.60    1.10
   1   4  -5    0.50    0.30
   1   4  -5    0.20    0.50
   1   4  -5    0.70    0.60
  -1  -4   5    0.50    0.60
   0   4  -5   21.70    1.20
   0   4  -5   21.70    1.10
   0   4  -5   22.20    1.30
   0  -4   5   18.90    1.20
   0  -4   5   18.70    0.90
   0  -4   5   21.20    0.90
  -1   4  -5   46.40    2.10
  -1   4  -5   50.29    2.30
  -1   4  -5   47.80    2.10
   1  -4   5   39.40    2.10
   1  -4   5   42.30    2.20
  -2   4  -5    0.40    0.60
  -2   4  -5    0.40    0.60
  -2   4  -5    0.70    0.50
   2  -4   5    0.20    0.60
   2  -4   5    0.50    0.60
   2  -4   5    0.40    0.20
  -3   4  -5    1.40    0.70
   3  -4   5    1.40    0.40
   3  -4   5    1.00    0.80
  -4   4  -5   14.40    1.50
   4  -4   5   13.70    1.00
   4  -4   5   15.10    1.70
   4  -4   5   14.50    1.60
  -5   4  -5    5.90    1.30
   5  -4   5    5.90    1.40
   5  -4   5    6.50    1.50
   5  -4   5    7.90    1.00
   6   3  -5    2.30    1.20
   6   3  -5    1.30    1.60
   5   3  -5   31.70    2.40
   5   3  -5   26.90    1.90
   4   3  -5   89.29    4.30
   4   3  -5   89.49    3.90
  -4  -3   5   90.69    4.20
  -4  -3   5   98.79    4.00
   3   3  -5    3.20    0.50
   3   3  -5    3.80    0.90
  -3  -3   5    4.00    0.60
  -3  -3   5    4.00    0.80
   2   3  -5    3.90    0.70
   2   3  -5    5.00    0.50
   2   3  -5    4.60    0.80
  -2  -3   5    5.00    0.50
  -2  -3   5    3.50    0.70
   1   3  -5   72.39    3.00
   1   3  -5   71.29    2.90
   1   3  -5   68.19    3.10
  -1  -3   5   68.59    2.80
  -1  -3   5   69.09    2.80
  -1  -3   5   66.39    3.00
   0   3  -5   86.19    3.50
   0   3  -5   89.49    3.60
   0   3  -5   88.09    3.70
   0  -3   5   85.59    3.40
   0  -3   5   81.69    3.30
   0  -3   5   80.69    3.60
  -1   3  -5   63.09    2.70
  -1   3  -5   64.79    2.60
  -1   3  -5   60.69    2.80
   1  -3   5   59.19    2.60
   1  -3   5   59.19    2.80
  -2   3  -5    3.90    0.60
   2  -3   5    3.70    0.40
   2  -3   5    4.80    0.80
   2  -3   5    3.90    0.30
   2  -3   5    4.30    0.60
  -3   3  -5   30.60    1.80
   3  -3   5   31.90    1.40
   3  -3   5   33.60    1.90
  -4   3  -5   -0.10    0.80
   4  -3   5    0.20    0.50
   4  -3   5    0.00    0.90
  -5   3  -5    0.40    1.10
   5  -3   5    0.70    1.20
   5  -3   5    0.30    1.20
   5  -3   5    0.30    0.70
  -6   3  -5   78.09    4.20
   6  -3   5   72.79    4.10
   6  -3   5   80.49    4.30
   6  -3   5   77.89    3.70
   6   2  -5   -0.40    1.60
   6   2  -5   -0.50    1.10
   5   2  -5   29.00    2.20
   5   2  -5   28.80    1.90
   4   2  -5    3.30    0.70
   4   2  -5    2.00    1.00
  -4  -2   5    3.40    0.70
  -4  -2   5    1.10    0.80
   3   2  -5    9.10    0.90
   3   2  -5   11.00    1.20
  -3  -2   5   10.60    1.00
  -3  -2   5   10.80    1.00
   2   2  -5    7.50    0.60
   2   2  -5    7.50    0.90
   2   2  -5    7.80    0.60
  -2  -2   5    7.70    0.70
  -2  -2   5    7.30    0.80
   1   2  -5    4.70    0.30
   1   2  -5    3.40    0.40
   1   2  -5    2.70    0.50
   1   2  -5    2.90    0.60
   1   2  -5    3.40    0.30
  -1  -2   5    1.70    0.50
  -1  -2   5    3.40    0.50
  -1  -2   5    3.70    0.40
   0   2  -5    6.30    0.60
   0   2  -5    6.70    0.70
   0   2  -5    6.60    0.60
   0  -2   5    5.70    0.40
   0  -2   5    6.40    0.40
   0  -2   5    5.80    0.60
  -1   2  -5   27.50    1.50
  -1   2  -5   30.30    1.40
   1  -2   5   24.00    1.40
   1  -2   5   28.10    1.10
   1  -2   5   27.60    1.10
   1  -2   5   27.80    1.30
  -2   2  -5   31.40    1.60
   2  -2   5   31.20    1.70
   2  -2   5   33.30    1.50
   2  -2   5   31.00    1.40
   2  -2   5   31.80    1.30
  -3   2  -5    0.30    0.50
   3  -2   5    0.10    0.30
   3  -2   5    0.10    0.60
  -4   2  -5   19.20    1.50
   4  -2   5   17.90    1.50
   4  -2   5   19.60    1.10
  -5   2  -5    2.60    1.10
   5  -2   5    3.20    1.10
   5  -2   5    3.40    1.10
   5  -2   5    2.60    0.70
  -6   2  -5   -0.40    1.20
   6  -2   5    0.60    1.40
   6  -2   5    1.00    1.30
   6  -2   5    0.40    1.00
   6   1  -5   -0.30    1.60
   5   1  -5   29.30    2.30
   5   1  -5   28.40    1.90
   4   1  -5    1.10    0.60
   4   1  -5    0.50    0.90
  -4  -1   5    1.10    0.70
  -4  -1   5    0.40    0.80
   3   1  -5    0.20    0.60
   3   1  -5    0.30    0.40
   3   1  -5    0.90    0.70
  -3  -1   5    1.00    0.60
  -3  -1   5    1.00    0.50
   2   1  -5   69.79    3.00
   2   1  -5   75.89    3.20
   2   1  -5   70.79    3.00
  -2  -1   5   71.49    3.00
  -2  -1   5   70.39    3.10
  -2  -1   5   73.19    3.00
   1   1  -5   78.89    3.10
   1   1  -5   76.49    3.20
   1   1  -5   67.79    3.30
   1   1  -5   81.19    3.10
  -1  -1   5   78.39    3.30
  -1  -1   5   79.69    3.10
   0   1  -5    1.20    0.40
   0   1  -5    0.60    0.30
   0  -1   5    0.90    0.20
   0  -1   5    0.50    0.30
   0  -1   5    0.70    0.20
  -1   1  -5    1.60    0.50
  -1   1  -5    2.60    0.40
   1  -1   5    1.50    0.50
   1  -1   5    1.80    0.20
   1  -1   5    1.70    0.40
   1  -1   5    1.10    0.20
  -2   1  -5   89.99    3.60
   2  -1   5   84.39    3.50
   2  -1   5   87.49    3.50
   2  -1   5   85.79    3.50
   2  -1   5   85.99    3.70
  -3   1  -5    2.10    0.50
  -3   1  -5    3.90    0.40
  -3   1  -5    3.90    0.30
   3  -1   5    2.50    0.60
   3  -1   5    3.30    0.40
  -4   1  -5    3.10    0.80
  -4   1  -5    4.20    0.40
   4  -1   5    4.80    0.60
   4  -1   5    4.50    0.90
  -5   1  -5   63.19    2.60
  -5   1  -5   59.79    3.10
   5  -1   5   62.99    2.80
   5  -1   5   62.69    3.30
  -6   1  -5   -0.10    0.60
  -6   1  -5   -0.10    1.30
   6  -1   5    0.40    1.30
   6  -1   5    0.60    0.90
   6  -1   5    0.30    1.30
   6   0  -5   21.90    2.60
   5   0  -5   -0.20    1.10
   5   0  -5    0.20    0.80
   4   0  -5    1.70    0.90
   4   0  -5    2.60    0.70
  -4   0   5    3.20    0.80
  -4   0   5    1.50    0.80
   3   0  -5   30.00    1.60
   3   0  -5   28.60    1.60
   3   0  -5   26.70    1.70
  -3   0   5   32.10    1.70
  -3   0   5   33.60    1.60
  -3   0   5   32.70    1.60
   2   0  -5   20.90    1.10
   2   0  -5   23.10    1.20
   2   0  -5   24.40    1.20
   2   0  -5   20.60    1.30
  -2   0   5   22.90    1.20
  -2   0   5   23.30    1.20
  -2   0   5   24.30    1.30
  -1   0   5    2.30    0.40
  -1   0   5    2.50    0.30
   0   0  -5   52.19    2.10
   0   0  -5   54.79    2.20
   0   0  -5   54.39    2.10
   0   0  -5   43.90    2.20
   0   0   5   51.79    2.10
   0   0   5   51.59    2.20
  -1   0  -5  415.16   15.80
  -1   0  -5  410.06   16.00
  -1   0  -5  429.66   15.90
  -1   0  -5  394.06   16.10
   1   0   5  416.66   15.90
   1   0   5  404.86   15.90
   1   0   5  416.26   16.00
   1   0   5  385.06   16.00
  -2   0  -5   41.00    2.00
  -2   0  -5   46.50    1.80
  -2   0  -5   44.90    1.80
   2   0   5   41.60    2.00
   2   0   5   44.30    1.80
   2   0   5   42.20    1.90
   2   0   5   42.20    1.80
  -3   0  -5    9.60    0.90
  -3   0  -5   10.20    0.60
   3   0   5   10.30    0.70
   3   0   5    8.50    0.90
  -4   0  -5    1.10    0.70
  -4   0  -5    2.80    0.40
   4   0   5    3.20    0.50
   4   0   5    1.10    0.80
  -5   0  -5    8.40    1.20
  -5   0  -5    8.60    0.70
   5   0   5    9.00    1.30
   5   0   5    8.80    0.90
  -6   0  -5    5.50    0.80
  -6   0  -5    6.30    1.40
   6   0   5    5.90    1.50
   6   0   5    7.30    1.10
   6   0   5    8.30    1.40
   6  -1  -5   14.30    2.10
  -6   1   5   14.20    1.60
   5  -1  -5    0.60    1.20
  -5   1   5    1.10    0.80
   4  -1  -5    2.00    0.90
   4  -1  -5    2.30    0.90
   4  -1  -5    2.20    0.70
  -4   1   5    2.00    0.70
  -4   1   5    2.70    0.80
   3  -1  -5    0.60    0.60
   3  -1  -5    0.40    0.60
   3  -1  -5    0.40    0.70
   3  -1  -5    0.10    0.50
  -3   1   5    0.00    0.50
  -3   1   5    0.00    0.50
  -3   1   5    0.10    0.60
   2  -1  -5   -0.30    0.40
   2  -1  -5    0.00    0.50
   2  -1  -5   -0.30    0.40
   2  -1  -5    0.00    0.30
  -2   1   5    0.20    0.30
  -2   1   5    0.10    0.40
  -2   1   5    0.10    0.40
   1  -1  -5    8.20    0.60
   1  -1  -5    6.60    0.70
   1  -1  -5    9.00    0.60
   1  -1  -5    6.70    0.60
  -1   1   5    7.40    0.50
  -1   1   5    7.50    0.60
  -1   1   5    7.00    0.60
   0  -1  -5  227.28    9.00
   0  -1  -5  239.18    8.90
   0  -1  -5  214.88    9.00
   0   1   5  232.38    8.90
   0   1   5  220.98    9.00
  -1  -1  -5   52.59    2.10
  -1  -1  -5   51.99    2.10
  -1  -1  -5   49.99    2.30
  -1  -1  -5   53.19    2.20
   1   1   5   50.19    2.10
   1   1   5   51.39    2.20
   1   1   5   53.59    2.30
  -2  -1  -5   38.70    1.70
  -2  -1  -5   37.70    1.80
   2   1   5   40.00    1.70
   2   1   5   41.40    1.90
   2   1   5   41.30    1.70
  -3  -1  -5    6.60    0.50
  -3  -1  -5    7.30    0.70
   3   1   5    6.90    0.60
   3   1   5    4.80    0.70
  -4  -1  -5   10.60    1.00
  -4  -1  -5    9.60    0.80
   4   1   5    8.90    0.80
   4   1   5   10.70    1.20
  -5  -1  -5    0.60    0.50
  -5  -1  -5    0.80    0.80
   5   1   5    0.10    0.60
   5   1   5    0.20    0.90
  -6  -1  -5    1.10    0.70
  -6  -1  -5    2.00    1.20
   6   1   5    2.10    1.30
   6   1   5    2.30    0.90
   6   1   5    1.40    1.20
   7   1   5    1.70    1.80
  -6   2   5    9.10    1.40
   5  -2  -5    1.20    1.20
  -5   2   5   -0.20    0.80
   4  -2  -5   33.10    2.10
   4  -2  -5   34.20    2.10
  -4   2   5   32.10    1.80
   3  -2  -5    0.00    0.60
   3  -2  -5    0.00    0.60
   3  -2  -5    0.40    0.50
   3  -2  -5    0.00    0.70
  -3   2   5   -0.20    0.60
  -3   2   5   -0.20    0.50
  -3   2   5    0.10    0.50
   2  -2  -5    4.20    0.60
   2  -2  -5    4.90    0.70
   2  -2  -5    5.80    0.60
   2  -2  -5    5.40    0.60
  -2   2   5    4.80    0.60
  -2   2   5    5.20    0.50
  -2   2   5    6.00    0.70
   1  -2  -5    1.10    0.30
   1  -2  -5    1.90    0.40
   1  -2  -5    1.40    0.40
   1  -2  -5    1.70    0.40
  -1   2   5    1.20    0.30
  -1   2   5    3.00    0.40
  -1   2   5    2.10    0.50
   0  -2  -5  703.13   27.00
   0  -2  -5  691.63   27.00
   0  -2  -5  671.63   27.10
   0  -2  -5  697.93   27.10
   0   2   5  727.93   27.10
   0   2   5  702.13   27.00
   0   2   5  686.23   27.10
  -1  -2  -5  132.79    5.50
  -1  -2  -5  135.89    5.40
  -1  -2  -5  134.49    5.50
   1   2   5  138.59    5.40
   1   2   5  137.19    5.50
   1   2   5  136.29    5.40
   1   2   5  136.09    5.40
  -2  -2  -5    4.70    0.50
  -2  -2  -5    4.00    0.40
   2   2   5    4.90    0.50
   2   2   5    5.70    0.60
   2   2   5    4.80    0.40
   2   2   5    4.20    0.50
  -3  -2  -5   87.99    3.80
  -3  -2  -5   87.99    3.70
   3   2   5   90.09    3.70
   3   2   5   95.59    3.80
   3   2   5   91.79    3.60
   3   2   5   92.59    3.90
  -4  -2  -5    5.70    0.60
  -4  -2  -5    4.50    0.80
   4   2   5    4.10    0.80
   4   2   5    6.40    0.70
  -5  -2  -5    0.90    0.80
  -5  -2  -5    1.60    0.50
   5   2   5    1.30    0.70
   5   2   5    1.00    0.90
  -6  -2  -5   28.70    1.70
  -6  -2  -5   26.50    2.10
   6   2   5   27.10    2.20
   6   2   5   27.90    2.10
   6   2   5   26.70    1.90
  -7  -2  -5   32.00    2.10
   7   2   5   32.10    3.00
  -6   3   5    2.00    1.10
   5  -3  -5    0.50    1.40
   5  -3  -5    1.10    1.60
  -5   3   5    2.30    0.80
   4  -3  -5   24.10    1.90
   4  -3  -5   23.20    1.70
   4  -3  -5   25.40    2.10
  -4   3   5   21.40    1.50
   3  -3  -5    3.30    0.70
   3  -3  -5    3.40    0.80
   3  -3  -5    3.10    0.70
   3  -3  -5    2.60    0.70
  -3   3   5    2.30    0.50
  -3   3   5    3.80    0.70
   2  -3  -5    0.00    0.40
   2  -3  -5    0.00    0.40
   2  -3  -5   -0.20    0.40
   2  -3  -5    0.00    0.50
  -2   3   5    0.10    0.40
  -2   3   5    0.30    0.40
  -2   3   5    0.20    0.30
   1  -3  -5  464.55   17.90
   1  -3  -5  463.85   17.90
   1  -3  -5  460.45   18.00
   1  -3  -5  464.55   17.90
  -1   3   5  433.36   17.90
  -1   3   5  477.85   17.90
  -1   3   5  448.86   17.90
   0  -3  -5   68.79    3.00
   0  -3  -5   72.99    3.00
   0  -3  -5   75.29    3.00
   0  -3  -5   73.69    3.00
   0   3   5   69.19    3.00
   0   3   5   77.69    3.00
   0   3   5   73.69    3.00
  -1  -3  -5   69.89    3.10
  -1  -3  -5   75.39    3.10
  -1  -3  -5   73.59    3.00
   1   3   5   78.19    3.10
   1   3   5   75.19    3.10
   1   3   5   78.79    3.00
   1   3   5   77.39    3.10
  -2  -3  -5   36.90    1.50
  -2  -3  -5   34.40    1.50
  -2  -3  -5   33.60    1.60
   2   3   5   34.80    1.60
   2   3   5   33.80    1.60
   2   3   5   34.30    1.60
   2   3   5   37.10    1.50
  -3  -3  -5    7.50    0.70
  -3  -3  -5    4.80    0.50
  -3  -3  -5    4.60    0.60
   3   3   5    6.00    0.60
   3   3   5    4.80    0.70
   3   3   5    6.30    0.50
   3   3   5    5.30    0.60
  -4  -3  -5    5.90    0.80
  -4  -3  -5    7.20    0.70
   4   3   5    4.70    0.60
   4   3   5    5.70    0.80
  -5  -3  -5    1.60    0.60
  -5  -3  -5    1.60    0.80
   5   3   5    1.70    1.00
   5   3   5    1.30    0.70
  -6  -3  -5    0.10    0.70
   6   3   5    0.20    1.20
  -7  -3  -5   13.70    1.40
   7   3   5   10.80    2.10
  -6   4   5    4.60    1.20
   5  -4  -5   25.30    2.20
  -5   4   5   19.60    1.50
   4  -4  -5    5.40    1.00
   4  -4  -5    4.80    1.10
  -4   4   5    4.40    0.70
   3  -4  -5    9.30    1.10
   3  -4  -5   11.30    1.20
   3  -4  -5   11.80    1.00
  -3   4   5   10.50    0.90
  -3   4   5   10.20    1.00
   2  -4  -5    2.10    0.50
   2  -4  -5    2.30    0.50
   2  -4  -5    2.40    0.50
   2  -4  -5    2.40    0.70
  -2   4   5    1.90    0.50
  -2   4   5    2.40    0.50
  -2   4   5    2.70    0.50
   1  -4  -5   10.10    0.80
   1  -4  -5   10.10    0.90
   1  -4  -5   10.20    0.70
   1  -4  -5   10.20    0.70
  -1   4   5    8.80    0.70
  -1   4   5   10.60    0.80
  -1   4   5   10.20    0.70
   0  -4  -5   22.70    1.30
   0  -4  -5   25.70    1.20
   0  -4  -5   26.40    1.30
   0  -4  -5   27.60    1.20
   0   4   5   24.90    1.20
   0   4   5   28.80    1.20
   0   4   5   25.10    1.30
   0   4   5   29.00    1.20
  -1  -4  -5   36.00    1.50
  -1  -4  -5   32.70    1.60
  -1  -4  -5   35.20    1.60
   1   4   5   33.80    1.50
   1   4   5   36.30    1.50
   1   4   5   36.10    1.50
   1   4   5   36.00    1.60
  -2  -4  -5  814.42   31.30
  -2  -4  -5  806.52   31.40
  -2  -4  -5  818.02   31.40
   2   4   5  816.82   31.40
   2   4   5  794.92   31.30
   2   4   5  775.52   31.40
   2   4   5  828.72   31.40
  -3  -4  -5    0.10    0.40
  -3  -4  -5    0.20    0.40
  -3  -4  -5    0.30    0.40
   3   4   5    0.10    0.40
   3   4   5    0.50    0.40
   3   4   5    0.20    0.30
  -4  -4  -5    4.40    0.60
  -4  -4  -5    4.90    0.70
   4   4   5    5.80    0.70
   4   4   5    6.00    0.90
  -5  -4  -5   27.50    1.50
  -5  -4  -5   23.10    1.60
   5   4   5   24.00    1.60
   5   4   5   24.00    1.70
  -6  -4  -5   55.79    2.70
   6   4   5   54.39    3.20
  -7  -4  -5    2.30    1.10
   7   4   5    3.20    1.90
   6  -5  -5    0.20    2.30
  -6   5   5    0.40    1.70
   5  -5  -5    9.70    1.70
  -5   5   5    7.00    1.00
   4  -5  -5    2.20    0.90
   4  -5  -5    1.90    1.10
  -4   5   5    1.60    0.60
   3  -5  -5   -0.10    0.60
   3  -5  -5    0.60    0.80
  -3   5   5    0.00    0.50
  -3   5   5    0.20    0.60
   2  -5  -5   33.40    1.80
   2  -5  -5   35.30    1.60
   2  -5  -5   33.80    1.60
  -2   5   5   28.70    1.50
  -2   5   5   32.70    1.60
   1  -5  -5   63.29    2.80
   1  -5  -5   62.79    2.60
   1  -5  -5   66.09    2.70
   1  -5  -5   65.59    2.70
  -1   5   5   64.19    2.70
  -1   5   5   66.09    2.80
  -1   5   5   61.99    2.70
   0  -5  -5   32.90    1.50
   0  -5  -5   34.10    1.50
   0  -5  -5   30.90    1.60
   0   5   5   30.90    1.50
   0   5   5   32.70    1.60
   0   5   5   34.00    1.50
   0   5   5   34.30    1.40
  -1  -5  -5  391.16   15.30
  -1  -5  -5  377.36   15.40
  -1  -5  -5  387.36   15.30
   1   5   5  402.36   15.30
   1   5   5  396.66   15.30
   1   5   5  389.16   15.30
   1   5   5  403.26   15.40
  -2  -5  -5  177.68    7.10
  -2  -5  -5  175.28    7.00
  -2  -5  -5  176.48    7.00
   2   5   5  175.88    7.00
   2   5   5  180.48    7.10
   2   5   5  174.78    7.00
   2   5   5  177.88    7.10
  -3  -5  -5   48.60    2.10
  -3  -5  -5   48.00    2.10
  -3  -5  -5   48.10    2.10
   3   5   5   48.70    2.10
   3   5   5   44.70    2.10
   3   5   5   44.80    2.10
   3   5   5   50.09    2.30
  -4  -5  -5    8.30    0.90
  -4  -5  -5    9.00    0.90
   4   5   5    9.90    0.90
   4   5   5    8.40    0.80
   4   5   5    8.60    1.00
  -5  -5  -5    6.30    0.90
   5   5   5    7.00    1.10
  -6  -5  -5   20.90    1.70
   6   5   5   22.50    2.10
  -7  -5  -5    1.40    1.20
   7   5   5    1.00    1.70
   5  -6  -5    0.30    1.40
   5  -6  -5    0.00    1.60
  -5   6   5    0.10    0.70
   4  -6  -5    3.10    1.00
   4  -6  -5    1.60    1.20
  -4   6   5    2.30    0.70
   3  -6  -5   10.70    1.30
   3  -6  -5   10.20    1.00
  -3   6   5   10.70    0.90
  -3   6   5   10.40    1.00
   2  -6  -5   59.79    2.50
   2  -6  -5   50.89    2.60
  -2   6   5   55.29    2.50
  -2   6   5   51.59    2.40
   1  -6  -5   21.60    1.10
   1  -6  -5   20.10    1.30
   1  -6  -5   23.10    1.20
  -1   6   5   20.00    1.20
  -1   6   5   19.60    1.10
   0  -6  -5   22.30    1.10
   0  -6  -5   19.80    1.30
   0  -6  -5   20.50    1.20
   0   6   5   22.90    1.20
   0   6   5   21.90    1.10
  -1  -6  -5  857.81   32.50
  -1  -6  -5  820.92   32.50
  -1  -6  -5  820.62   32.40
   1   6   5  837.62   32.40
   1   6   5  845.92   32.40
   1   6   5  838.22   32.50
   1   6   5  825.82   32.40
  -2  -6  -5    0.30    0.40
  -2  -6  -5    0.30    0.30
  -2  -6  -5    0.00    0.40
   2   6   5    0.20    0.30
   2   6   5    0.10    0.30
   2   6   5   -0.20    0.40
   2   6   5   -0.30    0.40
  -3  -6  -5    4.10    0.60
  -3  -6  -5    3.20    0.60
  -3  -6  -5    4.00    0.60
   3   6   5    3.40    0.60
   3   6   5    3.70    0.50
   3   6   5    3.00    0.60
   3   6   5    3.50    0.50
  -4  -6  -5    1.10    0.70
  -4  -6  -5    1.40    0.60
   4   6   5    1.90    0.70
   4   6   5    0.90    0.60
   4   6   5    1.60    0.60
  -5  -6  -5   43.90    2.10
   5   6   5   34.00    2.20
  -6  -6  -5    0.00    0.90
   6   6   5    0.30    1.30
  -7  -6  -5    2.50    1.30
   7   6   5    1.10    1.70
   5  -7  -5   11.10    2.10
   5  -7  -5    9.90    1.60
  -5   7   5    7.00    1.00
   4  -7  -5   -0.40    1.00
   4  -7  -5   -0.10    1.20
  -4   7   5    0.00    0.60
   3  -7  -5   28.80    2.10
   3  -7  -5   32.20    1.90
  -3   7   5   32.50    1.60
   2  -7  -5    0.20    0.80
   2  -7  -5   -0.10    0.50
  -2   7   5    0.10    0.40
  -2   7   5    0.50    0.60
   1  -7  -5   38.90    1.70
   1  -7  -5   32.60    1.90
  -1   7   5   41.30    1.90
  -1   7   5   32.70    1.60
   0  -7  -5  252.37   10.10
   0  -7  -5  257.57    9.90
   0   7   5  250.27   10.00
   0   7   5  247.28    9.90
  -1  -7  -5  509.95   19.80
  -1  -7  -5  520.15   19.80
  -1  -7  -5  507.55   19.90
   1   7   5  503.65   19.80
   1   7   5  517.35   19.70
   1   7   5  486.75   19.90
  -2  -7  -5   32.60    1.50
  -2  -7  -5   32.30    1.60
  -2  -7  -5   31.20    1.60
   2   7   5   31.70    1.50
   2   7   5   29.80    1.60
   2   7   5   32.80    1.50
  -3  -7  -5    0.60    0.60
  -3  -7  -5    0.90    0.50
  -3  -7  -5    0.60    0.50
   3   7   5    0.50    0.60
   3   7   5    1.30    0.50
   3   7   5    0.70    0.50
  -4  -7  -5   43.50    2.60
   4   7   5   48.40    2.40
   4   7   5   53.49    2.60
   4   7   5   53.39    2.40
   5   7   5    5.30    1.20
   5   7   5    5.60    0.90
   6   7   5    1.80    1.30
   7   7   5    2.90    1.80
   5  -8  -5    0.50    1.50
   5  -8  -5    1.80    2.10
  -5   8   5   -0.10    0.80
   4  -8  -5    1.80    1.10
   4  -8  -5    5.30    1.60
  -4   8   5    1.90    0.60
   3  -8  -5   11.40    1.10
   3  -8  -5    9.60    1.40
  -3   8   5    9.90    0.90
   2  -8  -5   19.90    1.40
   2  -8  -5   23.10    1.70
  -2   8   5   20.80    1.40
  -2   8   5   20.70    1.20
   1  -8  -5   12.90    1.30
   1  -8  -5   13.60    1.00
  -1   8   5   14.50    0.90
  -1   8   5   14.10    1.10
   0  -8  -5   87.69    3.60
   0  -8  -5   85.19    3.80
   0   8   5   86.79    3.50
   0   8   5   87.59    3.70
  -1  -8  -5    5.40    0.60
  -1  -8  -5    5.80    0.80
   1   8   5    4.50    0.70
   1   8   5    5.00    0.50
  -2  -8  -5    0.10    0.40
  -2  -8  -5    0.50    0.60
   2   8   5    0.00    0.50
   2   8   5    0.30    0.50
  -3  -8  -5    9.20    0.80
   3   8   5    7.90    0.90
   3   8   5   10.70    1.00
   3   8   5   10.00    0.80
  -4  -8  -5   35.40    1.90
   4   8   5   36.10    1.90
   4   8   5   37.40    2.10
   4   8   5   37.00    1.90
   5   8   5   12.80    1.50
   5   8   5   12.00    1.20
   6   8   5    6.10    1.60
   6   8   5    6.70    1.20
   4  -9  -5   71.89    4.10
   4  -9  -5   74.19    3.60
  -4   9   5   73.69    3.20
   3  -9  -5    5.60    1.30
   3  -9  -5    7.20    1.00
  -3   9   5    9.10    0.90
   2  -9  -5   24.90    1.60
   2  -9  -5   24.10    2.00
  -2   9   5   26.20    1.30
  -2   9   5   27.80    1.70
   1  -9  -5   17.80    1.50
   1  -9  -5   16.20    1.20
  -1   9   5   15.10    1.20
  -1   9   5   16.10    0.90
   0  -9  -5  262.07   10.40
   0  -9  -5  270.57   10.60
   0   9   5  262.87   10.60
   0   9   5  259.67   10.30
  -1  -9  -5    5.30    0.90
  -1  -9  -5    3.10    0.60
   1   9   5    4.00    0.50
   1   9   5    4.30    0.70
  -2  -9  -5    3.20    0.60
  -2  -9  -5    3.70    0.80
   2   9   5    3.10    0.70
   2   9   5    3.80    0.50
  -3  -9  -5   62.59    2.80
   3   9   5   56.79    2.90
   3   9   5   63.99    2.90
   3   9   5   65.89    2.70
  -4  -9  -5    0.60    0.70
   4   9   5   -0.30    0.70
   4   9   5   -0.40    0.90
   4   9   5    0.00    0.50
   5   9   5    2.40    1.20
   5   9   5    2.70    0.80
   6   9   5    2.20    1.10
   6   9   5    4.80    1.70
   4 -10  -5    4.20    1.30
   4 -10  -5    5.10    2.00
   3 -10  -5   15.20    1.90
   3 -10  -5   13.40    1.30
  -3  10   5   13.80    0.90
   2 -10  -5    6.60    1.40
   2 -10  -5    5.20    0.90
  -2  10   5    5.60    0.50
  -2  10   5    7.10    1.10
   1 -10  -5    3.10    0.70
   1 -10  -5    6.10    1.20
  -1  10   5    4.80    0.90
  -1  10   5    6.20    0.60
   0 -10  -5   32.30    2.00
   0 -10  -5   30.90    1.60
   0  10   5   31.30    1.40
   0  10   5   29.30    1.80
  -1 -10  -5    2.00    0.60
  -1 -10  -5    3.00    0.90
   1  10   5    3.10    0.80
   1  10   5    1.60    0.40
  -2 -10  -5    7.50    0.80
   2  10   5    8.10    0.70
   2  10   5    9.20    1.00
  -3 -10  -5   51.69    2.40
   3  10   5   49.70    2.50
   3  10   5   48.00    2.20
  -4 -10  -5    5.30    0.90
   4  10   5    3.90    0.70
   4  10   5    6.70    1.20
   4  10   5    6.00    1.00
   5  10   5    7.90    1.00
   5  10   5    7.90    1.60
   6  10   5   11.60    1.50
   6  10   5   13.70    2.10
   4 -11  -5    2.80    1.40
   3 -11  -5   19.20    1.80
   3 -11  -5   17.00    2.20
   2 -11  -5    5.60    0.90
   2 -11  -5    5.70    1.40
  -2  11   5    6.70    1.10
   1 -11  -5   33.80    2.40
   1 -11  -5   32.10    1.70
  -1  11   5   28.70    1.90
   0 -11  -5   -0.10    0.60
   0 -11  -5   -0.40    1.00
   0  11   5    0.30    0.70
   0  11   5    0.10    0.30
  -1 -11  -5    4.60    0.70
  -1 -11  -5    4.20    1.10
   1  11   5    4.40    0.90
   1  11   5    4.50    0.50
  -2 -11  -5   10.40    0.90
   2  11   5    8.00    0.70
   2  11   5    7.20    1.00
  -3 -11  -5    4.70    0.80
   3  11   5    5.70    1.00
   3  11   5    6.20    0.70
  -4 -11  -5    0.90    0.80
   4  11   5    1.30    1.00
   4  11   5    1.30    0.60
   5  11   5    1.60    0.90
   5  11   5    0.90    1.20
   5  11   5    1.50    1.40
   6  11   5    8.80    1.40
   6  11   5    9.50    2.20
   3 -12  -5    0.30    1.10
   3 -12  -5    0.10    2.00
   2 -12  -5   20.70    1.70
   2 -12  -5   22.40    2.30
   1 -12  -5   11.50    1.10
   1 -12  -5   12.80    1.70
  -1  12   5   10.90    1.30
   0 -12  -5   -0.30    0.70
   0 -12  -5    1.30    1.30
   0  12   5    1.00    0.90
  -1 -12  -5    9.50    1.00
   1  12   5    8.90    1.10
   1  12   5    9.50    0.60
  -2 -12  -5   62.79    2.90
   2  12   5   63.99    2.60
   2  12   5   58.79    3.10
  -3 -12  -5    5.20    0.90
   3  12   5    5.30    1.10
   3  12   5    5.30    0.70
  -4 -12  -5    2.40    1.00
   4  12   5    1.80    0.70
   4  12   5    1.20    1.00
   5  12   5   47.30    3.00
   5  12   5   48.50    2.60
   2 -13  -5    0.50    0.90
   2 -13  -5    1.20    1.90
   1 -13  -5    0.30    0.80
   1 -13  -5    0.60    1.60
  -1  13   5    1.40    1.00
   0 -13  -5    3.80    1.60
   0 -13  -5    2.50    0.90
   0  13   5    1.80    0.90
  -1 -13  -5    5.00    0.80
   1  13   5    4.80    1.10
  -2 -13  -5   43.60    2.30
   2  13   5   48.40    2.70
   2  13   5   47.60    2.00
  -3 -13  -5    0.00    0.90
   3  13   5    0.10    1.00
   3  13   5    0.00    0.50
  -4 -13  -5    1.70    1.00
   4  13   5    3.00    0.70
   4  13   5    0.80    1.20
   5  13   5    2.20    1.50
   5  13   5    0.90    0.90
   2 -14  -5   -0.30    2.30
   1 -14  -5    0.10    1.00
   1 -14  -5    0.10    1.80
  -1  14   5   -0.30    1.20
   0 -14  -5   64.19    3.00
   0  14   5   54.59    3.30
  -1 -14  -5   37.80    2.20
   1  14   5   37.70    2.50
  -2 -14  -5   21.20    1.70
   2  14   5   22.20    2.10
  -3 -14  -5    0.40    1.00
   3  14   5    0.00    1.20
  -4 -14  -5   32.50    2.40
   4  14   5   31.30    1.80
   4  14   5   34.30    2.80
   0 -15  -5    6.10    1.20
   0  15   5    5.20    1.50
  -1 -15  -5   41.30    2.40
   1  15   5   37.10    2.90
  -2 -15  -5    0.20    1.00
   2  15   5   -0.10    1.40
  -3 -15  -5    3.90    1.20
   3  15   5    3.40    1.60
   1  11  -6    0.50    1.60
  -1 -11   6    1.10    1.70
   0  11  -6    0.10    1.50
   0 -11   6    0.30    1.70
   3  10  -6   15.10    2.00
   3  10  -6   16.40    2.20
  -3 -10   6   15.00    2.20
  -3 -10   6   17.30    1.70
   2  10  -6    0.20    1.50
   2  10  -6    0.90    1.40
  -2 -10   6    0.10    1.50
   1  10  -6    6.00    1.50
  -1 -10   6    8.70    1.60
  -1 -10   6    7.50    0.80
   0  10  -6    1.50    1.30
   0 -10   6    0.70    1.40
   0 -10   6    1.50    0.50
   4   9  -6    3.20    1.80
   4   9  -6    3.40    1.70
  -4  -9   6    2.00    1.20
  -4  -9   6    2.20    1.80
   3   9  -6    0.10    1.40
   3   9  -6    0.10    1.20
  -3  -9   6   -0.60    1.30
  -3  -9   6    0.50    0.90
   2   9  -6    1.50    1.20
   2   9  -6    1.90    1.30
  -2  -9   6    2.00    1.30
   1   9  -6    0.90    1.10
   1   9  -6    0.30    1.20
  -1  -9   6    0.70    0.50
  -1  -9   6    0.70    1.10
   0   9  -6    0.80    1.10
   0  -9   6    2.20    0.40
   0  -9   6    1.40    1.20
  -2   9  -6   34.20    2.50
  -3   9  -6    0.80    1.60
   3  -9   6    0.20    0.70
   3  -9   6    0.30    1.70
   4   8  -6    0.30    1.60
   4   8  -6    0.20    1.40
  -4  -8   6    0.50    1.60
  -4  -8   6    0.40    1.00
   3   8  -6    6.10    1.50
   3   8  -6    8.40    1.40
  -3  -8   6    6.20    1.40
  -3  -8   6    6.20    0.90
   2   8  -6   16.10    1.80
   2   8  -6   17.50    1.80
  -2  -8   6   18.80    1.90
   1   8  -6    1.20    1.00
   1   8  -6    1.30    1.10
  -1  -8   6    0.30    1.00
  -1  -8   6    0.40    0.50
   0   8  -6    4.40    1.10
   0   8  -6    3.00    1.10
   0  -8   6    2.40    1.10
  -1   8  -6   -0.20    1.10
  -1   8  -6    0.00    0.90
   1  -8   6    0.70    1.10
  -2   8  -6  116.39    5.10
   2  -8   6  110.89    5.10
  -3   8  -6   13.60    1.70
   3  -8   6   16.70    1.10
   3  -8   6   15.20    1.80
   5   7  -6    0.80    0.80
   5   7  -6    1.80    1.90
  -5  -7   6   -0.10    1.70
  -5  -7   6    1.10    1.40
   4   7  -6    1.80    0.50
   4   7  -6    1.10    1.40
  -4  -7   6    1.40    1.30
  -4  -7   6    2.30    1.00
   3   7  -6    1.20    1.00
   3   7  -6    1.90    1.20
  -3  -7   6    1.40    1.10
  -3  -7   6    1.30    0.80
   2   7  -6   10.00    1.30
   2   7  -6    8.90    1.40
  -2  -7   6    8.60    0.80
  -2  -7   6    8.00    1.30
   1   7  -6    0.70    0.90
   1   7  -6    1.00    0.90
  -1  -7   6    0.20    0.90
   0   7  -6    6.20    1.20
   0   7  -6    3.50    0.90
   0  -7   6    4.80    0.40
   0  -7   6    4.10    1.00
  -1   7  -6   21.40    1.90
  -1   7  -6   19.80    1.50
  -1   7  -6   18.30    1.60
   1  -7   6   20.30    1.60
   1  -7   6   24.50    1.80
   1  -7   6   17.80    1.70
  -2   7  -6    1.40    0.90
   2  -7   6    2.10    1.20
   2  -7   6    1.50    1.00
  -3   7  -6   -0.10    1.00
   3  -7   6   -0.10    0.50
   3  -7   6    0.20    1.20
  -4   7  -6   11.80    1.70
   4  -7   6   11.20    1.70
   4  -7   6   16.70    1.30
   5   6  -6    3.20    0.90
   5   6  -6    3.50    1.70
  -5  -6   6    4.60    1.30
  -5  -6   6    4.80    1.80
   4   6  -6    7.70    1.60
   4   6  -6    7.60    0.80
  -4  -6   6    7.00    1.40
  -4  -6   6    6.40    1.10
   3   6  -6    0.90    1.10
   3   6  -6    1.40    1.00
  -3  -6   6    0.90    0.70
  -3  -6   6    0.70    1.00
   2   6  -6   -0.10    0.90
   2   6  -6   -0.20    0.80
  -2  -6   6   -0.30    0.50
  -2  -6   6    0.00    0.80
   1   6  -6    1.20    0.80
   1   6  -6    1.80    0.90
  -1  -6   6    2.30    0.90
   0   6  -6    4.50    1.00
   0   6  -6    4.00    0.80
   0  -6   6    4.80    0.90
  -1   6  -6  185.18    7.70
  -1   6  -6  185.78    7.70
  -1   6  -6  191.18    7.90
   1  -6   6  197.98    7.90
   1  -6   6  181.78    7.70
  -2   6  -6    3.10    0.90
  -2   6  -6    3.80    1.00
   2  -6   6    2.70    1.00
  -3   6  -6    0.90    0.90
   3  -6   6    2.00    1.10
   3  -6   6    1.20    0.50
   3  -6   6    0.20    1.00
  -4   6  -6    0.70    1.20
   4  -6   6    1.30    0.70
   4  -6   6    0.80    1.30
   5   5  -6    1.30    0.80
   5   5  -6    0.60    1.40
  -5  -5   6    0.40    1.50
  -5  -5   6    1.40    1.10
   4   5  -6    6.00    1.40
   4   5  -6    6.90    0.80
  -4  -5   6    5.90    1.00
  -4  -5   6    7.30    1.40
   3   5  -6   16.70    1.60
   3   5  -6   20.40    1.10
   3   5  -6   22.20    1.80
  -3  -5   6   17.90    1.70
  -3  -5   6   19.10    1.30
   2   5  -6   25.10    1.70
   2   5  -6   21.60    1.60
  -2  -5   6   19.20    1.50
  -2  -5   6   22.40    1.30
   1   5  -6   19.90    1.40
   1   5  -6   20.80    1.50
  -1  -5   6   18.20    1.40
  -1  -5   6   19.40    1.00
   0   5  -6    4.00    0.70
   0   5  -6    4.50    0.80
   0   5  -6    4.80    0.90
   0  -5   6    3.70    0.80
   0  -5   6    3.40    0.30
  -1   5  -6   -0.10    0.60
  -1   5  -6    0.50    0.70
  -1   5  -6   -0.10    0.60
   1  -5   6   -0.30    0.70
   1  -5   6    0.10    0.70
  -2   5  -6    6.00    1.00
  -2   5  -6    6.10    0.90
   2  -5   6    5.90    0.50
   2  -5   6    7.20    1.00
  -3   5  -6    4.50    1.00
   3  -5   6    3.40    1.00
   3  -5   6    4.40    0.50
  -4   5  -6    1.30    1.10
   4  -5   6    2.90    0.70
   4  -5   6    1.30    1.10
   4  -5   6    1.50    1.20
   5  -5   6   12.50    1.10
   5  -5   6    6.70    1.60
   6   4  -6    0.10    1.20
   6   4  -6    0.60    3.20
   5   4  -6    0.00    1.30
   5   4  -6   -0.30    0.80
  -5  -4   6    0.80    1.30
   4   4  -6   11.10    1.10
   4   4  -6   12.00    1.60
  -4  -4   6   10.30    1.10
  -4  -4   6   12.00    1.50
   3   4  -6   -0.10    0.40
   3   4  -6   -0.20    0.80
  -3  -4   6    0.10    0.80
  -3  -4   6    0.20    0.60
   2   4  -6    4.80    1.00
   2   4  -6    3.50    0.80
   2   4  -6    4.80    0.40
  -2  -4   6    3.40    0.80
  -2  -4   6    4.00    0.50
   1   4  -6    5.60    0.80
   1   4  -6    7.70    1.00
  -1  -4   6    5.00    0.80
  -1  -4   6    6.10    0.60
   0   4  -6   72.89    3.00
   0   4  -6   73.39    3.30
   0   4  -6   76.29    3.10
   0  -4   6   71.99    2.80
   0  -4   6   64.09    2.80
   0  -4   6   68.79    3.10
  -1   4  -6   10.90    0.90
  -1   4  -6   11.70    1.10
  -1   4  -6   11.60    1.00
   1  -4   6    9.20    1.10
   1  -4   6    8.90    0.90
  -2   4  -6    0.10    0.70
  -2   4  -6    0.60    0.60
   2  -4   6    0.60    0.30
   2  -4   6    0.90    0.70
  -3   4  -6   10.80    1.20
   3  -4   6   12.70    1.30
   3  -4   6   10.00    0.80
  -4   4  -6    7.50    1.20
   4  -4   6    7.00    0.70
   4  -4   6    5.50    1.20
   4  -4   6    4.70    1.20
  -5   4  -6   -0.50    1.10
   5  -4   6    0.10    1.40
   5  -4   6    0.30    0.80
   5  -4   6    0.30    1.40
   6   3  -6    0.10    1.80
   6   3  -6   -0.40    1.20
   5   3  -6   23.80    1.70
   5   3  -6   21.00    2.30
  -5  -3   6   22.30    2.10
   4   3  -6   33.90    2.20
   4   3  -6   28.90    1.70
  -4  -3   6   33.30    1.90
  -4  -3   6   31.70    2.20
   3   3  -6   24.90    1.80
   3   3  -6   23.70    1.30
  -3  -3   6   21.50    1.40
  -3  -3   6   26.60    1.70
   2   3  -6    0.30    0.60
   2   3  -6    0.10    0.30
  -2  -3   6    0.00    0.40
  -2  -3   6    0.10    0.60
   1   3  -6    4.00    0.60
   1   3  -6    5.10    0.60
   1   3  -6    5.10    0.90
  -1  -3   6    4.90    0.50
  -1  -3   6    3.20    0.60
   0   3  -6   29.90    1.50
   0   3  -6   31.90    1.40
   0   3  -6   31.00    1.70
   0  -3   6   28.40    1.20
   0  -3   6   28.50    1.30
   0  -3   6   26.50    1.50
  -1   3  -6   12.50    0.90
  -1   3  -6   13.20    1.00
   1  -3   6   11.30    0.60
   1  -3   6   11.00    0.60
   1  -3   6   11.20    1.00
  -2   3  -6   25.60    1.50
  -2   3  -6   28.10    1.60
   2  -3   6   26.10    1.10
   2  -3   6   25.60    1.40
   2  -3   6   26.60    1.60
  -3   3  -6    9.20    1.00
   3  -3   6   10.80    0.70
   3  -3   6   11.00    1.20
  -4   3  -6    8.00    1.20
   4  -3   6    7.30    0.70
   4  -3   6    6.70    1.20
  -5   3  -6   47.10    2.90
   5  -3   6   49.70    2.90
   5  -3   6   43.90    2.30
   5  -3   6   54.09    2.90
  -6   3  -6   34.30    2.90
   6  -3   6   40.20    3.20
   6  -3   6   39.80    2.90
   6  -3   6   37.50    2.40
   6   2  -6   -1.00    1.20
   6   2  -6    0.00    1.80
   5   2  -6   11.60    1.70
   5   2  -6    8.00    1.10
   4   2  -6    2.50    0.70
   4   2  -6    2.40    1.10
  -4  -2   6    0.90    0.70
  -4  -2   6    2.00    1.00
   3   2  -6    0.00    0.40
   3   2  -6    0.30    0.80
  -3  -2   6   -0.20    0.70
  -3  -2   6   -0.20    0.50
   2   2  -6    0.70    0.40
   2   2  -6    1.20    0.60
   2   2  -6    1.20    0.50
  -2  -2   6    0.70    0.60
  -2  -2   6    1.10    0.40
   1   2  -6    0.80    0.20
   1   2  -6    0.90    0.40
   1   2  -6    1.00    0.20
   1   2  -6    0.70    0.60
  -1  -2   6    0.60    0.30
  -1  -2   6    0.80    0.50
   0   2  -6   38.00    2.00
   0   2  -6   42.80    1.80
   0  -2   6   39.80    1.90
   0  -2   6   37.00    1.60
   0  -2   6   39.60    1.70
  -1   2  -6    6.60    0.70
  -1   2  -6    8.40    0.80
   1  -2   6    7.30    0.80
   1  -2   6    7.90    0.50
   1  -2   6    7.80    0.50
  -2   2  -6  136.69    5.60
  -2   2  -6  134.69    5.70
   2  -2   6  137.79    5.40
   2  -2   6  132.19    5.70
   2  -2   6  140.09    5.50
  -3   2  -6   10.10    1.00
   3  -2   6   11.20    1.10
   3  -2   6    8.80    0.70
  -4   2  -6    0.50    0.70
   4  -2   6    0.60    0.50
   4  -2   6   -0.20    0.90
  -5   2  -6   28.30    2.10
   5  -2   6   27.40    2.10
   5  -2   6   26.30    1.60
  -6   2  -6   11.70    1.90
   6  -2   6   15.20    2.00
   6  -2   6   11.80    1.90
   6  -2   6   12.20    1.30
   6   1  -6   28.60    2.40
   6   1  -6   27.00    3.00
   5   1  -6   29.50    2.40
   4   1  -6    9.80    1.40
   4   1  -6    8.80    1.00
  -4  -1   6   10.10    1.20
  -4  -1   6   12.40    1.10
   3   1  -6   11.00    1.20
   3   1  -6   12.80    1.00
  -3  -1   6   11.30    1.00
  -3  -1   6   13.90    1.20
   2   1  -6   75.09    3.50
   2   1  -6   75.69    3.20
   2   1  -6   79.79    3.30
  -2  -1   6   80.99    3.30
  -2  -1   6   80.49    3.40
   1   1  -6   59.69    2.80
   1   1  -6   62.59    2.50
   1   1  -6   61.89    2.50
   1   1  -6   59.49    2.60
  -1  -1   6   63.49    2.50
  -1  -1   6   57.79    2.70
   0   1  -6    1.60    0.50
   0   1  -6    1.80    0.40
   0  -1   6    1.60    0.30
   0  -1   6    1.30    0.50
   0  -1   6    2.20    0.40
  -1   1  -6  441.96   17.30
  -1   1  -6  432.86   17.20
   1  -1   6  448.06   17.10
   1  -1   6  442.86   17.20
   1  -1   6  436.36   17.10
   1  -1   6  432.96   17.30
  -2   1  -6  297.17   11.70
  -2   1  -6  297.77   11.80
   2  -1   6  292.57   11.50
   2  -1   6  305.17   11.60
   2  -1   6  285.97   11.80
  -3   1  -6    6.30    0.80
   3  -1   6    5.60    0.90
   3  -1   6    7.10    0.60
  -4   1  -6   42.60    2.30
   4  -1   6   43.50    2.40
   4  -1   6   46.50    2.00
  -5   1  -6  173.58    7.40
  -5   1  -6  176.28    6.80
   5  -1   6  177.28    7.50
   5  -1   6  168.28    7.00
  -6   1  -6   37.40    2.90
   6  -1   6   38.90    2.80
   6  -1   6   36.00    2.80
   6  -1   6   35.80    2.20
   6   0  -6    0.70    1.70
   5   0  -6    2.70    1.30
   5   0  -6    3.60    1.00
   4   0  -6    7.50    0.90
   4   0  -6    7.30    1.30
  -4   0   6    9.00    1.10
   3   0  -6    0.50    0.70
   3   0  -6    0.40    0.70
   3   0  -6    0.40    0.50
  -3   0   6    0.20    0.60
  -3   0   6    0.60    0.50
   2   0  -6   10.90    0.80
   2   0  -6   10.50    1.00
   2   0  -6   11.50    0.90
  -2   0   6   11.30    0.90
  -2   0   6   14.50    0.90
  -2   0   6   13.30    1.00
   1   0  -6    7.80    0.80
   1   0  -6    8.60    0.70
   1   0  -6    6.80    0.60
  -1   0   6    8.00    0.60
  -1   0   6    7.40    0.80
  -1   0   6    8.00    0.80
   0   0  -6    0.00    0.30
   0   0  -6    0.10    0.20
   0   0  -6    0.10    0.40
   0   0  -6    0.10    0.20
   0   0   6    0.40    0.40
   0   0   6    0.20    0.20
  -1   0  -6  236.58    8.90
  -1   0  -6  226.28    9.10
  -1   0  -6  231.48    9.20
  -1   0  -6  234.88    8.90
   1   0   6  222.58    9.00
   1   0   6  230.88    9.10
   1   0   6  215.38    9.20
   1   0   6  240.18    9.00
  -2   0  -6    4.60    0.60
  -2   0  -6    5.00    0.30
   2   0   6    4.60    0.40
   2   0   6    4.60    0.70
   2   0   6    5.30    0.50
   2   0   6    5.70    0.60
  -3   0  -6    4.20    0.70
  -3   0  -6    4.90    0.50
  -3   0  -6    4.20    0.40
   3   0   6    4.40    0.80
   3   0   6    3.80    0.40
  -4   0  -6    8.30    1.00
  -4   0  -6    7.90    0.60
   4   0   6    7.10    1.00
   4   0   6    8.50    0.80
  -5   0  -6    2.20    0.50
  -5   0  -6    2.90    1.00
   5   0   6    2.50    1.10
   5   0   6    1.30    0.70
  -6   0  -6    3.10    0.70
  -6   0  -6    2.80    1.30
   6   0   6    4.60    1.40
   6   0   6    2.10    1.30
   6   0   6    3.00    1.00
   6  -1  -6   11.40    2.10
   5  -1  -6    3.90    1.40
   4  -1  -6    9.10    1.30
   4  -1  -6    9.60    1.00
  -4   1   6   13.20    1.20
  -4   1   6    6.20    1.00
   3  -1  -6  165.98    6.60
   3  -1  -6  155.68    6.50
   3  -1  -6  155.78    6.70
  -3   1   6  162.98    6.50
  -3   1   6  159.38    6.60
  -3   1   6  163.68    6.50
   2  -1  -6   22.00    1.20
   2  -1  -6   26.40    1.30
   2  -1  -6   24.40    1.30
   2  -1  -6   21.50    1.40
  -2   1   6   22.50    1.20
  -2   1   6   20.40    1.20
  -2   1   6   24.50    1.30
   1  -1  -6   40.40    1.80
   1  -1  -6   38.70    1.90
   1  -1  -6   41.30    1.80
  -1   1   6   41.10    1.80
  -1   1   6   39.40    1.70
  -1   1   6   39.50    1.80
   0  -1  -6  600.24   23.20
   0  -1  -6  592.14   23.10
   0  -1  -6  599.94   23.00
   0   1   6  588.64   23.10
   0   1   6  581.44   23.00
  -1  -1  -6 1549.74   61.79
  -1  -1  -6 1566.84   61.69
  -1  -1  -6 1648.24   61.59
  -1  -1  -6 1664.03   61.59
   1   1   6 1512.85   61.59
   1   1   6 1556.64   61.79
   1   1   6 1655.03   61.69
  -2  -1  -6  151.38    6.10
  -2  -1  -6  159.98    6.10
  -2  -1  -6  151.18    6.20
   2   1   6  152.98    6.30
   2   1   6  152.28    6.10
   2   1   6  158.18    6.10
  -3  -1  -6    0.80    0.30
  -3  -1  -6    1.20    0.50
   3   1   6    0.90    0.30
   3   1   6    0.90    0.60
  -4  -1  -6  198.58    8.10
  -4  -1  -6  193.08    7.90
   4   1   6  202.48    7.90
   4   1   6  203.48    8.20
  -5  -1  -6    5.20    0.60
  -5  -1  -6    5.10    1.10
   5   1   6    6.30    0.80
   5   1   6    4.40    1.00
  -6  -1  -6    6.60    0.80
  -6  -1  -6    6.30    1.40
   6   1   6    4.20    1.30
   6   1   6    6.90    1.10
  -6   2   6    2.90    1.30
   5  -2  -6    3.40    1.30
  -5   2   6    1.40    0.90
   4  -2  -6    8.60    1.20
   4  -2  -6    5.50    0.90
   4  -2  -6    6.40    1.20
  -4   2   6    5.80    0.80
  -4   2   6    6.80    1.00
   3  -2  -6    0.80    0.60
   3  -2  -6    0.90    0.70
   3  -2  -6    1.00    0.70
  -3   2   6    0.80    0.60
  -3   2   6    1.00    0.70
  -3   2   6    0.30    0.50
   2  -2  -6    1.40    0.40
   2  -2  -6    2.80    0.50
   2  -2  -6    2.10    0.60
   2  -2  -6    2.30    0.60
  -2   2   6    3.00    0.50
  -2   2   6    2.40    0.60
  -2   2   6    1.30    0.40
   1  -2  -6   11.20    0.80
   1  -2  -6   10.50    0.70
   1  -2  -6   11.50    0.80
   1  -2  -6    9.80    0.80
  -1   2   6    8.90    0.70
  -1   2   6   10.80    0.70
  -1   2   6   11.40    0.90
   0  -2  -6    0.80    0.40
   0  -2  -6    0.80    0.40
   0  -2  -6    0.90    0.30
   0   2   6    1.90    0.30
   0   2   6    2.20    0.40
   0   2   6    1.00    0.40
  -1  -2  -6    4.90    0.40
  -1  -2  -6    6.10    0.60
  -1  -2  -6    4.70    0.60
   1   2   6    5.00    0.60
   1   2   6    5.20    0.40
   1   2   6    5.40    0.50
   1   2   6    5.30    0.50
  -2  -2  -6    7.60    0.70
  -2  -2  -6    7.20    0.50
   2   2   6    8.60    0.60
   2   2   6    7.30    0.70
   2   2   6    7.70    0.70
   2   2   6    8.50    0.70
  -3  -2  -6    8.00    0.60
  -3  -2  -6    7.30    0.80
   3   2   6    8.60    0.70
   3   2   6    9.20    0.90
   3   2   6    8.10    0.70
  -4  -2  -6    0.00    0.60
  -4  -2  -6    0.00    0.40
   4   2   6    0.20    0.70
   4   2   6    0.60    0.50
  -5  -2  -6    6.00    1.10
  -5  -2  -6    7.30    0.70
   5   2   6    9.90    0.90
   5   2   6    7.50    1.20
  -6  -2  -6    0.40    0.70
  -6  -2  -6    1.30    1.10
   6   2   6    1.00    0.90
   6   2   6    0.70    1.20
   7   2   6    1.80    1.90
  -6   3   6    0.30    1.10
  -5   3   6    0.20    0.80
   4  -3  -6   99.59    4.40
   4  -3  -6   98.19    4.40
  -4   3   6   94.19    4.20
   3  -3  -6    3.00    0.70
   3  -3  -6    3.70    0.80
   3  -3  -6    4.30    0.80
   3  -3  -6    3.10    0.80
  -3   3   6    3.40    0.60
  -3   3   6    3.80    0.70
   2  -3  -6   15.00    1.10
   2  -3  -6   16.20    1.10
   2  -3  -6   18.20    1.20
   2  -3  -6   13.70    1.00
  -2   3   6   14.50    1.00
  -2   3   6   14.60    1.00
  -2   3   6   15.40    1.10
   1  -3  -6    8.70    0.70
   1  -3  -6    8.60    0.70
   1  -3  -6    8.70    0.80
   1  -3  -6    7.40    0.70
  -1   3   6    8.60    0.70
  -1   3   6    8.60    0.80
  -1   3   6    6.10    0.60
   0  -3  -6  993.80   38.70
   0  -3  -6  993.50   38.80
   0  -3  -6 1007.90   38.80
   0  -3  -6  979.20   38.80
   0   3   6 1021.00   38.70
   0   3   6 1000.30   38.70
  -1  -3  -6  224.98    9.20
  -1  -3  -6  233.88    9.10
  -1  -3  -6  238.68    9.10
  -1  -3  -6  234.98    9.20
   1   3   6  231.08    9.20
   1   3   6  225.78    9.10
   1   3   6  230.98    9.20
   1   3   6  242.38    9.20
  -2  -3  -6   49.60    2.10
  -2  -3  -6   49.30    2.20
  -2  -3  -6   51.59    2.10
   2   3   6   50.39    2.20
   2   3   6   50.09    2.20
   2   3   6   49.00    2.10
   2   3   6   50.79    2.30
  -3  -3  -6   57.89    2.60
  -3  -3  -6   56.19    2.50
   3   3   6   60.39    2.50
   3   3   6   54.49    2.60
   3   3   6   58.89    2.60
   3   3   6   61.29    2.50
  -4  -3  -6   19.50    1.30
  -4  -3  -6   19.50    1.10
   4   3   6   17.80    1.40
   4   3   6   16.70    1.10
  -5  -3  -6    1.40    0.80
  -5  -3  -6    1.50    0.60
   5   3   6    1.30    0.70
   5   3   6    1.50    0.90
  -6  -3  -6    0.00    0.70
  -6  -3  -6    0.10    1.60
   6   3   6    0.10    1.00
  -7  -3  -6    0.90    1.00
   7   3   6   -0.50    1.60
  -6   4   6    0.70    1.20
   5  -4  -6   19.20    2.10
  -5   4   6   19.80    1.60
   4  -4  -6   16.90    1.70
  -4   4   6   15.40    1.30
   3  -4  -6    1.20    0.70
   3  -4  -6    1.90    0.70
   3  -4  -6    1.80    0.90
  -3   4   6    1.90    0.70
  -3   4   6    1.30    0.50
   2  -4  -6    3.30    0.60
   2  -4  -6    2.60    0.50
   2  -4  -6    3.40    0.60
   2  -4  -6    4.20    0.80
  -2   4   6    3.50    0.60
  -2   4   6    3.80    0.50
  -2   4   6    4.00    0.70
   1  -4  -6  260.97   10.20
   1  -4  -6  255.37   10.30
   1  -4  -6  262.37   10.20
   1  -4  -6  255.47   10.20
  -1   4   6  251.97   10.20
  -1   4   6  259.37   10.30
  -1   4   6  263.27   10.20
   0  -4  -6   30.80    1.40
   0  -4  -6   30.40    1.50
   0  -4  -6   32.60    1.40
   0  -4  -6   30.10    1.40
   0   4   6   31.50    1.50
   0   4   6   31.40    1.40
   0   4   6   29.40    1.40
  -1  -4  -6    1.60    0.50
  -1  -4  -6    2.00    0.40
  -1  -4  -6    1.90    0.40
   1   4   6    2.00    0.40
   1   4   6    2.70    0.40
   1   4   6    2.20    0.40
   1   4   6    2.00    0.40
  -2  -4  -6    5.60    0.50
  -2  -4  -6    7.10    0.70
  -2  -4  -6    5.80    0.50
   2   4   6    5.90    0.60
   2   4   6    6.50    0.70
   2   4   6    5.50    0.60
   2   4   6    6.70    0.60
  -3  -4  -6    0.40    0.40
  -3  -4  -6    0.40    0.50
   3   4   6    0.50    0.40
   3   4   6    0.40    0.30
   3   4   6    0.40    0.40
   3   4   6    0.40    0.50
  -4  -4  -6   11.40    1.00
  -4  -4  -6    8.30    0.90
   4   4   6   10.50    0.90
   4   4   6    9.50    1.10
  -5  -4  -6    1.60    0.60
  -5  -4  -6    1.30    0.80
   5   4   6    1.00    0.70
   5   4   6    1.50    0.90
  -6  -4  -6    9.40    1.00
   6   4   6   10.10    1.40
  -7  -4  -6    1.40    1.10
   7   4   6    1.10    1.70
   5  -5  -6   16.60    2.00
  -5   5   6   12.10    1.20
   4  -5  -6    2.40    1.00
   4  -5  -6    3.00    1.20
  -4   5   6    2.80    0.70
   3  -5  -6    3.30    0.80
   3  -5  -6    3.30    1.00
  -3   5   6    2.80    0.60
  -3   5   6    2.50    0.70
   2  -5  -6    7.80    0.80
   2  -5  -6    7.30    0.80
   2  -5  -6    6.30    0.80
   2  -5  -6    7.70    1.00
  -2   5   6    6.10    0.70
  -2   5   6    7.10    0.80
   1  -5  -6  132.49    5.30
   1  -5  -6  135.49    5.20
   1  -5  -6  128.89    5.30
   1  -5  -6  127.49    5.40
  -1   5   6  128.29    5.20
  -1   5   6  128.49    5.30
  -1   5   6  129.59    5.30
   0  -5  -6    0.10    0.50
   0  -5  -6    1.30    0.40
   0  -5  -6    1.50    0.40
   0  -5  -6    1.20    0.30
   0   5   6    1.00    0.30
   0   5   6    0.80    0.30
   0   5   6    1.00    0.30
   0   5   6    0.80    0.40
  -1  -5  -6   10.90    0.90
  -1  -5  -6    9.10    0.70
  -1  -5  -6   10.00    0.70
   1   5   6   10.40    0.80
   1   5   6   11.90    0.70
   1   5   6   10.60    0.70
   1   5   6   10.70    0.70
  -2  -5  -6    0.70    0.40
  -2  -5  -6    0.40    0.40
  -2  -5  -6    0.50    0.40
   2   5   6    0.50    0.30
   2   5   6    0.20    0.40
   2   5   6    1.00    0.40
   2   5   6    0.40    0.30
  -3  -5  -6   11.40    0.90
  -3  -5  -6   11.90    0.90
  -3  -5  -6   12.40    0.90
   3   5   6   10.60    0.90
   3   5   6   13.00    0.80
   3   5   6   11.60    0.90
   3   5   6    9.50    0.80
  -4  -5  -6   12.90    1.00
  -4  -5  -6   10.50    1.00
   4   5   6   13.10    1.20
   4   5   6   11.90    1.00
  -5  -5  -6    0.80    0.70
   5   5   6    0.80    0.90
  -6  -5  -6    0.00    0.80
   6   5   6   -0.20    1.20
  -7  -5  -6    0.30    1.10
   7   5   6    1.40    1.80
   5  -6  -6   15.00    2.20
  -5   6   6   13.00    1.30
   4  -6  -6   -0.60    1.20
   4  -6  -6    0.40    1.00
  -4   6   6    0.50    0.70
   3  -6  -6    0.30    1.00
   3  -6  -6    0.30    0.80
  -3   6   6   -0.10    0.50
  -3   6   6   -0.30    0.60
   2  -6  -6  103.29    4.50
   2  -6  -6  107.89    4.40
  -2   6   6  101.49    4.30
  -2   6   6  104.39    4.40
   1  -6  -6    5.90    0.70
   1  -6  -6    6.20    0.70
   1  -6  -6    4.50    0.70
  -1   6   6    5.10    0.70
  -1   6   6    5.00    0.50
   0  -6  -6    0.20    0.50
   0  -6  -6    0.10    0.30
   0  -6  -6    0.00    0.40
   0   6   6    0.00    0.30
   0   6   6    0.00    0.40
   0   6   6    0.10    0.20
   0   6   6    0.00    0.30
  -1  -6  -6   91.29    3.80
  -1  -6  -6   93.59    3.80
  -1  -6  -6   85.09    3.90
   1   6   6   95.79    3.80
   1   6   6   98.09    3.70
   1   6   6   93.69    3.90
   1   6   6   87.79    3.80
  -2  -6  -6    3.60    0.60
  -2  -6  -6    3.70    0.50
  -2  -6  -6    2.80    0.50
   2   6   6    4.00    0.50
   2   6   6    3.40    0.50
   2   6   6    5.10    0.60
   2   6   6    5.40    0.50
  -3  -6  -6    9.90    0.80
  -3  -6  -6    7.70    0.70
  -3  -6  -6    7.70    0.80
   3   6   6    4.90    0.60
   3   6   6    8.50    0.80
   3   6   6    5.60    0.80
   3   6   6    7.10    0.80
  -4  -6  -6    0.10    0.60
  -4  -6  -6    0.00    0.60
   4   6   6   -0.30    0.60
   4   6   6    0.10    0.70
  -5  -6  -6   34.20    1.90
   5   6   6   32.70    2.20
  -6  -6  -6    0.20    0.90
   6   6   6   -0.60    1.20
  -7  -6  -6    1.70    1.20
   7   6   6    0.80    1.90
   5  -7  -6    3.90    2.00
  -5   7   6    3.10    0.90
   4  -7  -6    6.20    1.20
   4  -7  -6    8.10    1.60
  -4   7   6    7.00    0.90
   3  -7  -6    1.50    0.80
   3  -7  -6    1.90    1.10
  -3   7   6    1.20    0.60
  -3   7   6    1.00    0.70
   2  -7  -6   32.40    2.00
   2  -7  -6   33.10    1.70
  -2   7   6   31.90    1.60
  -2   7   6   31.50    1.70
   1  -7  -6    1.90    0.50
   1  -7  -6    1.70    0.70
  -1   7   6    1.80    0.60
  -1   7   6    1.50    0.40
   0  -7  -6   21.40    1.30
   0  -7  -6   22.40    1.20
   0  -7  -6   18.60    1.30
   0   7   6   22.80    1.30
   0   7   6   20.50    1.10
  -1  -7  -6    6.00    0.60
  -1  -7  -6    6.10    0.80
  -1  -7  -6    4.90    0.60
   1   7   6    5.80    0.50
   1   7   6    4.80    0.50
   1   7   6    5.80    0.70
  -2  -7  -6   26.20    1.30
  -2  -7  -6   21.60    1.40
  -2  -7  -6   23.90    1.40
   2   7   6   28.90    1.30
   2   7   6   23.40    1.30
   2   7   6   24.80    1.40
  -3  -7  -6   27.20    1.50
  -3  -7  -6   28.70    1.50
  -3  -7  -6   27.70    1.50
   3   7   6   27.40    1.50
   3   7   6   29.60    1.60
  -4  -7  -6    0.80    0.70
   4   7   6    0.10    0.60
   4   7   6    0.30    0.80
   4   7   6    0.70    0.60
  -5  -7  -6    5.60    0.90
   5   7   6   10.40    1.40
   5   7   6    7.90    1.00
  -6  -7  -6   -0.10    1.00
   6   7   6   -0.20    1.30
  -7  -7  -6    1.00    1.70
   7   7   6    1.30    1.80
   5  -8  -6   -0.40    2.10
  -5   8   6    0.00    0.90
   4  -8  -6    0.50    1.10
   4  -8  -6    0.50    1.50
  -4   8   6    0.60    0.70
   3  -8  -6    0.90    0.80
   3  -8  -6    1.00    1.20
  -3   8   6    0.10    0.50
   2  -8  -6    0.00    0.60
   2  -8  -6    0.30    0.90
  -2   8   6   -0.10    0.90
  -2   8   6    0.30    0.50
   1  -8  -6   -0.20    0.50
   1  -8  -6    0.20    0.70
  -1   8   6    0.30    0.40
  -1   8   6   -0.10    0.60
   0  -8  -6  278.27   10.90
   0  -8  -6  268.47   10.70
   0   8   6  271.37   10.60
   0   8   6  262.77   10.80
  -1  -8  -6    1.30    0.50
  -1  -8  -6    1.60    0.70
   1   8   6    2.50    0.60
   1   8   6    1.00    0.40
  -2  -8  -6   10.50    0.90
  -2  -8  -6   10.20    1.00
   2   8   6    8.50    0.90
   2   8   6   10.50    0.80
   2   8   6    7.90    0.80
  -3  -8  -6    3.70    0.70
  -3  -8  -6    3.40    0.70
   3   8   6    2.30    0.70
   3   8   6    3.40    0.60
   3   8   6    2.30    0.60
   4   8   6   46.70    2.20
   4   8   6   44.80    2.40
   4   8   6   43.80    2.30
   5   8   6   -0.20    0.70
   5   8   6    0.20    1.10
   6   8   6    4.50    1.40
   4  -9  -6    6.40    1.30
   4  -9  -6    5.10    1.80
  -4   9   6    6.00    0.90
   3  -9  -6   24.60    2.20
   3  -9  -6   21.90    1.70
  -3   9   6   22.80    1.40
   2  -9  -6   27.80    1.70
   2  -9  -6   28.40    2.00
  -2   9   6   27.50    1.70
  -2   9   6   29.00    1.50
   1  -9  -6   19.10    1.60
   1  -9  -6   20.50    1.30
  -1   9   6   20.70    1.40
  -1   9   6   19.00    1.10
   0  -9  -6   47.10    2.30
   0  -9  -6   57.19    2.60
   0   9   6   49.80    2.50
   0   9   6   52.49    2.20
  -1  -9  -6   75.79    3.20
  -1  -9  -6   73.69    3.40
   1   9   6   73.69    3.30
   1   9   6   75.59    3.10
  -2  -9  -6    6.90    0.70
  -2  -9  -6    7.70    1.00
   2   9   6    7.10    0.70
   2   9   6   11.00    1.00
  -3  -9  -6   10.80    1.00
   3   9   6    9.20    1.00
   3   9   6    7.90    0.80
   3   9   6    9.70    1.00
   4   9   6   25.10    1.80
   4   9   6   24.30    1.50
   4   9   6   23.30    1.60
   5   9   6    1.80    1.10
   5   9   6    2.10    0.80
   6   9   6   -0.30    1.40
   6   9   6    0.00    1.00
   4 -10  -6    9.20    2.20
   4 -10  -6    6.30    1.50
  -4  10   6    7.10    0.80
   3 -10  -6    3.20    1.50
   3 -10  -6    3.80    1.00
  -3  10   6    3.10    0.60
   2 -10  -6    0.10    1.20
   2 -10  -6   -0.10    0.70
  -2  10   6   -0.30    0.80
  -2  10   6    0.10    0.50
   1 -10  -6  148.19    6.00
   1 -10  -6  147.99    6.30
  -1  10   6  138.69    6.10
  -1  10   6  146.59    5.80
   0 -10  -6    4.30    0.70
   0 -10  -6    5.40    1.10
   0  10   6    4.40    0.50
   0  10   6    5.40    0.90
  -1 -10  -6   10.80    1.20
  -1 -10  -6   12.90    1.10
   1  10   6   11.50    1.20
   1  10   6   11.20    0.80
  -2 -10  -6    0.20    0.80
  -2 -10  -6    0.50    0.60
   2  10   6   -0.20    0.40
   2  10   6    0.20    0.60
  -3 -10  -6   22.60    1.40
   3  10   6   20.70    1.50
   3  10   6   20.80    1.30
  -4 -10  -6    1.10    0.80
   4  10   6    0.70    0.60
   4  10   6    1.00    0.90
   4  10   6    0.50    1.00
   5  10   6   14.60    1.30
   5  10   6   16.00    1.80
   6  10   6   35.60    2.50
   6  10   6   39.90    3.00
   4 -11  -6   14.70    1.80
   3 -11  -6   33.10    2.90
   3 -11  -6   30.20    2.20
  -3  11   6   30.90    1.40
   2 -11  -6    0.80    0.80
   2 -11  -6    0.40    1.40
  -2  11   6    0.40    0.40
  -2  11   6    0.50    1.00
   1 -11  -6   29.70    1.70
   1 -11  -6   34.90    2.30
  -1  11   6   30.90    1.40
  -1  11   6   27.90    2.00
   0 -11  -6   14.60    1.20
   0 -11  -6   15.80    1.60
   0  11   6   12.50    0.80
   0  11   6   14.30    1.40
  -1 -11  -6    1.80    0.60
  -1 -11  -6    3.80    1.10
   1  11   6    2.70    0.80
   1  11   6    2.40    0.50
  -2 -11  -6   33.10    1.80
   2  11   6   30.20    1.90
   2  11   6   31.40    1.60
  -3 -11  -6   15.20    1.40
   3  11   6   14.40    1.10
   3  11   6   14.40    1.40
  -4 -11  -6    0.30    0.90
   4  11   6    0.80    0.60
   4  11   6    1.10    0.90
   5  11   6    5.30    1.00
   5  11   6    5.30    2.30
   6  11   6    4.90    1.30
   6  11   6    4.10    2.00
   3 -12  -6   -0.50    1.90
   3 -12  -6   -0.20    1.20
   2 -12  -6   26.20    1.90
   2 -12  -6   19.40    2.20
   1 -12  -6   -0.20    0.70
   1 -12  -6   -0.20    1.30
  -1  12   6    0.60    0.90
   0 -12  -6    6.20    0.90
   0 -12  -6    8.00    1.50
   0  12   6    4.70    1.00
   0  12   6    5.80    0.60
  -1 -12  -6    4.50    0.80
  -1 -12  -6    8.20    1.40
   1  12   6    5.90    1.00
   1  12   6    6.10    0.60
  -2 -12  -6    4.30    0.80
   2  12   6    2.50    0.80
   2  12   6    3.10    0.50
  -3 -12  -6    5.80    1.00
   3  12   6    5.70    1.10
   3  12   6    7.00    0.70
  -4 -12  -6    3.30    1.00
   4  12   6    3.80    1.20
   4  12   6    5.20    0.80
   5  12   6   37.70    2.20
   5  12   6   34.90    2.70
   2 -13  -6    2.80    1.90
   2 -13  -6    1.70    1.00
   1 -13  -6    4.80    1.60
   1 -13  -6    4.60    1.00
  -1  13   6    4.50    1.20
   0 -13  -6    1.70    1.50
   0 -13  -6    2.20    0.90
   0  13   6    2.10    1.00
  -1 -13  -6    4.40    0.90
   1  13   6    2.20    0.90
   1  13   6    4.60    0.40
  -2 -13  -6    1.30    0.80
   2  13   6    0.80    0.40
   2  13   6    0.70    0.90
  -3 -13  -6    0.30    0.90
   3  13   6   -0.20    1.00
   3  13   6    0.20    0.60
  -4 -13  -6   11.60    1.40
   4  13   6    7.90    1.00
   4  13   6    8.80    1.50
   5  13   6   29.90    2.70
   5  13   6   29.80    2.10
   2 -14  -6    1.40    2.20
   1 -14  -6    1.00    1.10
   1 -14  -6    0.50    1.80
  -1  14   6    1.40    1.30
   0 -14  -6    8.90    1.20
   0  14   6    9.30    1.40
  -1 -14  -6    0.80    0.90
   1  14   6    1.00    1.10
  -2 -14  -6    7.50    1.10
   2  14   6    8.60    1.40
  -3 -14  -6    0.50    1.00
   3  14   6    1.10    0.60
   3  14   6    0.90    1.20
  -4 -14  -6    5.30    1.30
   4  14   6    3.60    1.50
   4  14   6    4.80    0.90
   0 -15  -6   17.20    1.60
   0  15   6   13.30    1.70
  -1 -15  -6   -0.10    1.00
   1  15   6    0.60    1.30
  -2 -15  -6    0.50    1.00
   2  15   6    0.10    1.30
  -3 -15  -6    6.10    1.30
   3  15   6    4.80    1.60
  -4 -15  -6   38.00    2.90
   2  10  -7   12.40    2.10
   2  10  -7    8.90    1.80
  -2 -10   7    9.90    1.10
  -2 -10   7    9.30    1.90
   1  10  -7    1.30    1.50
  -1 -10   7    2.10    0.80
  -1 -10   7    2.20    1.70
   0  10  -7    0.30    1.40
   0 -10   7    0.00    1.60
   3   9  -7    2.80    1.80
   3   9  -7    1.60    1.50
  -3  -9   7    2.00    1.70
  -3  -9   7    2.30    1.00
   2   9  -7    5.90    1.60
   2   9  -7    3.80    1.40
  -2  -9   7    6.40    0.90
  -2  -9   7    7.50    1.60
   1   9  -7    0.40    1.40
   1   9  -7    0.70    1.20
  -1  -9   7    0.70    0.70
  -1  -9   7    0.60    1.30
   0   9  -7    3.10    1.30
   0  -9   7    4.10    1.40
   0  -9   7    3.00    0.50
   4   8  -7   14.10    2.20
  -4  -8   7   11.40    2.10
  -4  -8   7   15.00    1.60
   3   8  -7    2.50    1.50
   3   8  -7    1.60    1.40
  -3  -8   7    1.50    0.90
  -3  -8   7    2.60    1.50
   2   8  -7   10.30    1.40
   2   8  -7   10.50    1.60
  -2  -8   7   10.80    1.60
  -2  -8   7    9.80    1.00
   1   8  -7    0.50    1.00
   1   8  -7   -0.20    1.20
  -1  -8   7    0.10    0.60
  -1  -8   7   -0.60    1.10
   0   8  -7    1.10    1.20
   0   8  -7    1.50    1.00
   0  -8   7    0.80    0.40
   0  -8   7    0.70    1.10
  -1   8  -7   42.40    2.70
   1  -8   7   40.50    3.00
  -2   8  -7    6.60    1.40
   2  -8   7    8.90    1.50
  -3   8  -7    0.70    1.40
   3  -8   7    1.10    0.60
   3  -8   7    0.70    1.40
   4   7  -7    8.30    1.80
  -4  -7   7   14.70    2.00
  -4  -7   7    9.10    1.30
   3   7  -7    0.00    1.10
   3   7  -7    0.30    1.30
  -3  -7   7    0.20    1.30
  -3  -7   7    0.30    0.80
   2   7  -7    0.20    1.00
   2   7  -7   -0.40    1.10
  -2  -7   7    0.00    1.10
  -2  -7   7    0.10    0.60
   1   7  -7   28.00    1.90
   1   7  -7   27.30    2.10
  -1  -7   7   29.20    2.10
  -1  -7   7   25.50    1.40
   0   7  -7    3.80    1.00
   0   7  -7    4.00    1.20
   0  -7   7    2.60    1.00
   0  -7   7    2.50    0.40
  -1   7  -7  276.07   11.60
  -1   7  -7  292.17   11.80
   1  -7   7  295.17   11.80
   1  -7   7  287.97   11.70
  -2   7  -7   67.09    3.50
  -2   7  -7   65.99    3.30
   2  -7   7   62.49    3.30
   2  -7   7   69.79    3.60
  -3   7  -7    8.80    1.50
   3  -7   7    9.80    0.90
   3  -7   7    7.60    1.60
  -4   7  -7    3.00    1.50
   4  -7   7    2.30    1.60
   4  -7   7    2.70    0.80
   5   6  -7    0.40    0.90
   5   6  -7    1.00    1.80
  -5  -6   7   -0.30    1.80
  -5  -6   7    1.20    1.30
   4   6  -7    1.40    1.50
   4   6  -7   -0.30    0.50
  -4  -6   7    0.20    0.90
  -4  -6   7   -0.20    1.40
   3   6  -7   17.10    1.90
  -3  -6   7   15.80    1.40
  -3  -6   7   16.00    1.70
   2   6  -7    2.50    1.00
   2   6  -7    2.70    1.10
  -2  -6   7    2.10    0.60
  -2  -6   7    2.90    1.00
   1   6  -7    1.10    0.90
   1   6  -7    1.40    0.90
  -1  -6   7    1.00    0.90
  -1  -6   7    0.80    0.50
   0   6  -7   91.19    4.20
   0   6  -7   86.99    4.00
   0  -6   7   87.99    4.10
   0  -6   7   90.19    3.60
  -1   6  -7   46.60    2.40
  -1   6  -7   42.20    2.30
  -1   6  -7   45.00    2.60
   1  -6   7   44.80    2.50
   1  -6   7   44.70    2.60
  -2   6  -7   35.50    2.10
  -2   6  -7   31.60    2.20
   2  -6   7   33.10    2.20
  -3   6  -7    7.20    1.30
   3  -6   7    8.00    0.80
   3  -6   7    6.60    1.40
   3  -6   7    8.90    1.40
  -4   6  -7    0.60    1.30
   4  -6   7    0.50    0.70
   4  -6   7    0.30    1.40
   5   5  -7    5.70    1.90
   5   5  -7    5.80    1.00
  -5  -5   7    6.10    1.90
  -5  -5   7    6.50    1.40
   4   5  -7    5.70    0.80
   4   5  -7    4.90    1.30
  -4  -5   7    5.40    1.00
  -4  -5   7    5.70    1.40
   3   5  -7    8.20    1.30
   3   5  -7    7.30    0.70
  -3  -5   7    8.50    1.00
  -3  -5   7    9.30    1.40
   2   5  -7    2.40    1.10
   2   5  -7    2.00    0.90
  -2  -5   7    1.70    1.00
  -2  -5   7    1.80    0.60
   1   5  -7    0.10    0.70
   1   5  -7    0.10    0.70
  -1  -5   7    0.40    0.80
  -1  -5   7    0.30    0.40
   0   5  -7  467.15   18.40
   0   5  -7  472.35   18.30
   0   5  -7  461.85   18.60
   0  -5   7  470.35   18.10
   0  -5   7  461.25   18.50
  -1   5  -7  157.88    6.90
  -1   5  -7  163.68    6.70
  -1   5  -7  168.88    6.80
   1  -5   7  164.48    6.90
   1  -5   7  163.48    6.80
   1  -5   7  163.38    6.40
  -2   5  -7    0.30    0.70
  -2   5  -7   -0.30    0.90
   2  -5   7    0.30    0.90
   2  -5   7    0.10    0.30
  -3   5  -7    5.60    1.20
   3  -5   7    7.70    1.30
   3  -5   7    4.80    0.60
  -4   5  -7    2.00    1.20
   4  -5   7    2.00    1.30
   4  -5   7    2.60    0.70
   4  -5   7    1.80    1.30
  -5   5  -7    2.20    1.50
   5  -5   7    1.00    0.90
   5  -5   7    1.30    1.70
   5   4  -7    1.80    0.90
   5   4  -7    0.70    1.60
  -5  -4   7    1.10    1.60
   4   4  -7    0.90    1.10
   4   4  -7    1.00    0.70
  -4  -4   7    1.60    1.20
  -4  -4   7    0.80    0.80
   3   4  -7   24.20    1.30
   3   4  -7   25.30    1.90
  -3  -4   7   20.60    1.50
  -3  -4   7   22.80    1.90
   2   4  -7    0.50    0.90
  -2  -4   7    0.50    0.50
  -2  -4   7    0.60    0.80
   1   4  -7   28.00    1.70
   1   4  -7   31.30    1.90
  -1  -4   7   27.20    1.80
  -1  -4   7   28.70    1.40
   0   4  -7  469.85   18.50
   0   4  -7  492.65   18.60
   0   4  -7  470.15   18.80
   0  -4   7  462.85   18.40
   0  -4   7  469.95   18.60
  -1   4  -7   68.29    3.20
  -1   4  -7   68.49    3.40
   1  -4   7   74.49    2.90
   1  -4   7   71.79    3.30
   1  -4   7   79.89    3.50
  -2   4  -7   12.40    1.30
  -2   4  -7   16.80    1.50
   2  -4   7   15.10    0.80
   2  -4   7   14.70    1.40
  -3   4  -7    5.00    0.90
   3  -4   7    8.90    1.20
   3  -4   7    8.70    0.70
  -4   4  -7    2.40    1.10
   4  -4   7    2.00    1.10
   4  -4   7    3.80    0.60
  -5   4  -7    0.20    1.40
   5  -4   7    0.00    1.60
   5  -4   7    0.90    1.50
   5  -4   7    0.30    0.80
   5   3  -7    8.40    1.80
   5   3  -7    7.60    1.10
  -5  -3   7    7.40    1.60
   4   3  -7   18.10    1.90
   4   3  -7   15.80    1.30
  -4  -3   7   18.50    1.80
  -4  -3   7   15.80    1.50
   3   3  -7   25.30    1.40
   3   3  -7   22.10    1.80
  -3  -3   7   24.30    1.80
  -3  -3   7   22.70    1.50
   2   3  -7    2.20    0.90
   2   3  -7    1.40    0.40
  -2  -3   7    2.60    0.80
  -2  -3   7    1.90    0.50
   1   3  -7  177.38    6.80
   1   3  -7  173.98    7.20
  -1  -3   7  173.58    6.80
  -1  -3   7  157.48    7.00
   0   3  -7  177.78    7.40
   0   3  -7  184.98    7.20
   0  -3   7  177.88    7.30
   0  -3   7  178.48    7.10
  -1   3  -7   27.30    1.40
  -1   3  -7   29.60    1.70
   1  -3   7   24.30    1.50
   1  -3   7   24.60    1.10
  -2   3  -7    0.00    0.60
  -2   3  -7    0.10    0.70
   2  -3   7    0.20    0.30
   2  -3   7    0.10    0.70
  -3   3  -7    2.10    0.80
   3  -3   7    2.30    0.90
   3  -3   7    2.10    0.40
  -4   3  -7    5.00    1.10
   4  -3   7    3.50    1.10
   4  -3   7    4.30    0.60
  -5   3  -7   25.10    2.30
   5  -3   7   22.80    1.60
   5  -3   7   25.50    2.20
   5  -3   7   23.30    2.30
   6   2  -7   -1.30    1.80
   6   2  -7   -0.30    1.30
   5   2  -7   10.50    1.20
   5   2  -7   14.60    1.90
   4   2  -7   37.80    2.00
   4   2  -7   40.20    2.50
  -4  -2   7   38.20    2.40
  -4  -2   7   39.60    2.20
   3   2  -7   -0.20    0.50
   3   2  -7    0.00    0.90
  -3  -2   7    0.20    0.80
  -3  -2   7   -0.40    0.50
   2   2  -7    5.80    0.60
   2   2  -7    7.10    1.00
  -2  -2   7    5.00    0.90
  -2  -2   7    4.90    0.60
   1   2  -7  676.03   25.80
   1   2  -7  652.23   26.00
   1   2  -7  653.33   25.60
   1   2  -7  670.53   25.60
  -1  -2   7  674.03   25.70
  -1  -2   7  642.04   25.90
   0   2  -7   45.30    2.00
   0   2  -7   46.30    2.20
   0  -2   7   42.90    1.90
   0  -2   7   43.00    2.10
  -1   2  -7    0.20    0.40
  -1   2  -7   -0.20    0.60
   1  -2   7   -0.10    0.30
   1  -2   7    0.00    0.50
   1  -2   7    0.30    0.20
  -2   2  -7   14.50    1.10
  -2   2  -7   13.10    1.20
   2  -2   7   14.70    0.80
   2  -2   7   15.20    1.20
   2  -2   7   14.40    1.10
  -3   2  -7    1.80    0.70
   3  -2   7    2.50    0.40
   3  -2   7    1.80    0.80
  -4   2  -7    1.00    0.90
   4  -2   7    0.30    0.90
   4  -2   7    1.10    0.50
  -5   2  -7    0.50    1.10
   5  -2   7    0.80    0.70
   5  -2   7    0.30    1.20
  -6   2  -7   36.50    3.00
   6  -2   7   37.50    2.40
   6  -2   7   43.50    3.20
   6  -2   7   37.60    3.00
   6   1  -7   -0.20    1.30
   6   1  -7    0.00    1.90
   5   1  -7    2.60    1.30
   5   1  -7    3.30    1.00
   4   1  -7   40.80    2.20
   4   1  -7   39.60    2.60
  -4  -1   7   45.50    2.30
  -4  -1   7   44.60    2.50
   3   1  -7    1.00    0.90
   3   1  -7    0.80    0.50
  -3  -1   7    0.60    0.60
  -3  -1   7    0.90    0.80
   2   1  -7    0.30    0.40
   2   1  -7   -0.10    0.70
   2   1  -7    0.30    0.50
  -2  -1   7    0.60    0.70
  -2  -1   7    0.00    0.40
   1   1  -7   67.59    2.70
   1   1  -7   66.49    2.70
   1   1  -7   60.39    3.00
   1   1  -7   66.29    2.80
  -1  -1   7   60.89    2.90
  -1  -1   7   66.49    2.70
   0   1  -7   74.99    3.50
   0   1  -7   81.59    3.30
   0  -1   7   86.79    3.40
   0  -1   7   69.49    3.50
   0  -1   7   82.69    3.20
  -1   1  -7   30.30    1.60
  -1   1  -7   34.50    1.70
   1  -1   7   30.50    1.40
   1  -1   7   33.20    1.60
   1  -1   7   31.40    1.40
  -2   1  -7   58.29    2.70
  -2   1  -7   59.99    2.80
   2  -1   7   56.39    2.70
   2  -1   7   57.89    2.40
   2  -1   7   62.29    2.60
  -3   1  -7    1.60    0.60
   3  -1   7   -0.20    0.70
   3  -1   7    1.30    0.40
  -4   1  -7   23.50    1.60
   4  -1   7   21.00    1.30
   4  -1   7   21.60    1.70
  -5   1  -7    5.50    1.20
   5  -1   7    6.00    0.80
   5  -1   7    3.40    1.20
  -6   1  -7    6.10    1.60
   6  -1   7    5.60    1.10
   6  -1   7    6.50    1.70
   6  -1   7    6.30    1.80
   6   0  -7   18.30    2.50
   5   0  -7   12.10    1.30
   5   0  -7    6.70    1.50
   4   0  -7    0.50    0.70
   4   0  -7    0.50    1.00
  -4   0   7   -0.30    1.00
   3   0  -7   45.50    2.10
   3   0  -7   45.70    2.40
  -3   0   7   44.30    2.10
  -3   0   7   41.10    2.30
   2   0  -7  156.98    6.70
   2   0  -7  162.38    6.50
   2   0  -7  158.88    6.50
  -2   0   7  172.38    6.70
  -2   0   7  160.58    6.50
   1   0  -7    0.00    0.40
   1   0  -7    0.10    0.30
   1   0  -7    0.30    0.50
  -1   0   7    0.10    0.30
  -1   0   7    0.40    0.50
   0   0  -7   38.20    1.60
   0   0  -7   41.10    1.80
   0   0  -7   38.80    1.60
   0   0   7   39.20    1.60
   0   0   7   30.80    1.80
  -1   0  -7    5.90    0.80
  -1   0  -7    5.80    0.70
  -1   0  -7    5.70    0.30
  -1   0  -7    5.90    0.30
   1   0   7    4.50    0.60
   1   0   7    6.90    0.80
   1   0   7    5.00    0.50
   1   0   7    5.30    0.50
  -2   0  -7    0.70    0.60
  -2   0  -7    0.90    0.50
   2   0   7    0.70    0.50
   2   0   7    0.60    0.50
   2   0   7    0.60    0.30
  -3   0  -7    0.10    0.30
  -3   0  -7    0.50    0.60
  -3   0  -7    0.20    0.20
   3   0   7    0.10    0.30
   3   0   7    0.20    0.60
  -4   0  -7    0.20    0.30
  -4   0  -7   -0.10    0.70
   4   0   7    0.60    0.70
   4   0   7    0.40    0.50
  -5   0  -7   43.70    2.60
  -5   0  -7   47.80    2.00
   5   0   7   47.70    2.80
   5   0   7   46.00    2.30
  -6   0  -7    5.50    0.70
  -6   0  -7    3.10    1.40
   6   0   7    3.80    1.50
   6   0   7    3.80    1.10
   6  -1  -7    0.50    1.90
   5  -1  -7   15.50    1.50
   5  -1  -7   13.00    1.80
   4  -1  -7    1.60    0.80
   4  -1  -7    1.30    1.00
  -4   1   7    1.80    1.00
   3  -1  -7    6.50    1.00
   3  -1  -7    7.00    0.80
   3  -1  -7    7.40    1.10
  -3   1   7    5.50    0.90
  -3   1   7    4.20    0.70
   2  -1  -7    0.10    0.60
   2  -1  -7    0.40    0.40
   2  -1  -7    0.70    0.60
  -2   1   7    0.30    0.40
  -2   1   7    0.50    0.60
  -2   1   7    0.30    0.50
   1  -1  -7    3.60    0.60
   1  -1  -7    3.80    0.40
   1  -1  -7    5.20    0.70
  -1   1   7    4.40    0.60
  -1   1   7    4.50    0.60
  -1   1   7    3.30    0.40
   0  -1  -7  217.88    8.90
   0  -1  -7  231.08    9.00
   0  -1  -7  224.28    9.10
   0  -1  -7  230.98    8.90
   0   1   7  227.18    9.00
   0   1   7  225.18    8.90
  -1  -1  -7  406.16   15.60
  -1  -1  -7  399.36   15.60
  -1  -1  -7  394.86   15.70
  -1  -1  -7  399.36   15.80
   1   1   7  404.66   15.80
   1   1   7  396.76   15.70
   1   1   7  400.46   15.60
  -2  -1  -7   18.60    0.90
  -2  -1  -7   19.50    0.80
  -2  -1  -7   14.10    1.10
   2   1   7   16.80    0.90
   2   1   7   19.00    1.10
   2   1   7   17.30    1.20
  -3  -1  -7   18.80    0.90
  -3  -1  -7   17.40    1.20
   3   1   7   17.30    1.30
   3   1   7   16.30    1.00
  -4  -1  -7    0.70    0.40
  -4  -1  -7    0.50    0.70
   4   1   7    0.60    0.50
   4   1   7    0.40    0.70
  -5  -1  -7   19.80    1.70
  -5  -1  -7   17.30    1.10
   5   1   7   13.60    1.30
   5   1   7   17.80    1.70
  -6  -1  -7   -0.30    0.60
  -6  -1  -7    0.40    1.30
   6   1   7   -0.20    0.90
   6   1   7    0.20    1.30
   5  -2  -7   -0.30    1.40
   4  -2  -7   24.40    2.00
   4  -2  -7   26.80    2.00
   4  -2  -7   25.30    1.80
  -4   2   7   23.80    1.90
  -4   2   7   26.80    1.80
   3  -2  -7    0.70    0.60
   3  -2  -7    0.40    0.70
   3  -2  -7    0.50    0.70
  -3   2   7   -0.10    0.60
  -3   2   7    0.30    0.70
  -3   2   7    0.00    0.60
   2  -2  -7    1.10    0.60
   2  -2  -7    1.40    0.50
   2  -2  -7    0.50    0.60
  -2   2   7    1.10    0.60
  -2   2   7    0.50    0.50
  -2   2   7    0.60    0.50
   1  -2  -7    9.90    0.80
   1  -2  -7   12.50    1.00
   1  -2  -7   10.70    0.80
   1  -2  -7   11.00    0.90
  -1   2   7   11.90    0.80
  -1   2   7   11.00    0.90
  -1   2   7   10.80    0.80
   0  -2  -7  304.27   12.20
   0  -2  -7  301.37   12.20
   0  -2  -7  303.57   12.10
   0   2   7  309.57   12.20
   0   2   7  319.97   12.10
   0   2   7  313.27   12.10
  -1  -2  -7   61.49    2.50
  -1  -2  -7   62.59    2.70
   1   2   7   62.29    2.70
   1   2   7   60.99    2.70
   1   2   7   60.99    2.50
   1   2   7   60.29    2.80
  -2  -2  -7    0.00    0.40
  -2  -2  -7   -0.10    0.40
  -2  -2  -7    0.10    0.30
   2   2   7   -0.10    0.30
   2   2   7    0.20    0.40
   2   2   7    0.20    0.40
  -3  -2  -7    1.50    0.60
  -3  -2  -7    1.10    0.30
   3   2   7    1.20    0.60
   3   2   7    1.00    0.30
  -4  -2  -7    6.80    0.70
  -4  -2  -7    7.80    1.00
   4   2   7    7.40    0.70
   4   2   7    8.90    1.10
  -5  -2  -7   14.90    1.60
  -5  -2  -7   15.50    1.10
   5   2   7   15.90    1.70
   5   2   7   15.90    1.30
  -6  -2  -7    2.80    1.20
  -6  -2  -7    2.90    0.70
   6   2   7    3.70    1.00
   6   2   7    1.60    1.30
  -6   3   7    2.80    1.30
  -5   3   7    1.20    0.90
   4  -3  -7   18.50    1.80
   4  -3  -7   18.50    1.80
  -4   3   7   16.50    1.50
  -4   3   7   19.50    2.00
   3  -3  -7    2.40    0.90
   3  -3  -7    1.90    0.60
   3  -3  -7    1.00    0.80
  -3   3   7    1.20    0.60
  -3   3   7    1.10    0.70
   2  -3  -7   17.90    1.30
   2  -3  -7   16.40    1.20
   2  -3  -7   19.20    1.20
   2  -3  -7   18.60    1.30
  -2   3   7   18.20    1.10
  -2   3   7   17.50    1.10
  -2   3   7   20.50    1.30
   1  -3  -7  149.29    6.10
   1  -3  -7  146.09    6.10
   1  -3  -7  152.38    6.00
   1  -3  -7  144.39    6.00
  -1   3   7  146.59    6.10
  -1   3   7  152.58    6.00
  -1   3   7  151.08    6.00
   0  -3  -7  581.34   22.90
   0  -3  -7  587.04   22.80
   0  -3  -7  595.74   22.80
   0  -3  -7  584.74   22.90
   0   3   7  575.34   22.80
   0   3   7  588.04   22.80
   0   3   7  584.34   22.90
  -1  -3  -7   90.79    3.80
  -1  -3  -7   98.79    3.80
  -1  -3  -7   86.59    3.90
  -1  -3  -7   90.99    3.90
   1   3   7   91.09    3.70
   1   3   7   92.69    3.80
   1   3   7   95.79    3.80
   1   3   7   93.19    3.90
  -2  -3  -7   11.90    0.90
  -2  -3  -7   11.20    0.70
   2   3   7   11.20    0.80
   2   3   7   13.30    0.80
   2   3   7   12.80    0.90
   2   3   7   12.50    0.90
  -3  -3  -7    9.20    0.70
  -3  -3  -7    8.90    0.90
   3   3   7   10.30    1.00
   3   3   7    9.30    0.80
   3   3   7    9.80    0.70
  -4  -3  -7    0.00    0.60
  -4  -3  -7    0.70    0.40
   4   3   7    0.60    0.50
   4   3   7    0.20    0.70
  -5  -3  -7    0.60    0.60
  -5  -3  -7    0.20    0.80
   5   3   7    1.00    1.00
   5   3   7    0.70    0.70
  -6  -3  -7    0.00    0.70
  -6  -3  -7   -0.50    1.10
   6   3   7    0.40    0.90
   6   3   7    0.00    1.20
   7   3   7    1.90    3.10
   5  -4  -7   -1.20    1.90
  -5   4   7    0.60    0.90
   4  -4  -7    6.10    1.30
  -4   4   7    6.00    0.90
   3  -4  -7   12.90    1.30
   3  -4  -7   14.70    1.40
   3  -4  -7   12.20    1.20
  -3   4   7   15.00    1.10
  -3   4   7   12.00    1.30
   2  -4  -7   -0.20    0.50
   2  -4  -7    0.20    0.70
   2  -4  -7    0.90    0.60
   2  -4  -7    0.10    0.60
  -2   4   7    0.10    0.50
  -2   4   7    0.00    0.60
  -2   4   7    0.20    0.50
   1  -4  -7  267.47   10.60
   1  -4  -7  263.47   10.70
   1  -4  -7  267.87   10.60
   1  -4  -7  278.87   10.60
  -1   4   7  260.47   10.60
  -1   4   7  267.17   10.50
  -1   4   7  263.57   10.50
   0  -4  -7   29.70    1.40
   0  -4  -7   30.50    1.50
   0  -4  -7   31.00    1.40
   0  -4  -7   29.90    1.60
   0   4   7   31.20    1.50
   0   4   7   31.50    1.40
   0   4   7   27.90    1.50
  -1  -4  -7    0.00    0.50
  -1  -4  -7    0.30    0.30
  -1  -4  -7    0.60    0.40
  -1  -4  -7    0.40    0.40
   1   4   7    0.50    0.40
   1   4   7    0.80    0.40
   1   4   7    0.80    0.40
   1   4   7    0.70    0.30
  -2  -4  -7    2.30    0.40
  -2  -4  -7    3.70    0.50
  -2  -4  -7    2.30    0.50
   2   4   7    2.20    0.40
   2   4   7    2.40    0.40
   2   4   7    3.80    0.60
   2   4   7    2.80    0.50
  -3  -4  -7    2.70    0.60
  -3  -4  -7    2.40    0.50
   3   4   7    4.60    0.80
   3   4   7    3.00    0.50
   3   4   7    2.90    0.40
  -4  -4  -7   81.29    3.60
  -4  -4  -7   80.99    3.40
   4   4   7   82.09    3.50
   4   4   7   80.69    3.70
  -5  -4  -7    0.10    0.60
  -5  -4  -7    0.10    0.80
   5   4   7    0.30    0.70
   5   4   7    0.10    0.90
  -6  -4  -7   18.10    1.40
   6   4   7   15.40    1.80
  -7  -4  -7    2.40    1.10
   7   4   7    3.70    2.00
   5  -5  -7   71.99    3.90
  -5   5   7   69.39    3.40
   4  -5  -7    0.40    1.30
  -4   5   7    0.70    0.70
   3  -5  -7   10.80    1.30
   3  -5  -7    9.60    1.00
  -3   5   7    7.80    1.00
  -3   5   7   10.30    1.00
   2  -5  -7   63.29    2.90
   2  -5  -7   63.69    2.80
   2  -5  -7   64.09    3.00
   2  -5  -7   65.79    2.90
  -2   5   7   61.29    2.80
  -2   5   7   68.19    2.90
   1  -5  -7  340.27   13.20
   1  -5  -7  342.47   13.20
   1  -5  -7  335.77   13.30
   1  -5  -7  326.17   13.20
  -1   5   7  335.77   13.30
  -1   5   7  332.37   13.20
   0  -5  -7   13.20    0.90
   0  -5  -7   10.40    1.00
   0  -5  -7   11.50    0.80
   0  -5  -7   12.50    0.80
   0   5   7   13.40    0.80
   0   5   7   12.00    0.80
   0   5   7   12.30    0.90
   0   5   7   12.00    0.80
  -1  -5  -7   15.20    0.90
  -1  -5  -7   14.70    1.10
  -1  -5  -7   13.70    0.90
   1   5   7   17.30    0.90
   1   5   7   15.50    0.90
   1   5   7   15.00    1.00
   1   5   7   16.20    0.90
  -2  -5  -7    6.50    0.60
  -2  -5  -7    6.60    0.60
  -2  -5  -7    6.20    0.80
   2   5   7    7.00    0.70
   2   5   7    6.60    0.60
   2   5   7    6.50    0.70
   2   5   7    5.90    0.70
  -3  -5  -7   82.29    3.50
  -3  -5  -7   82.19    3.60
   3   5   7   83.79    3.60
   3   5   7   83.79    3.70
   3   5   7   86.79    3.60
   3   5   7   88.19    3.50
  -4  -5  -7    1.40    0.70
  -4  -5  -7    1.40    0.60
   4   5   7    2.30    0.80
   4   5   7    1.40    0.60
  -5  -5  -7    3.70    0.90
  -5  -5  -7    4.30    0.80
   5   5   7    3.70    1.00
  -6  -5  -7    6.70    1.00
   6   5   7    9.50    1.60
  -7  -5  -7    0.60    1.10
   7   5   7    0.80    1.80
   5  -6  -7   -0.10    1.80
  -5   6   7    0.50    1.00
   4  -6  -7   26.00    2.30
  -4   6   7   30.00    1.80
   3  -6  -7    0.80    1.00
   3  -6  -7    1.10    0.80
  -3   6   7    0.60    0.70
  -3   6   7    0.60    0.60
   2  -6  -7    0.70    0.80
   2  -6  -7    0.10    0.60
  -2   6   7    0.10    0.60
  -2   6   7   -0.10    0.50
   1  -6  -7    0.60    0.50
   1  -6  -7    1.70    0.50
   1  -6  -7    1.40    0.70
  -1   6   7    1.70    0.60
  -1   6   7    1.50    0.50
   0  -6  -7    4.30    0.60
   0  -6  -7    5.80    0.80
   0  -6  -7    4.20    0.50
   0  -6  -7    5.50    0.50
   0   6   7    5.70    0.60
   0   6   7    6.10    0.70
   0   6   7    6.20    0.60
   0   6   7    5.90    0.50
  -1  -6  -7    1.30    0.60
  -1  -6  -7    1.30    0.50
  -1  -6  -7    1.10    0.40
   1   6   7    1.10    0.40
   1   6   7    0.90    0.40
   1   6   7    1.50    0.40
   1   6   7    0.90    0.40
  -2  -6  -7    2.70    0.50
  -2  -6  -7    3.20    0.50
  -2  -6  -7    2.20    0.60
   2   6   7    2.10    0.40
   2   6   7    2.90    0.60
   2   6   7    2.40    0.50
   2   6   7    2.60    0.60
  -3  -6  -7   67.29    3.00
  -3  -6  -7   65.29    3.00
   3   6   7   71.69    2.90
   3   6   7   63.89    3.00
   3   6   7   70.99    3.00
   3   6   7   72.69    3.10
  -4  -6  -7    5.00    0.80
  -4  -6  -7    4.60    0.70
   4   6   7    6.30    1.00
  -5  -6  -7   23.70    1.60
   5   6   7   21.70    1.80
  -6  -6  -7    0.50    0.90
   6   6   7    1.00    1.30
  -7  -6  -7    0.40    1.20
   7   6   7    0.80    1.90
   5  -7  -7   -0.80    1.90
  -5   7   7   -0.30    0.90
   4  -7  -7    0.60    1.30
   4  -7  -7    0.20    1.40
  -4   7   7    0.00    0.70
   3  -7  -7   18.00    1.80
   3  -7  -7   13.50    1.30
  -3   7   7   16.10    1.40
  -3   7   7   14.30    1.20
   2  -7  -7  158.98    6.70
   2  -7  -7  162.68    6.90
  -2   7   7  168.68    6.80
  -2   7   7  167.18    6.70
   1  -7  -7    1.50    0.60
   1  -7  -7    1.90    0.80
  -1   7   7    0.90    0.60
  -1   7   7    0.70    0.40
   0  -7  -7    4.90    0.90
   0  -7  -7    5.30    0.70
   0  -7  -7    5.20    0.60
   0   7   7    6.10    0.70
   0   7   7    4.70    0.60
  -1  -7  -7    6.10    0.70
  -1  -7  -7    5.30    0.60
  -1  -7  -7    4.10    0.70
   1   7   7    9.00    1.10
   1   7   7    6.10    0.60
   1   7   7    6.30    0.60
   1   7   7    4.20    0.60
  -2  -7  -7  158.58    6.60
  -2  -7  -7  158.78    6.50
  -2  -7  -7  160.18    6.70
   2   7   7  167.88    6.60
   2   7   7  161.58    6.60
   2   7   7  165.08    6.60
   2   7   7  167.78    6.60
  -3  -7  -7    4.40    0.70
  -3  -7  -7    5.00    0.80
  -3  -7  -7    3.70    0.70
   3   7   7    3.20    0.70
   3   7   7    2.70    0.60
   3   7   7    5.10    0.80
  -4  -7  -7    4.60    0.80
  -4  -7  -7    5.30    0.90
   4   7   7    4.60    0.80
   4   7   7    3.40    0.70
   4   7   7    3.20    0.90
  -5  -7  -7   45.20    2.30
   5   7   7   43.90    2.60
  -6  -7  -7    1.10    1.00
   6   7   7    4.10    1.30
  -7  -7  -7    6.90    1.50
   7   7   7    4.80    3.60
   5  -8  -7    5.60    2.30
   4  -8  -7    3.90    1.20
   4  -8  -7    5.40    1.70
  -4   8   7    4.40    0.90
   3  -8  -7   47.50    2.80
   3  -8  -7   46.30    2.50
  -3   8   7   46.00    2.30
   2  -8  -7    0.80    1.00
   2  -8  -7    0.60    0.70
  -2   8   7    1.80    0.60
  -2   8   7    0.70    0.70
   1  -8  -7    0.30    0.50
   1  -8  -7    0.50    0.80
  -1   8   7    0.50    0.50
  -1   8   7   -0.10    0.60
   0  -8  -7    0.40    0.40
   0  -8  -7    0.20    0.70
   0   8   7    0.40    0.60
   0   8   7    0.80    0.40
  -1  -8  -7    3.10    0.70
  -1  -8  -7    3.40    0.60
   1   8   7    2.50    0.60
   1   8   7    3.10    0.50
  -2  -8  -7   16.80    1.10
  -2  -8  -7   15.50    1.30
  -2  -8  -7   15.50    1.30
   2   8   7   19.80    1.10
   2   8   7   15.80    1.00
   2   8   7   17.40    1.20
  -3  -8  -7    9.10    1.00
  -3  -8  -7   12.20    1.00
  -3  -8  -7    7.50    0.90
   3   8   7   10.70    1.00
   3   8   7    8.30    0.80
   3   8   7    7.90    0.90
   4   8   7    0.70    0.80
   4   8   7    0.40    0.60
   4   8   7    0.60    0.70
   5   8   7    6.90    1.00
   5   8   7   10.00    1.40
   6   8   7    0.10    1.40
   4  -9  -7    1.30    1.30
   4  -9  -7   -0.80    1.70
  -4   9   7    0.00    0.80
   3  -9  -7   45.80    2.50
   3  -9  -7   43.10    2.80
  -3   9   7   43.50    2.20
   2  -9  -7    2.50    0.80
   2  -9  -7    1.20    1.10
  -2   9   7    1.70    0.60
  -2   9   7    2.30    0.90
   1  -9  -7    0.20    0.60
   1  -9  -7    0.00    0.90
  -1   9   7    1.20    0.70
  -1   9   7    0.40    0.50
   0  -9  -7   16.80    1.20
   0  -9  -7   20.00    1.50
   0   9   7   18.10    1.40
   0   9   7   19.80    1.10
  -1  -9  -7   31.60    1.70
  -1  -9  -7   31.40    1.90
   1   9   7   35.00    1.90
   1   9   7   35.30    1.60
  -2  -9  -7   16.30    1.40
  -2  -9  -7   15.00    1.10
   2   9   7   15.80    1.00
   2   9   7   16.00    1.20
  -3  -9  -7    1.30    0.80
  -3  -9  -7    1.00    0.70
   3   9   7    1.20    0.70
   3   9   7    1.20    0.50
   3   9   7    1.40    0.70
   4   9   7   35.10    1.90
   4   9   7   34.50    1.90
   4   9   7   31.70    2.00
   5   9   7    1.20    1.20
   5   9   7    2.10    0.90
   6   9   7   14.00    1.90
   4 -10  -7   17.70    2.50
   4 -10  -7   18.10    1.90
  -4  10   7   19.70    1.50
   3 -10  -7    2.80    1.00
   3 -10  -7    0.60    1.50
  -3  10   7    3.00    0.70
   2 -10  -7    2.10    1.30
   2 -10  -7    3.70    0.90
  -2  10   7    2.90    0.90
  -2  10   7    5.00    0.70
   1 -10  -7   11.70    1.40
   1 -10  -7   12.30    1.20
  -1  10   7   14.20    1.00
  -1  10   7   14.80    1.30
   0 -10  -7    7.20    1.10
   0 -10  -7    6.20    0.80
   0  10   7    6.40    0.70
   0  10   7    8.60    1.00
  -1 -10  -7    2.40    0.60
  -1 -10  -7    2.30    1.00
   1  10   7    1.50    0.50
   1  10   7    2.70    0.70
  -2 -10  -7    4.10    1.00
  -2 -10  -7    5.70    0.80
   2  10   7    5.20    0.90
   2  10   7    5.60    0.60
  -3 -10  -7   40.30    2.00
   3  10   7   35.20    2.10
   3  10   7   38.70    1.90
   4  10   7    1.00    0.90
   4  10   7    1.50    0.60
   4  10   7    1.20    0.90
   5  10   7    1.60    0.80
   5  10   7    1.70    1.20
   6  10   7   -0.20    1.60
   6  10   7    0.60    1.10
   3 -11  -7    0.60    1.10
   3 -11  -7    0.80    1.70
  -3  11   7    0.70    0.60
   2 -11  -7    0.90    0.90
   2 -11  -7    1.90    1.30
  -2  11   7    0.90    1.00
  -2  11   7    1.20    0.50
   1 -11  -7    5.50    0.80
   1 -11  -7    6.40    1.40
  -1  11   7    8.40    1.10
  -1  11   7    8.30    0.80
   0 -11  -7    0.20    1.10
   0 -11  -7    1.50    0.70
   0  11   7   -0.20    0.70
   0  11   7    0.70    0.40
  -1 -11  -7   26.50    1.90
  -1 -11  -7   22.10    1.50
   1  11   7   23.60    1.30
   1  11   7   27.90    1.70
  -2 -11  -7   -0.20    0.70
  -2 -11  -7   -0.60    1.00
   2  11   7    0.30    0.50
   2  11   7   -0.10    0.60
  -3 -11  -7    0.30    0.80
   3  11   7    0.40    0.60
   3  11   7    1.00    0.80
   4  11   7   -0.10    0.90
   4  11   7    0.50    0.60
   5  11   7    6.40    1.00
   6  11   7    0.60    1.80
   6  11   7   -0.40    1.20
   3 -12  -7    3.80    1.30
   3 -12  -7    4.00    2.10
   2 -12  -7   42.10    2.50
   2 -12  -7   41.60    3.10
  -2  12   7   43.70    1.90
  -2  12   7   41.30    2.60
   1 -12  -7    2.80    0.90
   1 -12  -7    1.30    1.40
  -1  12   7    2.10    1.00
  -1  12   7    1.80    0.50
   0 -12  -7    1.50    0.80
   0 -12  -7    0.90    1.20
   0  12   7    1.90    0.90
   0  12   7    1.40    0.50
  -1 -12  -7    0.60    0.70
  -1 -12  -7    1.10    1.20
   1  12   7    1.00    0.80
  -2 -12  -7   30.40    1.80
   2  12   7   27.10    1.90
   2  12   7   28.80    1.50
  -3 -12  -7    0.20    0.80
   3  12   7    0.20    0.50
   3  12   7    0.00    0.80
  -4 -12  -7    4.50    1.70
   4  12   7    2.70    1.10
   4  12   7    3.10    0.80
   5  12   7   20.60    1.80
   6  12   7    1.70    1.30
   2 -13  -7   -0.20    1.90
   2 -13  -7    0.60    1.00
   1 -13  -7   -0.70    1.50
   1 -13  -7    0.40    0.80
  -1  13   7   -0.10    1.00
   0 -13  -7   21.90    2.10
   0 -13  -7   17.20    1.60
   0  13   7   17.00    1.00
   0  13   7   17.20    1.70
  -1 -13  -7    0.60    0.80
   1  13   7    0.60    0.90
   1  13   7    0.20    0.40
  -2 -13  -7    2.80    0.90
   2  13   7    1.90    1.00
   2  13   7    3.40    0.60
  -3 -13  -7    0.10    0.90
   3  13   7   -0.10    0.60
   3  13   7    0.20    0.90
  -4 -13  -7    0.80    1.10
   4  13   7    0.50    0.70
   4  13   7    0.30    1.20
   5  13   7    0.00    0.90
   5  13   7    0.30    1.40
   2 -14  -7    1.20    1.60
   2 -14  -7    1.90    2.20
   1 -14  -7    0.90    1.10
   1 -14  -7    1.00    1.90
  -1  14   7    0.40    1.20
   0 -14  -7    2.20    1.70
   0 -14  -7    1.60    1.10
   0  14   7    2.20    1.10
  -1 -14  -7   -0.10    0.80
   1  14   7   -0.20    1.00
  -2 -14  -7    0.00    0.90
   2  14   7    0.00    0.50
   2  14   7    0.00    1.00
  -3 -14  -7    4.40    1.10
   3  14   7    4.30    1.30
   3  14   7    3.90    0.70
  -4 -14  -7   83.49    3.90
   4  14   7   76.09    3.50
   4  14   7   79.49    4.20
   1 -15  -7    5.50    2.60
  -1  15   7    4.00    1.60
   0 -15  -7    0.50    1.20
   0  15   7    0.30    1.20
  -1 -15  -7    0.50    1.00
   1  15   7    1.40    1.30
  -2 -15  -7    0.80    1.10
   2  15   7    1.00    1.30
  -3 -15  -7    3.50    1.30
   3  15   7    3.30    1.50
   3  15   7    4.80    0.80
  -4 -15  -7    4.90    1.60
   4  15   7    5.60    1.90
  -2 -16  -7    1.60    1.40
   2   9  -8   -0.20    1.50
   2   9  -8    0.40    1.70
  -2  -9   8    1.00    1.80
  -2  -9   8    0.30    0.90
   1   9  -8    0.90    1.50
   1   9  -8   -0.50    1.40
  -1  -9   8    0.10    1.60
  -1  -9   8    0.20    0.70
   0   9  -8   12.00    1.80
   0  -9   8    7.90    1.80
   0  -9   8   11.10    0.90
   3   8  -8   11.20    2.00
  -3  -8   8    9.20    2.00
  -3  -8   8   11.80    1.30
   2   8  -8    0.50    1.30
   2   8  -8   -0.80    1.30
  -2  -8   8    1.30    1.50
  -2  -8   8    0.10    0.80
   1   8  -8    9.40    1.60
   1   8  -8    9.00    1.50
  -1  -8   8    9.70    0.90
  -1  -8   8   11.00    1.70
   0   8  -8   23.50    2.20
   0   8  -8   18.80    2.20
   0  -8   8   21.90    1.20
   0  -8   8   22.80    2.20
  -1   8  -8    0.40    1.40
   1  -8   8    0.40    1.50
   4   7  -8    1.60    1.80
  -4  -7   8    1.50    1.20
  -4  -7   8    0.90    1.80
   3   7  -8   -0.10    1.30
  -3  -7   8    0.40    1.50
  -3  -7   8    1.30    0.90
   2   7  -8    0.30    1.20
  -2  -7   8   -0.20    1.20
  -2  -7   8    0.40    0.70
   1   7  -8    5.00    1.20
   1   7  -8    4.80    1.30
  -1  -7   8    4.80    0.70
  -1  -7   8    4.10    1.20
   0   7  -8   27.40    2.20
   0   7  -8   30.00    2.30
   0  -7   8   27.80    2.30
   0  -7   8   28.60    1.40
  -1   7  -8    0.20    1.30
   1  -7   8    0.60    1.20
  -2   7  -8    1.50    1.30
  -2   7  -8    2.80    1.30
   2  -7   8    2.70    1.30
   2  -7   8    2.80    1.30
  -3   7  -8    1.20    1.40
   3  -7   8    1.00    1.50
   3  -7   8    0.00    0.60
   4   6  -8   -0.30    1.50
  -4  -6   8   -0.10    1.60
  -4  -6   8   -0.10    1.00
   3   6  -8    5.90    1.60
  -3  -6   8    5.40    1.40
  -3  -6   8    7.00    1.00
   2   6  -8    0.10    1.00
  -2  -6   8   -0.40    1.10
  -2  -6   8    0.00    0.60
   1   6  -8   16.60    1.60
   1   6  -8   12.80    1.60
  -1  -6   8   17.90    1.10
  -1  -6   8   16.30    1.80
   0   6  -8   70.19    3.40
   0   6  -8   65.99    3.60
   0  -6   8   75.09    3.50
   0  -6   8   70.89    2.90
  -1   6  -8   70.29    3.60
  -1   6  -8   68.69    3.30
   1  -6   8   68.99    2.80
   1  -6   8   67.99    3.60
   1  -6   8   71.29    3.40
  -2   6  -8    2.60    1.10
  -2   6  -8    2.10    1.20
   2  -6   8    1.40    1.20
   2  -6   8    2.00    0.40
  -3   6  -8    1.40    1.20
   3  -6   8    0.50    1.20
   3  -6   8    0.20    1.30
   3  -6   8    0.50    0.50
  -4   6  -8   -0.50    1.30
   4  -6   8    0.40    0.80
   4  -6   8   -0.30    1.60
   5   5  -8    1.30    1.00
   5   5  -8    0.50    1.80
  -5  -5   8   -0.20    1.30
  -5  -5   8    0.80    1.90
   4   5  -8    1.70    1.30
   4   5  -8    0.90    0.60
  -4  -5   8    0.90    1.40
  -4  -5   8    0.80    1.00
   3   5  -8    4.00    1.30
  -3  -5   8    3.30    0.80
  -3  -5   8    3.00    1.20
   2   5  -8   -0.30    1.00
  -2  -5   8   -0.10    0.50
  -2  -5   8   -0.30    0.90
   1   5  -8    2.00    1.00
  -1  -5   8    1.60    1.00
  -1  -5   8    2.20    0.50
   0   5  -8  117.39    5.40
   0  -5   8  121.79    4.90
   0  -5   8  127.19    5.30
  -1   5  -8   57.49    3.00
  -1   5  -8   56.49    2.80
   1  -5   8   57.09    2.30
   1  -5   8   55.39    2.90
   1  -5   8   54.89    3.00
  -2   5  -8   -0.40    1.00
  -2   5  -8    0.00    0.80
   2  -5   8    0.00    1.00
   2  -5   8   -0.30    0.30
  -3   5  -8    3.20    1.10
   3  -5   8    4.60    1.30
   3  -5   8    2.40    0.50
  -4   5  -8   -0.30    1.30
   4  -5   8    1.80    1.50
   4  -5   8    0.70    0.70
   4  -5   8    0.30    1.40
   5   4  -8    8.60    2.00
   5   4  -8    6.10    1.10
  -5  -4   8   10.30    1.90
   4   4  -8   11.30    1.00
   4   4  -8    8.40    1.60
  -4  -4   8   10.50    1.20
  -4  -4   8   11.00    1.70
   3   4  -8   25.00    2.10
   3   4  -8   23.00    1.20
  -3  -4   8   22.60    1.60
  -3  -4   8   24.00    2.00
   2   4  -8    0.40    1.00
  -2  -4   8   -0.30    0.90
  -2  -4   8    0.20    0.50
   1   4  -8  206.78    8.50
  -1  -4   8  195.88    8.30
  -1  -4   8  202.58    8.00
   0   4  -8   55.09    2.50
   0   4  -8   54.09    2.80
   0  -4   8   51.19    2.70
   0  -4   8   53.69    2.30
  -1   4  -8   24.00    1.80
  -1   4  -8   25.90    1.60
   1  -4   8   27.00    1.80
   1  -4   8   27.90    1.20
   1  -4   8   27.30    1.80
  -2   4  -8    0.20    0.70
  -2   4  -8    1.10    0.90
   2  -4   8    0.70    0.30
   2  -4   8    0.60    0.80
  -3   4  -8    0.00    0.80
   3  -4   8   -0.30    0.40
   3  -4   8   -0.30    0.90
  -4   4  -8   -0.30    1.10
   4  -4   8   -0.10    1.20
   4  -4   8    0.20    0.60
  -5   4  -8    1.50    1.40
   5  -4   8    2.40    1.70
   5  -4   8    1.90    1.60
   5  -4   8    1.80    0.90
   5   3  -8   -0.20    1.00
   5   3  -8    0.00    1.60
  -5  -3   8    0.30    1.60
   4   3  -8   10.10    1.50
   4   3  -8    9.80    1.00
  -4  -3   8   11.30    1.60
  -4  -3   8    7.30    1.10
   3   3  -8    0.30    1.00
   3   3  -8    0.30    0.50
  -3  -3   8    0.10    0.60
  -3  -3   8    0.70    1.00
   2   3  -8    9.30    0.60
   2   3  -8   11.20    1.40
  -2  -3   8   10.20    1.20
  -2  -3   8    9.40    0.90
   1   3  -8  427.76   16.70
  -1  -3   8  415.16   16.20
  -1  -3   8  404.26   16.50
   0   3  -8  138.49    5.80
   0   3  -8  134.29    5.50
   0  -3   8  132.59    5.30
   0  -3   8  133.19    5.70
  -1   3  -8    1.10    0.80
  -1   3  -8    2.90    0.70
   1  -3   8    1.20    0.70
   1  -3   8    2.50    0.40
  -2   3  -8   10.20    1.10
  -2   3  -8   13.00    1.40
   2  -3   8   10.80    0.70
   2  -3   8    9.50    1.20
  -3   3  -8    9.00    1.20
   3  -3   8    6.50    0.60
   3  -3   8    5.70    1.10
  -4   3  -8    2.60    1.00
   4  -3   8    2.20    1.10
   4  -3   8    2.10    0.60
  -5   3  -8    4.70    1.50
   5  -3   8    6.10    1.00
   5  -3   8    4.50    1.60
   5   2  -8    2.30    1.60
   5   2  -8    3.00    1.10
  -5  -2   8    1.50    1.40
   4   2  -8   79.69    3.60
   4   2  -8   73.89    4.00
  -4  -2   8   79.59    3.70
  -4  -2   8   83.29    3.90
   3   2  -8   17.30    1.70
   3   2  -8   19.90    1.30
  -3  -2   8   17.00    1.40
  -3  -2   8   17.00    1.70
   2   2  -8  112.69    4.50
   2   2  -8  114.39    5.00
  -2  -2   8  110.79    4.90
  -2  -2   8  111.49    4.60
   1   2  -8    2.20    0.80
   1   2  -8    3.20    0.60
  -1  -2   8    2.40    0.40
  -1  -2   8    3.00    0.80
   0   2  -8  127.29    5.40
   0   2  -8  124.29    5.10
   0  -2   8  126.29    5.00
   0  -2   8  122.19    5.20
  -1   2  -8   -0.20    0.60
  -1   2  -8    0.40    0.50
   1  -2   8    0.30    0.30
   1  -2   8    0.80    0.60
  -2   2  -8   25.50    1.70
  -2   2  -8   21.30    1.40
   2  -2   8   24.90    1.10
   2  -2   8   24.70    1.60
   2  -2   8   22.80    1.50
  -3   2  -8    0.70    0.80
   3  -2   8    0.40    0.40
   3  -2   8    1.20    0.90
  -4   2  -8    9.50    1.20
   4  -2   8   12.80    1.50
   4  -2   8   12.40    1.00
  -5   2  -8    2.30    1.30
   5  -2   8    2.50    0.80
   5  -2   8    4.30    1.50
   6  -2   8    2.50    1.90
   5   1  -8   16.10    1.50
   5   1  -8   15.90    2.00
   4   1  -8    5.50    1.40
   4   1  -8    3.90    0.90
  -4  -1   8    6.50    1.20
  -4  -1   8    5.30    1.00
   3   1  -8   11.10    0.90
   3   1  -8   10.10    1.30
  -3  -1   8   12.90    1.20
  -3  -1   8   11.70    1.20
   2   1  -8  290.97   11.30
   2   1  -8  292.77   11.70
  -2  -1   8  287.67   11.40
  -2  -1   8  278.17   11.50
   1   1  -8  119.89    5.10
   1   1  -8  118.89    4.90
   1   1  -8  117.39    4.70
  -1  -1   8  122.19    4.80
  -1  -1   8  113.49    5.00
   0   1  -8   26.40    1.30
   0   1  -8   21.20    1.50
   0  -1   8   20.60    1.10
   0  -1   8   20.90    1.40
  -1   1  -8    4.90    0.80
  -1   1  -8    6.00    0.70
   1  -1   8    5.90    0.50
   1  -1   8    6.90    0.80
  -2   1  -8   39.30    1.90
  -2   1  -8   34.30    2.00
   2  -1   8   41.40    2.10
   2  -1   8   36.30    1.80
   2  -1   8   35.80    1.60
  -3   1  -8   22.80    1.50
   3  -1   8   30.20    1.80
   3  -1   8   26.00    1.30
  -4   1  -8    2.30    0.90
   4  -1   8    3.40    0.60
   4  -1   8    5.80    1.20
  -5   1  -8   83.29    4.20
   5  -1   8   88.59    3.80
   5  -1   8   93.09    4.40
  -6   1  -8   49.99    3.30
   6  -1   8   43.40    2.60
   6  -1   8   45.80    3.40
   6  -1   8   42.20    3.10
   5   0  -8   69.89    3.50
   5   0  -8   70.99    4.00
   4   0  -8   19.80    1.90
   4   0  -8   17.60    1.50
  -4   0   8   18.00    1.90
   3   0  -8    2.60    0.70
   3   0  -8    2.30    0.90
  -3   0   8    2.10    0.70
  -3   0   8    2.70    0.90
   2   0  -8  128.69    5.40
   2   0  -8  136.49    5.40
   2   0  -8  132.49    5.70
  -2   0   8  133.19    5.40
  -2   0   8  128.29    5.50
   1   0  -8   44.40    2.00
   1   0  -8   42.30    1.80
   1   0  -8   42.70    2.20
  -1   0   8   37.40    2.00
  -1   0   8   44.00    1.90
   0   0  -8    0.30    0.50
   0   0  -8    0.70    0.30
   0   0  -8    0.80    0.30
   0   0  -8    0.80    0.60
   0   0   8    0.30    0.50
   0   0   8    0.80    0.30
  -1   0  -8  190.08    8.00
  -1   0  -8  192.98    7.80
   1   0   8  203.18    7.70
   1   0   8  193.38    7.80
  -2   0  -8    2.20    0.70
  -2   0  -8    2.20    0.70
   2   0   8    1.80    0.30
   2   0   8    1.30    0.60
   2   0   8    2.00    0.60
  -3   0  -8    8.30    1.00
   3   0   8    8.80    0.70
   3   0   8    8.80    1.10
  -4   0  -8    0.00    0.70
   4   0   8    0.70    0.90
   4   0   8    0.80    0.50
  -5   0  -8    6.80    1.20
   5   0   8    5.30    1.30
   5   0   8    6.60    0.90
  -6   0  -8   25.40    2.50
   6   0   8   24.50    2.60
   6   0   8   23.10    1.90
   5  -1  -8    7.90    1.30
   5  -1  -8    6.40    1.60
   4  -1  -8    0.70    1.10
   4  -1  -8    0.60    0.70
  -4   1   8    0.90    1.00
   3  -1  -8   14.10    1.40
   3  -1  -8   16.60    1.20
   3  -1  -8   15.50    1.50
  -3   1   8   15.30    1.20
  -3   1   8   11.90    1.30
   2  -1  -8   40.30    2.10
   2  -1  -8   39.70    2.20
   2  -1  -8   42.90    2.00
  -2   1   8   42.80    2.20
  -2   1   8   41.90    2.00
   1  -1  -8   55.09    2.80
   1  -1  -8   60.89    2.60
   1  -1  -8   58.39    2.50
  -1   1   8   59.29    2.70
  -1   1   8   62.19    2.50
   0  -1  -8    7.70    0.80
   0  -1  -8   11.30    0.70
   0  -1  -8   10.90    0.90
   0  -1  -8   11.50    0.70
   0   1   8   10.90    0.70
   0   1   8   10.60    1.00
  -1  -1  -8   33.70    1.60
  -1  -1  -8   32.50    1.40
  -1  -1  -8   33.70    1.40
  -1  -1  -8   31.70    1.70
   1   1   8   31.60    1.40
   1   1   8   30.60    1.70
   1   1   8   29.70    1.70
  -2  -1  -8   15.20    1.20
  -2  -1  -8   17.30    0.80
  -2  -1  -8   14.50    1.10
  -2  -1  -8   18.40    0.90
   2   1   8   17.30    0.90
   2   1   8   18.10    1.20
   2   1   8   18.60    1.10
  -3  -1  -8    0.50    0.30
  -3  -1  -8    0.60    0.60
   3   1   8    1.10    0.70
   3   1   8    0.60    0.40
  -4  -1  -8  280.07   10.80
  -4  -1  -8  264.37   11.10
   4   1   8  276.67   10.90
   4   1   8  281.37   11.30
  -5  -1  -8  117.49    5.40
  -5  -1  -8  123.79    5.00
   5   1   8  124.29    5.10
   5   1   8  125.49    5.60
  -6  -1  -8    1.00    0.60
  -6  -1  -8    1.30    1.30
   6   1   8    0.80    1.50
   6   1   8    0.60    1.00
   5  -2  -8    2.70    1.50
   4  -2  -8   17.50    1.80
   4  -2  -8   16.10    1.60
  -4   2   8   16.80    1.60
   3  -2  -8  147.49    6.30
   3  -2  -8  147.49    6.20
   3  -2  -8  148.69    6.20
  -3   2   8  144.99    6.30
  -3   2   8  157.18    6.40
   2  -2  -8   11.30    1.10
   2  -2  -8   10.30    1.00
   2  -2  -8   10.00    1.10
  -2   2   8   10.20    1.00
  -2   2   8   12.70    1.10
   1  -2  -8    0.90    0.60
   1  -2  -8    1.70    0.60
   1  -2  -8    0.80    0.40
  -1   2   8    0.80    0.50
  -1   2   8    0.80    0.40
  -1   2   8    1.40    0.60
   0  -2  -8  141.49    6.00
   0  -2  -8  144.59    5.80
   0  -2  -8  149.29    6.00
   0   2   8  147.09    5.80
   0   2   8  139.69    6.00
   0   2   8  151.98    5.90
  -1  -2  -8    1.80    0.60
  -1  -2  -8    2.10    0.60
  -1  -2  -8    1.90    0.30
  -1  -2  -8    2.70    0.50
   1   2   8    2.40    0.40
   1   2   8    3.40    0.60
   1   2   8    2.00    0.50
  -2  -2  -8    4.00    0.40
  -2  -2  -8    3.20    0.60
   2   2   8    3.10    0.60
   2   2   8    4.10    0.50
   2   2   8    4.00    0.70
  -3  -2  -8   14.20    1.10
  -3  -2  -8   15.10    0.90
   3   2   8   14.40    0.90
   3   2   8   16.20    1.30
  -4  -2  -8   98.09    4.30
  -4  -2  -8   94.69    4.00
   4   2   8   96.39    4.00
   4   2   8   98.59    4.40
  -5  -2  -8   41.00    2.00
  -5  -2  -8   40.60    2.40
   5   2   8   43.70    2.50
   5   2   8   44.00    2.20
  -6  -2  -8    7.10    0.90
  -6  -2  -8    6.50    1.40
   6   2   8    9.60    1.70
   6   2   8    7.80    1.20
   4  -3  -8   15.60    1.70
   4  -3  -8   13.60    1.60
  -4   3   8   14.40    1.70
  -4   3   8   15.10    1.40
   3  -3  -8   11.20    1.20
   3  -3  -8    8.70    1.20
   3  -3  -8   10.00    1.00
  -3   3   8    8.60    1.10
  -3   3   8    6.50    0.90
   2  -3  -8   35.00    1.80
   2  -3  -8   32.20    1.80
   2  -3  -8   28.40    1.70
  -2   3   8   31.20    1.70
  -2   3   8   35.00    1.70
  -2   3   8   34.40    1.80
   1  -3  -8   40.20    1.90
   1  -3  -8   33.30    1.80
  -1   3   8   37.50    1.80
  -1   3   8   35.10    1.90
  -1   3   8   38.00    1.70
   0  -3  -8    4.70    0.60
   0  -3  -8    3.70    0.50
   0  -3  -8    5.80    0.70
   0  -3  -8    4.00    0.60
   0   3   8    4.00    0.60
   0   3   8    5.60    0.50
   0   3   8    4.20    0.60
  -1  -3  -8    5.90    0.60
  -1  -3  -8    8.10    0.80
  -1  -3  -8    8.10    0.80
   1   3   8    9.20    0.60
   1   3   8    7.90    0.80
   1   3   8    8.90    0.80
  -2  -3  -8    0.50    0.50
  -2  -3  -8    0.70    0.30
   2   3   8    0.40    0.30
   2   3   8    0.80    0.50
   2   3   8    1.00    0.50
  -3  -3  -8  286.47   11.40
  -3  -3  -8  288.67   11.30
   3   3   8  284.07   11.50
   3   3   8  285.17   11.30
   3   3   8  289.87   11.30
  -4  -3  -8  159.68    6.30
  -4  -3  -8  156.48    6.50
   4   3   8  152.18    6.60
   4   3   8  153.88    6.30
  -5  -3  -8   33.40    1.70
  -5  -3  -8   30.80    2.00
   5   3   8   33.80    1.90
   5   3   8   32.70    2.20
  -6  -3  -8    2.40    0.80
  -6  -3  -8    2.40    1.30
   6   3   8    2.90    1.00
   6   3   8    2.20    1.40
  -5   4   8   12.10    1.40
   4  -4  -8   30.80    2.40
  -4   4   8   34.50    2.00
   3  -4  -8   17.30    1.60
   3  -4  -8   20.90    1.70
   3  -4  -8   17.20    1.60
  -3   4   8   20.70    1.60
  -3   4   8   21.50    1.40
   2  -4  -8    1.40    0.70
   2  -4  -8    2.50    0.70
   2  -4  -8    2.00    0.60
  -2   4   8    1.40    0.70
  -2   4   8    1.40    0.60
  -2   4   8    2.00    0.60
   1  -4  -8   24.00    1.40
   1  -4  -8   29.50    1.40
   1  -4  -8   27.00    1.50
   1  -4  -8   23.80    1.40
  -1   4   8   26.40    1.50
  -1   4   8   26.70    1.30
  -1   4   8   24.00    1.40
   0  -4  -8    1.80    0.60
   0  -4  -8    3.00    0.50
   0  -4  -8    2.60    0.50
   0  -4  -8    2.10    0.50
   0   4   8    3.80    0.50
   0   4   8    2.40    0.60
   0   4   8    1.70    0.40
  -1  -4  -8   33.10    1.50
  -1  -4  -8   28.90    1.50
  -1  -4  -8   27.00    1.40
  -1  -4  -8   28.00    1.60
   1   4   8   34.20    1.60
   1   4   8   29.60    1.60
   1   4   8   32.60    1.40
   1   4   8   30.10    1.50
  -2  -4  -8   10.30    0.80
  -2  -4  -8   12.10    1.00
   2   4   8   12.30    1.00
   2   4   8   12.70    0.90
   2   4   8   12.20    0.90
   2   4   8   13.80    0.80
  -3  -4  -8  185.88    7.70
  -3  -4  -8  184.58    7.50
   3   4   8  192.88    7.60
   3   4   8  192.38    7.60
   3   4   8  191.38    7.80
  -4  -4  -8   12.40    1.20
  -4  -4  -8   11.00    0.90
   4   4   8   10.60    1.00
   4   4   8   12.60    1.30
  -5  -4  -8    4.40    0.70
  -5  -4  -8    4.60    1.00
   5   4   8    6.40    0.90
   5   4   8    3.50    1.00
  -6  -4  -8   -0.30    1.20
  -6  -4  -8    0.10    0.70
   6   4   8    0.00    1.30
   5  -5  -8    6.40    2.00
  -5   5   8    6.70    1.20
   4  -5  -8    1.90    1.40
  -4   5   8    1.30    0.80
   3  -5  -8    3.40    1.20
  -3   5   8    4.50    0.90
  -3   5   8    3.80    0.80
   2  -5  -8    1.80    0.80
   2  -5  -8    2.20    0.70
   2  -5  -8    1.80    0.70
   2  -5  -8    1.80    0.80
  -2   5   8    2.60    0.70
  -2   5   8    1.50    0.60
   1  -5  -8    4.00    0.80
   1  -5  -8    2.10    0.50
   1  -5  -8    1.70    0.50
   1  -5  -8    2.60    0.60
  -1   5   8    2.60    0.60
  -1   5   8    2.30    0.50
  -1   5   8    2.80    0.50
   0  -5  -8   49.40    2.30
   0  -5  -8   56.79    2.30
   0  -5  -8   50.89    2.30
   0  -5  -8   54.39    2.40
   0   5   8   54.99    2.30
   0   5   8   49.20    2.30
   0   5   8   47.50    2.40
  -1  -5  -8   44.00    2.10
  -1  -5  -8   47.80    2.10
  -1  -5  -8   47.80    2.20
   1   5   8   45.10    2.10
   1   5   8   44.20    2.20
   1   5   8   46.50    2.00
   1   5   8   47.70    2.10
  -2  -5  -8   46.70    2.20
  -2  -5  -8   48.40    2.30
   2   5   8   48.70    2.20
   2   5   8   51.49    2.30
   2   5   8   46.80    2.20
   2   5   8   50.29    2.10
  -3  -5  -8   59.99    2.70
  -3  -5  -8   60.39    2.80
   3   5   8   63.09    2.80
   3   5   8   63.79    2.70
   3   5   8   63.39    2.90
  -4  -5  -8   56.49    2.70
  -4  -5  -8   57.89    2.60
   4   5   8   55.79    2.50
   4   5   8   54.69    2.80
  -5  -5  -8    8.00    0.90
  -5  -5  -8   12.20    1.30
   5   5   8    8.00    1.00
   5   5   8   10.90    1.40
  -6  -5  -8    0.00    0.80
   6   5   8    0.20    1.20
  -7  -5  -8    0.30    1.80
   5  -6  -8    0.30    1.90
  -5   6   8    0.90    1.10
   4  -6  -8   -0.30    1.40
  -4   6   8    0.20    0.80
   3  -6  -8    0.80    1.10
  -3   6   8   -0.10    0.60
  -3   6   8   -0.30    0.80
   2  -6  -8  127.99    5.20
   2  -6  -8  119.69    5.30
  -2   6   8  117.59    5.20
  -2   6   8  128.79    5.10
   1  -6  -8    0.30    0.50
   1  -6  -8    0.10    0.60
   1  -6  -8    0.10    0.50
  -1   6   8   -0.10    0.50
  -1   6   8    0.30    0.50
   0  -6  -8    3.60    0.80
   0  -6  -8    3.40    0.60
   0  -6  -8    3.60    0.60
   0  -6  -8    4.90    0.70
   0   6   8    4.90    0.60
   0   6   8    6.10    0.60
   0   6   8    4.80    0.70
   0   6   8    3.70    0.60
  -1  -6  -8    3.70    0.60
  -1  -6  -8    4.00    0.60
  -1  -6  -8    3.50    0.70
   1   6   8    3.80    0.50
   1   6   8    4.30    0.50
   1   6   8    4.60    0.60
   1   6   8    2.70    0.60
  -2  -6  -8   58.29    2.50
  -2  -6  -8   61.69    2.70
  -2  -6  -8   54.39    2.50
   2   6   8   55.39    2.50
   2   6   8   56.39    2.50
   2   6   8   61.29    2.60
   2   6   8   55.89    2.60
  -3  -6  -8    1.20    0.70
  -3  -6  -8    1.30    0.50
   3   6   8    1.00    0.50
   3   6   8    1.30    0.60
   3   6   8    1.30    0.50
   3   6   8    1.10    0.60
  -4  -6  -8    0.70    0.80
  -4  -6  -8    1.20    0.60
   4   6   8    0.70    0.50
   4   6   8    0.70    0.80
  -5  -6  -8   24.90    1.80
  -5  -6  -8   25.20    1.70
   5   6   8   24.10    1.90
  -6  -6  -8   -0.30    0.90
   6   6   8   -0.40    1.20
  -7  -6  -8    2.10    1.20
   5  -7  -8   -0.20    2.10
  -5   7   8    0.40    1.00
   4  -7  -8   -0.10    1.40
  -4   7   8   -0.20    0.80
   3  -7  -8    1.50    0.90
   3  -7  -8    3.10    1.20
  -3   7   8    3.10    0.90
  -3   7   8    2.40    0.70
   2  -7  -8   12.60    1.10
   2  -7  -8   13.50    1.40
  -2   7   8   11.80    1.20
  -2   7   8   10.80    1.10
   1  -7  -8    6.00    1.00
   1  -7  -8    4.50    0.70
  -1   7   8    6.80    0.80
  -1   7   8    3.80    0.60
   0  -7  -8   85.79    3.60
   0  -7  -8   78.49    3.70
   0  -7  -8   82.09    3.50
   0   7   8   83.59    3.60
   0   7   8   80.89    3.50
  -1  -7  -8    0.70    0.50
  -1  -7  -8    0.10    0.50
  -1  -7  -8   -0.10    0.60
   1   7   8    0.20    0.50
   1   7   8    0.20    0.40
   1   7   8    0.50    0.40
   1   7   8    0.20    0.40
  -2  -7  -8   15.70    1.20
  -2  -7  -8   17.70    1.10
  -2  -7  -8   16.10    1.20
   2   7   8   15.10    1.20
   2   7   8   14.90    1.10
   2   7   8   16.00    1.10
   2   7   8   16.90    1.00
  -3  -7  -8    9.40    1.00
  -3  -7  -8    8.90    0.90
   3   7   8    7.70    0.90
   3   7   8    6.90    0.80
   3   7   8    9.20    1.00
  -4  -7  -8   23.20    1.50
  -4  -7  -8   19.00    1.50
   4   7   8   20.30    1.60
  -5  -7  -8   15.40    1.50
   5   7   8   16.40    1.70
  -6  -7  -8   20.30    1.80
   6   7   8   20.30    2.00
  -7  -7  -8    6.90    1.50
   4  -8  -8    0.00    1.50
  -4   8   8    0.00    0.80
   3  -8  -8   36.50    2.60
   3  -8  -8   39.10    2.30
  -3   8   8   37.80    2.00
  -3   8   8   36.60    2.20
   2  -8  -8    1.30    1.00
   2  -8  -8    2.00    0.80
  -2   8   8    1.60    0.80
  -2   8   8    1.90    0.60
   1  -8  -8    0.40    0.50
   1  -8  -8    0.70    0.90
  -1   8   8    0.20    0.50
  -1   8   8   -0.50    0.60
   0  -8  -8    1.60    0.80
   0  -8  -8    1.30    0.50
   0   8   8    0.90    0.60
   0   8   8    1.80    0.50
  -1  -8  -8    0.90    0.70
  -1  -8  -8    2.70    0.60
  -1  -8  -8    1.80    0.70
   1   8   8    1.30    0.60
   1   8   8    0.70    0.40
  -2  -8  -8   10.90    1.10
  -2  -8  -8   11.20    1.00
  -2  -8  -8   11.30    1.00
   2   8   8   10.00    0.90
   2   8   8   10.40    1.00
   2   8   8   10.90    0.90
  -3  -8  -8    7.40    1.00
  -3  -8  -8    4.00    0.70
   3   8   8    5.40    0.80
   3   8   8    7.30    0.90
   3   8   8    6.50    0.90
  -4  -8  -8   75.09    3.30
  -4  -8  -8   71.59    3.30
   4   8   8   67.19    3.20
   4   8   8   73.39    3.30
   4   8   8   72.89    3.40
  -5  -8  -8    0.10    0.90
   5   8   8   -0.10    1.00
  -6  -8  -8    8.70    1.30
   6   8   8    7.20    1.60
   4  -9  -8    5.20    1.90
  -4   9   8    3.20    0.90
   3  -9  -8   20.70    2.30
   3  -9  -8   24.70    1.90
  -3   9   8   21.90    1.50
   2  -9  -8    0.50    0.80
   2  -9  -8    0.50    1.20
  -2   9   8    0.20    0.60
  -2   9   8    0.80    0.80
   1  -9  -8   21.20    1.80
   1  -9  -8   21.80    1.40
  -1   9   8   22.10    1.60
  -1   9   8   22.70    1.40
   0  -9  -8    4.90    0.80
   0  -9  -8    4.20    1.00
   0   9   8    5.70    0.70
   0   9   8    5.10    0.80
  -1  -9  -8   21.90    1.70
  -1  -9  -8   21.10    1.40
   1   9   8   23.00    1.50
   1   9   8   22.30    1.30
  -2  -9  -8    2.80    0.70
  -2  -9  -8    1.90    0.90
   2   9   8    1.50    0.60
   2   9   8    1.80    0.50
  -3  -9  -8    9.70    1.00
  -3  -9  -8    9.10    1.10
   3   9   8    8.00    1.00
   3   9   8   10.70    1.10
   3   9   8    6.70    0.80
   4   9   8   47.60    2.40
   4   9   8   49.30    2.60
   4   9   8   45.60    2.40
   5   9   8   35.30    2.20
   5   9   8   34.70    2.40
   6   9   8    0.70    1.50
   4 -10  -8   -0.30    1.70
   4 -10  -8    0.30    2.00
  -4  10   8   -0.50    0.90
   3 -10  -8    1.90    1.10
   3 -10  -8    1.30    1.50
  -3  10   8    2.30    0.80
   2 -10  -8    0.50    1.30
   2 -10  -8    0.30    0.90
  -2  10   8   -0.20    0.90
  -2  10   8    0.30    0.60
   1 -10  -8    1.10    0.60
   1 -10  -8    2.50    1.20
  -1  10   8    2.00    0.90
  -1  10   8    2.00    0.60
   0 -10  -8    5.00    1.10
   0 -10  -8    6.50    0.80
   0  10   8    5.80    0.90
   0  10   8    5.90    0.70
  -1 -10  -8    2.10    0.70
  -1 -10  -8    2.60    1.00
   1  10   8    2.00    0.50
   1  10   8    1.30    0.70
  -2 -10  -8    1.80    0.70
  -2 -10  -8    2.10    1.00
   2  10   8    1.40    0.70
   2  10   8    2.10    0.60
  -3 -10  -8   39.40    2.00
   3  10   8   35.50    2.10
   4  10   8    3.50    1.10
   4  10   8    2.70    0.80
   4  10   8    2.10    0.90
   5  10   8    3.30    0.90
   5  10   8    4.40    1.40
   6  10   8    0.70    1.50
   3 -11  -8    2.70    1.30
   3 -11  -8    4.50    1.90
  -3  11   8    2.60    0.80
   2 -11  -8    1.10    0.90
   2 -11  -8    0.20    1.40
  -2  11   8   -0.10    0.60
  -2  11   8    0.50    1.00
   1 -11  -8   45.20    2.80
   1 -11  -8   43.80    2.40
  -1  11   8   45.90    2.10
  -1  11   8   42.00    2.50
   0 -11  -8   29.50    2.10
   0 -11  -8   28.60    1.80
   0  11   8   31.30    1.60
   0  11   8   32.40    2.00
  -1 -11  -8    4.10    0.80
  -1 -11  -8    5.70    1.20
   1  11   8    5.90    1.00
   1  11   8    4.10    0.60
  -2 -11  -8    1.80    0.70
  -2 -11  -8    1.90    1.10
   2  11   8    1.60    0.50
   2  11   8    1.60    0.80
  -3 -11  -8   66.49    3.00
   3  11   8   64.89    2.90
   3  11   8   58.59    3.10
   4  11   8    6.90    1.10
   4  11   8    7.40    0.90
   5  11   8   11.10    1.20
   6  11   8   20.40    1.90
   6  11   8   22.70    2.50
   3 -12  -8    1.30    2.00
   3 -12  -8    1.30    1.40
  -3  12   8    1.00    0.70
   2 -12  -8    0.30    0.90
   2 -12  -8    0.20    1.60
  -2  12   8   -0.40    0.60
  -2  12   8    0.20    1.10
   1 -12  -8    0.20    0.90
   1 -12  -8   -0.20    1.40
  -1  12   8    0.50    0.50
  -1  12   8    1.00    1.00
   0 -12  -8    1.10    1.20
   0 -12  -8   -0.30    0.80
   0  12   8    0.60    0.50
   0  12   8    0.40    0.80
  -1 -12  -8    0.70    0.70
  -1 -12  -8    0.20    1.20
   1  12   8   -0.20    0.90
   1  12   8    0.00    0.50
  -2 -12  -8    0.20    0.70
   2  12   8    0.00    0.70
  -3 -12  -8    2.00    0.90
   3  12   8    1.90    0.60
   3  12   8    2.50    1.00
   4  12   8   -0.20    0.70
   4  12   8    0.10    1.00
   5  12   8    3.30    1.00
   6  12   8   -0.60    1.20
   2 -13  -8   36.20    3.30
   2 -13  -8   37.90    2.40
  -2  13   8   35.00    1.70
   1 -13  -8   21.10    2.30
   1 -13  -8   18.00    1.70
  -1  13   8   17.10    1.10
  -1  13   8   18.10    1.80
   0 -13  -8    2.50    1.00
   0 -13  -8    2.70    1.40
   0  13   8    1.60    1.00
   0  13   8    2.90    0.60
  -1 -13  -8    1.30    1.40
  -1 -13  -8    0.50    0.90
   1  13   8    1.00    0.90
  -2 -13  -8   44.90    2.40
   2  13   8   42.30    2.00
   2  13   8   37.70    2.40
  -3 -13  -8    0.70    0.90
   3  13   8    0.80    0.60
   3  13   8    0.50    1.00
   4  13   8    7.70    1.40
   4  13   8    7.80    1.00
   5  13   8    4.10    1.10
   2 -14  -8    3.90    1.50
   1 -14  -8    1.80    1.20
   1 -14  -8    1.30    2.00
  -1  14   8    0.50    1.30
   0 -14  -8    0.90    1.60
   0 -14  -8    0.40    1.00
   0  14   8   -0.10    1.10
   0  14   8    0.00    0.50
  -1 -14  -8   27.20    1.90
   1  14   8   22.60    1.30
   1  14   8   20.50    2.00
  -2 -14  -8   -0.10    1.00
   2  14   8   -0.20    0.60
   2  14   8   -0.30    1.00
  -3 -14  -8    0.60    1.00
   3  14   8    0.10    0.70
   3  14   8    0.00    1.10
   4  14   8    0.00    1.40
   4  14   8    0.50    0.80
   1 -15  -8   12.20    2.70
   1 -15  -8   13.30    2.70
   0 -15  -8    2.60    1.30
   0  15   8    0.80    1.30
  -1 -15  -8   15.60    1.50
   1  15   8   15.00    1.80
  -2 -15  -8    0.50    1.10
   2  15   8    0.60    1.20
   2  15   8    0.20    0.60
  -3 -15  -8    2.60    1.30
   3  15   8    3.20    0.80
   3  15   8    1.60    1.40
   4  15   8    0.10    1.50
  -1 -16  -8    0.50    1.30
  -2 -16  -8    0.40    1.30
   1   9  -9    8.40    2.10
  -1  -9   9    9.40    2.10
  -1  -9   9    7.70    1.00
   0  -9   9    3.00    0.70
   0  -9   9    4.60    2.00
   2   8  -9    5.60    1.80
  -2  -8   9    6.80    1.90
  -2  -8   9    3.40    0.90
   1   8  -9    0.50    1.50
  -1  -8   9    0.70    1.60
  -1  -8   9    1.10    0.70
   0   8  -9    9.90    1.90
   0  -8   9   14.90    2.00
   0  -8   9   13.70    1.00
  -1   8  -9   -0.10    1.60
   1  -8   9    0.20    1.70
   3   7  -9    1.90    1.70
  -3  -7   9    1.30    1.00
  -3  -7   9    0.10    1.70
   2   7  -9    0.40    1.40
  -2  -7   9    1.00    0.80
  -2  -7   9   -0.20    1.40
   1   7  -9    0.90    1.30
  -1  -7   9    1.00    0.60
  -1  -7   9    2.00    1.40
   0   7  -9    0.20    1.30
   0  -7   9    1.30    1.30
   0  -7   9    1.10    0.50
  -1   7  -9   15.30    1.90
   1  -7   9   16.80    1.90
  -2   7  -9    1.70    1.80
  -2   7  -9    1.30    1.50
   2  -7   9    0.40    1.50
  -3   7  -9    0.10    1.50
   3  -7   9    0.10    0.60
   3  -7   9   -1.10    1.70
   4   6  -9    0.20    1.80
  -4  -6   9    0.20    1.90
  -4  -6   9    0.70    1.20
   3   6  -9    1.70    1.50
  -3  -6   9    1.90    0.90
  -3  -6   9    4.30    1.70
   2   6  -9    2.70    1.30
  -2  -6   9    1.40    1.30
  -2  -6   9    1.60    0.70
   1   6  -9   14.10    1.70
  -1  -6   9   13.20    1.60
  -1  -6   9   13.30    1.10
   0   6  -9    1.70    1.20
   0  -6   9    0.30    0.40
   0  -6   9    0.30    1.20
  -1   6  -9   11.50    1.60
   1  -6   9    9.90    1.90
   1  -6   9   13.80    1.80
   1  -6   9   10.70    0.80
  -2   6  -9    9.30    1.40
  -2   6  -9   10.30    1.70
   2  -6   9   13.30    1.70
   2  -6   9   13.20    0.80
  -3   6  -9    0.00    1.30
   3  -6   9    1.10    1.50
   3  -6   9    1.10    0.60
   4   5  -9    1.40    1.70
   4   5  -9    0.40    0.60
  -4  -5   9    0.80    1.60
  -4  -5   9    0.60    1.10
   3   5  -9    0.10    1.30
  -3  -5   9    0.40    1.30
  -3  -5   9    0.00    0.80
   2   5  -9    4.10    1.20
  -2  -5   9    6.00    0.80
  -2  -5   9    5.80    1.20
   1   5  -9   15.30    1.80
  -1  -5   9   15.40    1.00
  -1  -5   9   11.40    1.40
   0   5  -9   63.59    3.30
   0  -5   9   59.69    2.60
   0  -5   9   70.99    3.30
  -1   5  -9    5.40    1.00
  -1   5  -9    7.50    1.40
   1  -5   9    5.90    0.50
   1  -5   9    5.10    1.20
   1  -5   9    4.00    1.30
  -2   5  -9    2.00    1.00
  -2   5  -9    1.90    1.20
   2  -5   9    2.10    1.20
   2  -5   9    2.40    0.40
  -3   5  -9    0.20    1.10
   3  -5   9    0.10    0.50
   3  -5   9    0.40    1.20
  -4   5  -9    1.80    1.50
   4  -5   9    1.80    0.80
   4  -5   9    2.40    1.70
  -5  -4   9    0.40    1.90
   4   4  -9   33.50    1.90
   4   4  -9   35.90    2.90
  -4  -4   9   36.40    2.30
  -4  -4   9   39.20    3.00
   3   4  -9   -0.30    0.40
   3   4  -9   -0.90    1.20
  -3  -4   9    0.00    1.20
  -3  -4   9    0.30    0.70
   2   4  -9    1.00    1.10
  -2  -4   9    0.80    0.60
  -2  -4   9    0.70    1.00
   1   4  -9    0.30    0.80
  -1  -4   9   -0.20    0.50
  -1  -4   9   -0.10    0.90
   0   4  -9   25.10    1.90
   0  -4   9   25.50    1.90
   0  -4   9   25.10    1.30
  -1   4  -9   49.50    2.50
  -1   4  -9   49.50    2.80
   1  -4   9   52.09    2.70
   1  -4   9   49.70    2.10
   1  -4   9   49.70    2.80
  -2   4  -9   12.50    1.30
  -2   4  -9   12.90    1.50
   2  -4   9   11.40    0.80
   2  -4   9   11.90    1.50
  -3   4  -9    5.10    1.20
   3  -4   9    6.60    1.30
  -4   4  -9    5.50    1.40
   4  -4   9    6.00    1.60
   4  -4   9    8.10    0.90
   5   3  -9    5.20    1.20
   5   3  -9    5.10    1.90
  -5  -3   9    4.40    1.80
   4   3  -9    0.90    1.40
   4   3  -9    0.60    0.70
  -4  -3   9    0.20    1.30
  -4  -3   9    0.50    1.00
   3   3  -9    0.70    0.50
   3   3  -9    1.50    1.20
  -3  -3   9    1.50    1.10
  -3  -3   9    1.50    0.70
   2   3  -9   17.50    1.70
  -2  -3   9   19.40    1.70
  -2  -3   9   15.60    1.20
   1   3  -9   49.70    2.80
  -1  -3   9   48.20    2.70
  -1  -3   9   52.79    2.30
   0   3  -9    9.50    1.20
   0   3  -9    9.60    1.00
   0  -3   9    9.30    0.80
   0  -3   9   10.10    1.20
  -1   3  -9    7.30    1.20
  -1   3  -9    8.90    1.00
   1  -3   9    5.60    1.00
   1  -3   9    9.90    1.30
   1  -3   9    7.20    0.60
  -2   3  -9    9.30    1.10
  -2   3  -9    9.10    1.30
   2  -3   9    9.00    0.70
   2  -3   9   10.20    1.30
  -3   3  -9    7.80    1.20
   3  -3   9    6.60    0.60
   3  -3   9    9.60    1.40
  -4   3  -9   10.20    1.40
   4  -3   9   12.00    1.70
   4  -3   9   11.80    1.00
  -5   3  -9    7.80    1.70
   5  -3   9    7.80    1.00
   5  -3   9    8.10    1.90
   5   2  -9   29.80    2.30
   5   2  -9   28.00    2.90
  -5  -2   9   32.10    3.00
   4   2  -9    5.90    0.90
   4   2  -9    5.30    1.50
  -4  -2   9    5.50    1.40
  -4  -2   9    6.00    1.10
   3   2  -9    3.60    1.20
   3   2  -9    3.40    0.70
  -3  -2   9    3.10    0.80
  -3  -2   9    4.30    1.20
   2   2  -9    5.10    1.20
   2   2  -9    3.00    0.50
  -2  -2   9    2.80    0.60
  -2  -2   9    3.40    1.00
   1   2  -9  377.36   14.80
   1   2  -9  367.66   14.40
  -1  -2   9  359.36   14.60
  -1  -2   9  360.36   14.40
   0   2  -9   52.09    2.40
   0   2  -9   51.19    2.70
   0  -2   9   51.09    2.60
   0  -2   9   54.09    2.30
  -1   2  -9   19.50    1.50
  -1   2  -9   19.40    1.30
   1  -2   9   17.10    1.40
   1  -2   9   17.50    1.00
  -2   2  -9    5.50    1.10
  -2   2  -9    4.50    0.90
   2  -2   9    4.30    0.50
   2  -2   9    4.60    1.00
  -3   2  -9   12.20    1.30
   3  -2   9   10.80    1.40
   3  -2   9   12.50    0.90
  -4   2  -9    7.90    1.30
   4  -2   9    7.60    1.30
   4  -2   9    5.70    0.70
  -5   2  -9    0.20    1.20
   5  -2   9    0.20    0.80
   5  -2   9    0.10    1.40
   5   1  -9    0.10    1.00
   5   1  -9    0.10    1.70
   4   1  -9    0.70    0.80
   4   1  -9    2.40    1.30
  -4  -1   9    0.30    1.10
  -4  -1   9    0.60    0.90
   3   1  -9    6.20    1.30
   3   1  -9    8.30    0.80
  -3  -1   9    7.70    1.20
  -3  -1   9    6.30    0.90
   2   1  -9    7.80    1.20
   2   1  -9    7.80    0.70
  -2  -1   9    7.40    1.10
  -2  -1   9    4.90    0.70
   1   1  -9    5.30    0.80
   1   1  -9    5.30    1.00
   1   1  -9    5.50    0.50
  -1  -1   9    5.70    0.60
  -1  -1   9    6.30    1.00
   0   1  -9    0.00    0.50
   0   1  -9    0.00    0.70
   0  -1   9    0.40    0.70
   0  -1   9    0.20    0.30
  -1   1  -9   12.00    1.20
  -1   1  -9    9.60    1.00
   1  -1   9   12.20    0.70
   1  -1   9   12.20    1.10
   1  -1   9   11.30    1.20
  -2   1  -9   14.80    1.20
  -2   1  -9   14.20    1.40
   2  -1   9   13.90    0.80
   2  -1   9   13.30    1.30
   2  -1   9   14.00    1.30
  -3   1  -9    0.10    0.70
   3  -1   9    0.10    0.70
   3  -1   9    0.00    0.40
  -4   1  -9   13.80    1.40
   4  -1   9   11.70    1.00
   4  -1   9   12.40    1.50
  -5   1  -9    5.10    1.30
   5  -1   9    5.70    1.50
   5  -1   9    6.20    0.90
   6  -1   9    0.50    1.90
   5   0  -9    6.90    1.30
   5   0  -9    6.60    1.80
   4   0  -9    3.00    1.20
   4   0  -9    4.90    1.00
  -4   0   9    6.70    1.40
   3   0  -9   16.10    1.60
   3   0  -9   17.90    1.30
  -3   0   9   16.70    1.60
  -3   0   9   17.40    1.30
   2   0  -9  559.84   20.90
   2   0  -9  514.35   20.80
   2   0  -9  533.85   21.20
  -2   0   9  508.95   21.00
  -2   0   9  546.65   20.90
   1   0  -9   16.50    1.40
   1   0  -9   16.60    0.90
   1   0  -9   17.90    1.20
  -1   0   9   14.70    1.00
  -1   0   9   14.70    1.30
   0   0  -9    0.30    0.50
   0   0  -9    0.00    0.60
   0   0  -9    0.30    0.30
   0   0  -9    0.30    0.30
   0   0   9    0.40    0.40
   0   0   9    0.10    0.60
  -1   0  -9    4.10    0.70
  -1   0  -9    3.20    0.80
   1   0   9    4.00    0.70
   1   0   9    3.70    0.70
   1   0   9    4.20    0.50
  -2   0  -9    7.60    1.00
  -2   0  -9    9.00    1.00
   2   0   9    9.40    0.70
   2   0   9    9.70    0.90
   2   0   9   10.20    1.10
  -3   0  -9    0.30    0.70
   3   0   9   -0.10    0.40
   3   0   9   -0.40    0.70
  -4   0  -9   43.30    2.40
   4   0   9   41.40    2.00
   4   0   9   42.80    2.50
  -5   0  -9   32.20    2.40
   5   0   9   42.70    2.60
   5   0   9   34.30    2.00
  -6   0  -9    2.20    1.40
   6   0   9    2.20    1.70
   6   0   9    2.80    1.10
   5  -1  -9   -0.40    1.10
   5  -1  -9    0.00    1.50
   4  -1  -9    1.20    0.80
   4  -1  -9    3.00    1.30
  -4   1   9    3.40    1.30
   3  -1  -9  118.49    5.00
   3  -1  -9  119.19    5.30
  -3   1   9  121.69    5.00
  -3   1   9  112.79    5.20
   2  -1  -9    1.50    0.80
   2  -1  -9    0.80    0.50
   2  -1  -9    1.80    0.90
  -2   1   9    0.90    0.60
  -2   1   9    0.50    0.80
   1  -1  -9   45.80    2.00
   1  -1  -9   46.60    2.20
   1  -1  -9   43.70    2.40
  -1   1   9   46.20    2.30
  -1   1   9   47.60    2.10
   0  -1  -9   -0.30    0.60
   0  -1  -9    0.00    0.50
   0  -1  -9    0.00    0.30
   0   1   9    0.00    0.30
   0   1   9    0.00    0.60
  -1  -1  -9   12.20    0.70
  -1  -1  -9   11.90    0.90
  -1  -1  -9   10.10    1.00
  -1  -1  -9   10.60    1.00
   1   1   9   12.60    1.10
   1   1   9   13.00    1.10
   1   1   9   12.40    0.80
  -2  -1  -9   11.80    1.00
  -2  -1  -9   12.30    0.60
  -2  -1  -9   12.40    1.20
  -2  -1  -9   13.80    0.90
   2   1   9   10.80    1.10
   2   1   9   10.40    1.10
   2   1   9   12.30    0.80
  -3  -1  -9    1.20    0.70
  -3  -1  -9    2.30    0.30
   3   1   9    1.30    0.80
   3   1   9    1.40    0.40
  -4  -1  -9  168.08    6.80
  -4  -1  -9  175.78    7.30
   4   1   9  181.98    7.40
   4   1   9  172.98    7.00
  -5  -1  -9   66.79    3.50
   5   1   9   66.79    3.10
   5   1   9   77.89    3.70
  -6  -1  -9    3.60    1.40
  -6  -1  -9    3.60    0.60
   6   1   9    2.60    1.10
   6   1   9    2.40    1.70
   5  -2  -9   -0.40    1.60
   5  -2  -9    0.00    1.30
   4  -2  -9   20.10    1.80
   4  -2  -9   19.00    2.00
  -4   2   9   17.70    1.70
   3  -2  -9  136.29    6.10
   3  -2  -9  139.59    5.90
   3  -2  -9  145.89    6.00
  -3   2   9  140.29    6.10
   2  -2  -9    1.80    0.80
   2  -2  -9    2.40    0.80
   2  -2  -9    2.60    0.60
  -2   2   9    2.10    0.80
  -2   2   9    1.80    0.60
   1  -2  -9   38.80    2.20
   1  -2  -9   41.90    2.00
   1  -2  -9   43.50    2.20
  -1   2   9   42.60    2.00
  -1   2   9   47.90    2.20
   0  -2  -9    3.90    0.50
   0  -2  -9    5.40    0.80
   0  -2  -9    2.70    0.70
   0   2   9    1.70    0.60
   0   2   9    2.90    0.50
  -1  -2  -9    0.60    0.30
  -1  -2  -9    0.80    0.50
  -1  -2  -9    1.30    0.60
   1   2   9    0.50    0.60
   1   2   9    0.60    0.50
   1   2   9    0.70    0.30
  -2  -2  -9    7.90    0.60
  -2  -2  -9    6.20    0.90
  -2  -2  -9    8.70    0.90
   2   2   9    7.50    0.70
   2   2   9    7.30    0.80
   2   2   9    6.70    0.90
  -3  -2  -9  116.59    4.60
  -3  -2  -9  117.69    4.90
   3   2   9  111.69    5.00
   3   2   9  115.09    4.70
  -4  -2  -9   31.10    1.90
  -4  -2  -9   31.00    1.50
   4   2   9   37.20    2.10
   4   2   9   31.60    1.70
  -5  -2  -9    5.90    1.20
  -5  -2  -9    6.30    0.70
   5   2   9    4.80    1.30
   5   2   9    5.50    0.90
  -6  -2  -9    1.30    1.40
  -6  -2  -9    0.90    0.70
   6   2   9    1.20    1.00
   6   2   9    0.40    1.40
   4  -3  -9   81.09    3.70
   4  -3  -9   71.09    3.80
  -4   3   9   76.69    3.80
   3  -3  -9   17.40    1.70
   3  -3  -9   17.50    1.50
   3  -3  -9   15.90    1.60
  -3   3   9   18.00    1.60
   2  -3  -9   79.49    3.60
   2  -3  -9   81.59    3.50
   2  -3  -9   75.99    3.60
  -2   3   9   85.19    3.70
  -2   3   9   82.49    3.50
   1  -3  -9   22.20    1.30
   1  -3  -9   23.70    1.50
   1  -3  -9   23.90    1.50
  -1   3   9   24.80    1.50
  -1   3   9   26.20    1.30
   0  -3  -9   16.50    1.20
   0  -3  -9   17.70    1.00
   0  -3  -9   16.80    1.20
   0   3   9   19.80    1.00
   0   3   9   15.80    1.20
  -1  -3  -9    1.70    0.60
  -1  -3  -9    1.50    0.40
  -1  -3  -9    2.10    0.60
   1   3   9    1.30    0.60
   1   3   9    2.20    0.60
   1   3   9    2.10    0.40
  -2  -3  -9    3.50    0.50
  -2  -3  -9    4.00    0.70
   2   3   9    4.40    0.50
   2   3   9    3.80    0.70
   2   3   9    4.70    0.70
  -3  -3  -9  562.34   22.60
  -3  -3  -9  560.94   22.40
   3   3   9  575.24   22.40
   3   3   9  601.64   22.70
  -4  -3  -9  374.36   15.00
  -4  -3  -9  371.86   15.20
   4   3   9  388.36   15.00
   4   3   9  393.76   15.40
  -5  -3  -9    1.20    0.90
  -5  -3  -9    1.10    0.50
   5   3   9    0.20    0.70
   5   3   9    1.10    1.10
  -6  -3  -9    3.00    0.80
  -6  -3  -9    1.60    1.40
   6   3   9    2.30    1.50
   6   3   9    2.90    1.10
   4  -4  -9    2.30    1.30
  -4   4   9    1.70    1.20
   3  -4  -9    8.00    1.10
   3  -4  -9    6.40    1.20
   3  -4  -9    7.30    1.20
  -3   4   9    6.20    1.10
  -3   4   9    5.00    0.90
   2  -4  -9   26.60    1.60
   2  -4  -9   27.90    1.80
   2  -4  -9   27.90    1.80
  -2   4   9   29.60    1.70
  -2   4   9   26.60    1.60
   1  -4  -9    7.00    0.80
   1  -4  -9    5.40    0.70
   1  -4  -9    9.60    1.00
  -1   4   9    8.30    0.80
  -1   4   9    6.90    0.70
  -1   4   9    8.60    0.90
   0  -4  -9  101.09    4.30
   0  -4  -9  104.99    4.40
   0  -4  -9  100.09    4.40
   0   4   9  107.49    4.30
   0   4   9  110.09    4.40
   0   4   9  104.59    4.50
  -1  -4  -9   28.90    1.60
  -1  -4  -9   28.00    1.40
  -1  -4  -9   28.20    1.60
   1   4   9   31.00    1.50
   1   4   9   28.10    1.60
   1   4   9   27.70    1.50
   1   4   9   29.10    1.40
  -2  -4  -9   41.40    1.80
  -2  -4  -9   36.70    2.00
   2   4   9   42.60    2.00
   2   4   9   39.60    2.00
   2   4   9   41.70    1.80
  -3  -4  -9   10.80    0.90
  -3  -4  -9   11.20    1.10
   3   4   9   11.80    0.90
   3   4   9   13.10    1.20
   3   4   9    9.40    0.90
  -4  -4  -9   85.29    3.90
  -4  -4  -9   88.69    3.60
   4   4   9   88.29    4.00
   4   4   9   83.59    3.70
  -5  -4  -9    6.70    1.20
  -5  -4  -9    6.70    0.80
   5   4   9    5.40    0.90
   5   4   9    6.10    1.30
  -6  -4  -9    4.30    0.90
  -6  -4  -9    3.70    1.30
   6   4   9    2.00    1.40
   6   4   9    3.80    1.20
  -5   5   9    1.40    1.20
   4  -5  -9   21.80    2.30
  -4   5   9   18.80    1.70
   3  -5  -9   36.10    2.30
  -3   5   9   40.40    2.20
  -3   5   9   39.40    2.30
   2  -5  -9   16.90    1.40
   2  -5  -9   20.60    1.60
  -2   5   9   18.70    1.50
  -2   5   9   18.90    1.30
   1  -5  -9   80.99    3.50
   1  -5  -9   78.99    3.40
   1  -5  -9   81.29    3.60
  -1   5   9   77.99    3.40
  -1   5   9   82.19    3.50
  -1   5   9   74.99    3.40
   0  -5  -9  118.29    5.10
   0  -5  -9  123.09    5.10
   0  -5  -9  122.39    5.20
   0   5   9  124.89    5.10
   0   5   9  129.69    5.00
  -1  -5  -9   47.30    2.20
  -1  -5  -9   45.40    2.30
  -1  -5  -9   47.90    2.30
   1   5   9   45.90    2.30
   1   5   9   50.89    2.20
   1   5   9   47.00    2.20
   1   5   9   51.39    2.20
  -2  -5  -9  461.75   18.40
  -2  -5  -9  451.25   18.50
   2   5   9  475.55   18.40
   2   5   9  477.15   18.30
   2   5   9  479.05   18.50
  -3  -5  -9  563.44   22.30
  -3  -5  -9  570.34   22.40
   3   5   9  588.84   22.40
   3   5   9  572.64   22.30
   3   5   9  558.04   22.50
  -4  -5  -9   10.50    1.20
  -4  -5  -9   10.60    0.90
   4   5   9   10.60    0.90
   4   5   9   10.80    1.20
  -5  -5  -9    1.10    1.00
  -5  -5  -9    0.50    0.70
   5   5   9   -0.20    1.00
   5   5   9    0.30    0.80
  -6  -5  -9    8.20    1.10
   6   5   9    7.90    1.60
   5  -6  -9   31.10    3.30
  -5   6   9   29.50    2.30
   4  -6  -9   12.80    1.90
  -4   6   9   10.70    1.20
   3  -6  -9    1.50    1.20
  -3   6   9    0.60    0.70
  -3   6   9    0.70    0.90
   2  -6  -9    4.80    1.10
  -2   6   9    3.50    0.70
  -2   6   9    4.10    0.90
   1  -6  -9   89.59    4.10
   1  -6  -9   95.69    4.00
   1  -6  -9   92.69    4.00
  -1   6   9   92.79    4.10
  -1   6   9   90.69    3.90
   0  -6  -9   15.50    1.20
   0  -6  -9   17.10    1.10
   0  -6  -9   17.80    1.20
   0  -6  -9   17.20    1.10
   0   6   9   16.80    1.20
   0   6   9   15.00    1.20
   0   6   9   19.90    1.10
   0   6   9   19.00    1.10
  -1  -6  -9   20.90    1.20
  -1  -6  -9   18.50    1.40
  -1  -6  -9   18.60    1.20
   1   6   9   22.30    1.20
   1   6   9   19.30    1.20
   1   6   9   17.40    1.20
   1   6   9   20.70    1.10
  -2  -6  -9  210.48    8.30
  -2  -6  -9  205.28    8.40
   2   6   9  204.18    8.30
   2   6   9  197.48    8.20
   2   6   9  206.68    8.30
   2   6   9  211.78    8.30
  -3  -6  -9  118.99    4.70
  -3  -6  -9  113.99    4.90
   3   6   9  115.89    4.90
   3   6   9  108.89    4.80
   3   6   9  111.79    4.70
  -4  -6  -9    4.70    0.70
  -4  -6  -9    4.40    0.90
   4   6   9    2.70    0.80
   4   6   9    3.70    0.70
  -5  -6  -9   21.20    1.80
  -5  -6  -9   21.90    1.50
   5   6   9   22.70    1.90
  -6  -6  -9    5.20    1.00
   6   6   9    5.80    1.50
   5  -7  -9    4.20    2.40
  -5   7   9    6.00    1.40
   4  -7  -9    6.10    1.80
  -4   7   9    4.30    1.00
   3  -7  -9    7.00    1.50
  -3   7   9    5.70    0.90
  -3   7   9    8.50    1.10
   2  -7  -9   46.30    2.50
   2  -7  -9   42.70    2.50
  -2   7   9   43.10    2.20
  -2   7   9   47.40    2.40
   1  -7  -9   84.49    3.50
   1  -7  -9   82.59    3.70
  -1   7   9   78.49    3.60
  -1   7   9   75.39    3.50
   0  -7  -9   60.39    2.70
   0  -7  -9   65.59    2.90
   0  -7  -9   54.89    2.70
   0   7   9   59.39    2.80
   0   7   9   57.39    2.70
  -1  -7  -9   38.40    1.80
  -1  -7  -9   33.80    2.00
  -1  -7  -9   34.70    1.90
   1   7   9   39.90    2.00
   1   7   9   37.70    1.90
   1   7   9   36.40    1.80
   1   7   9   39.30    1.80
  -2  -7  -9  223.78    8.90
  -2  -7  -9  220.58    9.00
   2   7   9  220.28    8.80
   2   7   9  222.98    8.90
   2   7   9  218.68    8.90
   2   7   9  221.78    8.90
  -3  -7  -9    1.40    0.70
  -3  -7  -9    2.20    0.60
   3   7   9    0.90    0.60
   3   7   9    1.20    0.70
   3   7   9    1.70    0.70
  -4  -7  -9    0.50    0.90
  -4  -7  -9    0.50    0.70
   4   7   9    0.20    0.80
  -5  -7  -9   19.00    1.50
   5   7   9   17.80    1.80
  -6  -7  -9    6.60    1.10
   6   7   9    5.70    1.60
   4  -8  -9    0.80    1.70
  -4   8   9    0.40    0.90
   3  -8  -9    2.30    1.40
  -3   8   9    2.50    1.00
  -3   8   9    2.90    0.80
   2  -8  -9   20.10    1.90
   2  -8  -9   20.40    1.60
  -2   8   9   19.90    1.40
  -2   8   9   18.10    1.60
   1  -8  -9   -0.10    0.50
   1  -8  -9   -0.50    0.90
  -1   8   9    0.30    0.60
  -1   8   9    0.10    0.60
   0  -8  -9   63.19    2.90
   0  -8  -9   67.69    3.10
   0   8   9   64.99    3.00
   0   8   9   62.09    2.90
  -1  -8  -9  186.38    7.50
  -1  -8  -9  184.58    7.40
  -1  -8  -9  186.78    7.60
   1   8   9  174.98    7.40
   1   8   9  188.68    7.60
  -2  -8  -9   21.90    1.50
  -2  -8  -9   26.00    1.60
  -2  -8  -9   24.20    1.50
   2   8   9   21.50    1.40
   2   8   9   24.30    1.50
   2   8   9   23.70    1.40
  -3  -8  -9    0.00    0.80
  -3  -8  -9    0.00    0.60
   3   8   9    0.10    0.50
   3   8   9   -0.20    0.70
   3   8   9    0.00    0.70
  -4  -8  -9   13.20    1.30
  -4  -8  -9   12.50    1.30
   4   8   9   11.50    1.30
  -5  -8  -9    0.40    0.90
   5   8   9    0.70    1.00
  -6  -8  -9   -0.20    1.00
   6   8   9    0.50    1.50
   4  -9  -9    2.60    2.00
  -4   9   9    1.80    1.00
   3  -9  -9    8.40    1.70
  -3   9   9    9.40    1.00
   2  -9  -9    8.70    1.10
   2  -9  -9    7.40    1.50
  -2   9   9    8.10    1.10
  -2   9   9    7.90    0.90
   1  -9  -9   17.90    1.40
   1  -9  -9   21.80    1.80
  -1   9   9   19.00    1.30
  -1   9   9   18.20    1.50
   0  -9  -9    9.40    0.90
   0   9   9    8.20    1.00
   0   9   9    9.70    1.00
  -1  -9  -9   10.50    1.00
  -1  -9  -9    8.60    1.20
   1   9   9   10.00    1.00
   1   9   9    8.00    1.00
  -2  -9  -9    2.10    0.90
  -2  -9  -9    3.10    0.80
   2   9   9    1.80    0.70
   2   9   9    1.40    0.60
  -3  -9  -9    1.70    0.90
   3   9   9    1.40    0.60
   3   9   9    1.50    0.80
   3   9   9    1.40    0.80
   4   9   9    1.60    0.90
   4   9   9    0.80    0.70
   4   9   9    1.00    0.90
   5   9   9   19.10    1.90
   6   9   9    1.90    1.50
   4 -10  -9    8.70    2.40
   3 -10  -9    2.20    1.70
   3 -10  -9    1.80    1.20
  -3  10   9    1.00    0.80
   2 -10  -9    0.10    1.30
   2 -10  -9    1.30    0.90
  -2  10   9    0.40    0.70
  -2  10   9    0.50    1.00
   1 -10  -9   20.60    1.70
   1 -10  -9   19.20    1.90
  -1  10   9   22.00    1.40
  -1  10   9   20.20    1.70
   0 -10  -9   20.90    1.50
   0 -10  -9   23.30    1.90
   0  10   9   25.30    1.40
   0  10   9   22.20    1.70
  -1 -10  -9   -0.40    0.90
  -1 -10  -9    0.20    0.70
   1  10   9    0.20    0.50
   1  10   9   -0.20    0.70
  -2 -10  -9    2.60    1.10
  -2 -10  -9    1.80    0.70
   2  10   9    1.90    0.60
   2  10   9    2.40    0.90
  -3 -10  -9   12.50    1.30
   3  10   9    7.40    0.90
   3  10   9   11.90    1.20
   4  10   9    0.30    0.90
   4  10   9    1.00    0.70
   5  10   9    0.40    1.20
   5  10   9   -0.30    0.90
   6  10   9   -0.10    1.70
   3 -11  -9   -0.60    1.90
   3 -11  -9    0.80    1.30
  -3  11   9   -0.40    0.80
   2 -11  -9    4.90    1.10
   2 -11  -9    3.80    1.60
  -2  11   9    5.00    0.80
  -2  11   9    5.60    1.20
   1 -11  -9    1.90    1.20
   1 -11  -9    1.60    0.90
  -1  11   9    2.40    1.00
  -1  11   9    1.90    0.70
   0 -11  -9   -0.20    1.10
   0 -11  -9   -0.10    0.80
   0  11   9    0.50    0.70
   0  11   9    0.60    0.50
  -1 -11  -9    7.80    1.00
  -1 -11  -9   10.80    1.40
   1  11   9    7.70    0.80
   1  11   9    9.70    1.20
  -2 -11  -9    2.50    1.10
  -2 -11  -9    1.80    0.80
   2  11   9    2.90    0.70
   2  11   9    2.30    0.80
   3  11   9    0.70    0.90
   4  11   9   13.70    1.40
   4  11   9   16.80    1.60
   5  11   9    4.60    1.00
   6  11   9   14.30    2.50
   3 -12  -9    0.50    1.40
   3 -12  -9    1.20    2.40
  -3  12   9   -0.30    0.80
   2 -12  -9    4.30    1.10
   2 -12  -9    2.40    1.70
  -2  12   9    2.60    1.20
  -2  12   9    4.70    0.80
   1 -12  -9    0.80    1.30
   1 -12  -9   -0.10    0.90
  -1  12   9    0.30    0.60
  -1  12   9    0.80    1.00
   0 -12  -9    0.50    1.30
   0 -12  -9   -0.10    0.90
   0  12   9    0.40    0.50
   0  12   9    1.10    0.90
  -1 -12  -9    2.70    0.90
  -1 -12  -9    2.60    1.30
   1  12   9    4.10    1.00
   1  12   9    2.70    0.60
  -2 -12  -9   69.79    3.40
  -2 -12  -9   69.19    3.20
   2  12   9   62.89    3.30
   2  12   9   64.59    3.00
   3  12   9   -0.10    0.90
   3  12   9    0.30    0.70
   4  12   9    0.50    1.00
   4  12   9    0.50    0.80
   5  12   9    3.70    1.10
   2 -13  -9    7.20    1.50
   2 -13  -9    6.80    2.20
  -2  13   9    6.90    0.90
  -2  13   9    6.10    1.60
   1 -13  -9    0.30    1.60
   1 -13  -9    1.40    1.00
  -1  13   9    1.10    0.60
  -1  13   9    1.70    1.10
   0 -13  -9    4.00    1.60
   0 -13  -9    4.30    1.10
   0  13   9    2.70    1.10
   0  13   9    3.20    0.70
  -1 -13  -9   -0.30    1.40
  -1 -13  -9    0.40    0.90
   1  13   9    0.70    0.60
   1  13   9    0.10    1.00
  -2 -13  -9    0.20    0.90
   2  13   9    0.20    0.90
  -3 -13  -9    4.10    1.20
   3  13   9    2.70    1.10
   3  13   9    2.80    0.80
   4  13   9    4.50    1.30
   4  13   9    6.00    1.00
   5  13   9    0.50    1.00
   1 -14  -9    8.10    1.40
   1 -14  -9    5.50    2.00
  -1  14   9    8.50    0.80
  -1  14   9    7.80    1.60
   0 -14  -9    1.20    1.70
   0 -14  -9    2.60    1.20
   0  14   9    1.90    1.30
   0  14   9    3.10    0.60
  -1 -14  -9   32.50    2.10
   1  14   9   28.70    1.70
   1  14   9   34.90    2.30
  -2 -14  -9    0.50    1.00
   2  14   9    0.00    0.60
   2  14   9    0.00    1.10
  -3 -14  -9   -0.30    1.10
   3  14   9   -0.30    0.70
   3  14   9    0.20    1.20
   4  14   9   -0.30    0.90
   4  14   9   -0.50    1.30
   0 -15  -9    1.30    2.00
   0 -15  -9    2.10    1.30
   0  15   9    1.70    0.60
   0  15   9    1.80    1.30
  -1 -15  -9   20.70    2.00
   1  15   9   15.10    1.80
   1  15   9   16.00    1.20
  -2 -15  -9    0.10    1.20
   2  15   9    0.00    0.70
   2  15   9    0.50    1.30
  -3 -15  -9    1.40    1.30
   3  15   9    1.00    1.40
   3  15   9    0.70    0.80
   4  15   9    4.10    1.70
  -2 -16  -9    1.00    1.40
   2  16   9    0.70    0.70
   1   8 -10   18.70    2.40
  -1  -8  10   20.00    1.50
  -1  -8  10   22.30    2.40
   0   8 -10    6.10    2.00
   0  -8  10    7.40    0.80
   0  -8  10    4.80    1.90
   2   7 -10    8.60    1.90
  -2  -7  10    8.90    2.00
  -2  -7  10   11.00    1.20
   1   7 -10    4.80    1.60
  -1  -7  10    4.50    1.60
  -1  -7  10    5.30    0.80
   0   7 -10   -0.50    1.50
   0  -7  10    1.30    0.60
   0  -7  10    0.90    1.50
  -1   7 -10    0.40    1.60
   1  -7  10    1.50    0.50
   1  -7  10    0.80    1.60
  -2   7 -10   -0.30    1.70
   2  -7  10    0.70    1.80
   3   6 -10   -0.80    1.50
  -3  -6  10    0.20    1.00
  -3  -6  10   -0.50    1.80
   2   6 -10   31.90    2.70
  -2  -6  10   33.80    1.90
  -2  -6  10   35.60    2.80
   1   6 -10   10.70    1.70
  -1  -6  10   13.20    1.10
  -1  -6  10   14.30    1.80
   0   6 -10    9.80    1.50
   0  -6  10   12.30    1.60
   0  -6  10   11.50    1.00
  -1   6 -10   -0.60    1.30
   1  -6  10    0.10    1.30
   1  -6  10    0.20    0.50
  -2   6 -10    2.60    1.30
  -2   6 -10    1.50    1.50
   2  -6  10    0.70    1.50
   2  -6  10    1.20    0.50
  -3   6 -10    0.00    1.50
   3  -6  10    0.20    0.60
   3  -6  10    1.20    1.70
  -4  -5  10    1.90    1.90
  -4  -5  10   -0.50    1.20
   3   5 -10   15.40    2.00
  -3  -5  10   15.80    2.00
  -3  -5  10   16.70    1.70
   2   5 -10    1.90    1.30
  -2  -5  10    1.90    1.30
  -2  -5  10    2.60    0.80
   1   5 -10    1.50    1.20
  -1  -5  10    1.90    1.20
  -1  -5  10    2.40    0.60
   0   5 -10   -0.20    1.20
   0  -5  10    0.10    1.10
   0  -5  10    0.40    0.50
  -1   5 -10    0.50    1.20
   1  -5  10    1.50    1.20
   1  -5  10    1.80    1.30
   1  -5  10    0.70    0.50
  -2   5 -10   -0.30    1.00
  -2   5 -10    0.10    1.20
   2  -5  10    0.00    1.20
   2  -5  10   -0.20    0.40
  -3   5 -10    1.80    1.30
   3  -5  10    5.20    1.60
   3  -5  10    1.70    0.60
   4  -5  10    2.30    1.90
   4   4 -10    0.10    0.70
   4   4 -10    0.80    1.70
  -4  -4  10   -0.40    1.10
  -4  -4  10    0.10    1.70
   3   4 -10   21.10    2.30
  -3  -4  10   25.60    2.40
  -3  -4  10   22.00    1.70
   2   4 -10    1.10    1.20
  -2  -4  10    0.40    0.60
  -2  -4  10    0.30    1.20
   1   4 -10    1.40    1.10
  -1  -4  10    1.80    0.60
  -1  -4  10    2.40    1.10
   0   4 -10    5.80    1.30
   0  -4  10    6.10    0.70
   0  -4  10    5.80    1.30
  -1   4 -10    6.80    1.10
  -1   4 -10    5.10    1.30
   1  -4  10    7.20    1.30
   1  -4  10    7.40    0.60
   1  -4  10    7.50    1.30
  -2   4 -10    4.10    1.20
  -2   4 -10    6.50    1.10
   2  -4  10    3.90    1.20
   2  -4  10    3.60    0.50
  -3   4 -10    7.60    1.40
   3  -4  10    9.30    0.90
   3  -4  10   10.30    1.60
  -4   4 -10    0.00    1.30
   4  -4  10    0.10    0.80
   4  -4  10    0.40    1.50
   4   3 -10    7.10    1.80
   4   3 -10    6.80    0.90
  -4  -3  10    8.60    1.80
  -4  -3  10    6.40    1.30
   3   3 -10    2.00    0.60
   3   3 -10    2.20    1.20
  -3  -3  10    1.70    0.80
  -3  -3  10    2.10    1.30
   2   3 -10   -0.40    1.00
  -2  -3  10    0.70    0.60
  -2  -3  10    0.30    1.10
   1   3 -10   21.00    1.80
  -1  -3  10   20.90    1.20
  -1  -3  10   20.50    1.80
   0   3 -10   24.50    1.80
   0   3 -10   24.90    1.60
   0  -3  10   23.70    1.30
   0  -3  10   25.60    1.90
  -1   3 -10    0.20    0.90
  -1   3 -10    0.20    0.70
   1  -3  10    0.50    1.00
   1  -3  10    0.00    0.40
   1  -3  10    0.00    0.90
  -2   3 -10    0.90    0.90
  -2   3 -10    0.70    0.80
   2  -3  10    0.90    0.40
   2  -3  10    0.40    0.90
  -3   3 -10    6.80    1.30
   3  -3  10    7.20    0.70
   3  -3  10    9.40    1.50
  -4   3 -10    3.60    1.30
   4  -3  10    6.90    1.60
   4  -3  10    5.00    0.70
   5  -3  10    0.10    1.80
   5   2 -10   -0.20    2.20
  -5  -2  10    0.00    2.00
   4   2 -10    0.80    0.80
   4   2 -10    0.40    1.40
  -4  -2  10    0.40    1.30
  -4  -2  10    0.30    1.00
   3   2 -10    3.80    1.40
   3   2 -10    3.80    0.70
  -3  -2  10    5.70    1.30
  -3  -2  10    3.20    0.90
   2   2 -10   38.40    2.50
   2   2 -10   35.30    1.70
  -2  -2  10   36.90    1.90
  -2  -2  10   39.70    2.40
   1   2 -10    9.90    1.40
  -1  -2  10    9.50    0.90
  -1  -2  10   10.00    1.20
   0   2 -10  153.78    6.70
   0   2 -10  157.88    6.40
   0  -2  10  155.38    6.20
   0  -2  10  154.08    6.50
  -1   2 -10   10.40    1.10
  -1   2 -10    9.20    1.20
   1  -2  10   10.20    0.80
   1  -2  10    9.40    1.30
   1  -2  10   10.00    1.20
  -2   2 -10   29.50    2.10
  -2   2 -10   26.80    1.80
   2  -2  10   28.30    2.00
   2  -2  10   29.90    1.40
  -3   2 -10    6.90    1.10
   3  -2  10    7.50    0.70
   3  -2  10    6.80    1.30
  -4   2 -10   13.80    1.60
   4  -2  10   11.70    1.60
   4  -2  10   16.80    1.20
  -5   2 -10    4.20    1.40
   5  -2  10    4.50    1.70
   5  -2  10    3.80    1.00
   5   1 -10    0.40    1.20
   5   1 -10    0.10    1.80
  -5  -1  10    0.00    1.90
   4   1 -10    4.30    1.00
   4   1 -10    3.30    1.40
  -4  -1  10    3.60    1.40
   3   1 -10    4.20    1.30
   3   1 -10    5.20    0.70
  -3  -1  10    6.00    1.30
  -3  -1  10    3.70    0.80
   2   1 -10   85.89    4.20
   2   1 -10   89.89    3.70
  -2  -1  10   87.39    4.10
  -2  -1  10   93.29    3.90
   1   1 -10   77.79    3.30
   1   1 -10   76.99    3.60
   1   1 -10   75.59    3.00
  -1  -1  10   72.09    3.20
  -1  -1  10   72.89    3.50
   0   1 -10    0.40    0.70
   0   1 -10    1.50    0.70
   0  -1  10    0.80    0.40
   0  -1  10    0.70    0.80
  -1   1 -10    0.30    0.70
  -1   1 -10   -0.30    0.70
   1  -1  10   -0.10    0.40
   1  -1  10    0.00    0.70
   1  -1  10    0.10    0.70
  -2   1 -10    3.50    0.90
  -2   1 -10    2.10    0.90
   2  -1  10    3.50    0.50
   2  -1  10    3.00    0.90
  -3   1 -10    2.30    0.80
   3  -1  10    3.40    1.10
   3  -1  10    2.60    0.50
  -4   1 -10   16.70    1.70
   4  -1  10   18.40    1.70
   4  -1  10   17.70    1.20
  -5   1 -10   14.20    1.80
   5  -1  10   11.50    1.90
   5  -1  10   13.10    1.20
   5   0 -10    8.80    2.10
   5   0 -10    8.50    1.50
   4   0 -10    1.60    0.90
   4   0 -10    2.30    1.40
  -4   0  10    0.50    1.30
   3   0 -10   22.90    1.50
   3   0 -10   20.30    2.00
  -3   0  10   23.30    2.00
  -3   0  10   22.10    1.70
   2   0 -10  186.28    7.80
   2   0 -10  184.18    7.40
  -2   0  10  183.28    7.50
  -2   0  10  185.08    7.70
   1   0 -10  505.75   19.50
   1   0 -10  499.05   19.70
   1   0 -10  498.65   19.30
  -1   0  10  489.55   19.60
  -1   0  10  486.85   19.40
   0   0 -10    0.60    0.70
   0   0 -10    0.00    0.70
   0   0 -10    0.30    0.30
   0   0  10   -0.30    0.70
   0   0  10    0.30    0.40
  -1   0 -10    9.90    1.10
  -1   0 -10   10.60    1.30
   1   0  10   12.00    1.30
   1   0  10   10.50    0.80
   1   0  10   10.80    1.10
  -2   0 -10   16.80    1.50
  -2   0 -10   16.70    1.30
   2   0  10   16.00    1.40
   2   0  10   14.40    0.90
   2   0  10   15.70    1.40
  -3   0 -10   49.50    2.50
   3   0  10   47.70    2.20
   3   0  10   49.20    2.70
  -4   0 -10    9.60    1.30
   4   0  10    8.50    1.30
   4   0  10    8.10    0.80
  -5   0 -10   12.70    1.60
   5   0  10   12.90    1.80
   5   0  10   14.00    1.20
   5  -1 -10    3.30    1.80
   5  -1 -10    2.80    1.40
   4  -1 -10   10.20    1.20
   4  -1 -10    8.20    1.60
  -4   1  10   11.00    1.60
   3  -1 -10   49.80    2.80
   3  -1 -10   47.90    2.40
  -3   1  10   44.70    2.70
  -3   1  10   46.90    2.50
   2  -1 -10   56.49    2.50
   2  -1 -10   56.39    2.90
   2  -1 -10   54.49    2.70
  -2   1  10   54.09    2.60
  -2   1  10   56.09    2.90
   1  -1 -10   10.90    1.10
   1  -1 -10   11.10    1.30
   1  -1 -10   11.30    0.90
  -1   1  10   12.60    1.00
  -1   1  10   13.00    1.30
   0  -1 -10    0.40    0.30
   0  -1 -10    0.40    0.60
   0  -1 -10    0.30    0.70
   0   1  10    1.20    0.70
   0   1  10    0.80    0.40
  -1  -1 -10    0.50    0.30
  -1  -1 -10   -0.10    0.70
  -1  -1 -10    0.20    0.60
   1   1  10    0.40    0.70
   1   1  10    0.10    0.40
   1   1  10    0.50    0.70
  -2  -1 -10   25.80    1.70
  -2  -1 -10   25.10    1.60
  -2  -1 -10   27.60    1.10
   2   1  10   23.90    1.70
   2   1  10   27.30    1.30
   2   1  10   28.50    1.70
  -3  -1 -10   49.60    2.50
   3   1  10   52.39    2.30
   3   1  10   49.20    2.60
  -4  -1 -10   12.20    1.40
   4   1  10   17.60    1.20
   4   1  10   17.40    1.70
  -5  -1 -10    2.90    1.20
   5   1  10    2.70    0.80
   5   1  10    3.30    1.30
  -6  -1 -10    1.00    1.50
   6   1  10    0.00    1.10
   6   1  10    0.60    1.60
   5  -2 -10    1.90    1.40
   4  -2 -10    0.70    1.30
   4  -2 -10   -0.20    0.90
  -4   2  10    0.40    1.20
   3  -2 -10  362.56   14.40
   3  -2 -10  359.26   14.70
  -3   2  10  364.96   14.60
   2  -2 -10  344.97   13.40
   2  -2 -10  344.27   13.70
   2  -2 -10  330.87   13.50
  -2   2  10  338.37   13.40
  -2   2  10  336.07   13.60
   1  -2 -10   31.60    1.80
   1  -2 -10   30.90    1.90
   1  -2 -10   30.50    1.60
  -1   2  10   34.20    1.90
  -1   2  10   31.40    1.60
   0  -2 -10   33.90    1.60
   0  -2 -10   32.70    1.90
   0  -2 -10   34.30    1.80
   0   2  10   35.00    1.90
   0   2  10   34.10    1.60
  -1  -2 -10    1.10    0.70
  -1  -2 -10    1.00    0.70
  -1  -2 -10    0.90    0.30
   1   2  10    0.90    0.70
   1   2  10    0.50    0.40
   1   2  10    0.50    0.60
  -2  -2 -10   24.80    1.50
  -2  -2 -10   22.90    1.10
  -2  -2 -10   24.70    1.60
   2   2  10   24.40    1.20
   2   2  10   21.20    1.50
   2   2  10   21.20    1.50
  -3  -2 -10    6.20    0.60
  -3  -2 -10    5.60    0.90
   3   2  10    7.40    0.70
   3   2  10    8.40    1.10
  -4  -2 -10    1.60    0.90
  -4  -2 -10    2.20    0.50
   4   2  10    2.00    1.00
   4   2  10    2.10    0.60
  -5  -2 -10   18.70    1.70
  -5  -2 -10   15.40    1.10
   5   2  10   17.70    1.40
   5   2  10   19.00    1.90
  -6  -2 -10    0.70    0.70
  -6  -2 -10   -0.20    1.40
   6   2  10    0.10    1.00
   6   2  10    1.20    1.70
   4  -3 -10    0.90    1.10
  -4   3  10    0.70    1.10
   3  -3 -10    9.20    1.10
   3  -3 -10    9.10    1.40
   3  -3 -10    9.40    1.40
  -3   3  10    8.30    1.20
   2  -3 -10   13.00    1.40
   2  -3 -10   11.10    1.10
   2  -3 -10   13.90    1.30
  -2   3  10   12.80    1.10
  -2   3  10    9.50    1.20
   1  -3 -10   -0.10    0.70
   1  -3 -10    0.00    0.50
   1  -3 -10    0.10    0.70
  -1   3  10    0.70    0.70
  -1   3  10   -0.10    0.40
   0  -3 -10    1.60    0.70
   0  -3 -10    1.60    0.50
   0  -3 -10    1.40    0.60
   0   3  10    0.70    0.60
   0   3  10    1.80    0.50
  -1  -3 -10   35.20    1.90
  -1  -3 -10   31.80    1.90
  -1  -3 -10   38.20    1.70
   1   3  10   32.80    1.90
   1   3  10   36.90    1.70
   1   3  10   37.50    1.90
  -2  -3 -10   16.10    0.90
  -2  -3 -10   16.20    1.20
   2   3  10   13.30    0.90
   2   3  10   13.50    1.20
   2   3  10   12.20    1.10
  -3  -3 -10    0.90    0.40
  -3  -3 -10    1.70    0.80
   3   3  10    1.10    0.50
   3   3  10    1.20    0.80
  -4  -3 -10    3.30    0.60
  -4  -3 -10    4.20    1.00
   4   3  10    2.80    1.00
   4   3  10    3.40    0.70
  -5  -3 -10   -0.10    0.50
  -5  -3 -10   -0.30    0.90
   5   3  10    0.00    1.20
   5   3  10   -0.10    0.70
  -6  -3 -10    2.50    0.70
  -6  -3 -10    2.00    1.30
   6   3  10    2.20    1.10
   6   3  10    2.10    1.60
  -4   4  10  171.58    7.40
   3  -4 -10   37.30    2.20
   3  -4 -10   36.70    2.30
  -3   4  10   34.10    2.30
   2  -4 -10   36.50    1.90
   2  -4 -10   33.80    2.00
   2  -4 -10   34.40    2.10
  -2   4  10   33.50    2.10
   1  -4 -10  104.29    4.40
   1  -4 -10  107.09    4.50
   1  -4 -10   98.69    4.50
  -1   4  10  103.79    4.30
  -1   4  10  105.99    4.50
   0  -4 -10   45.40    2.20
   0  -4 -10   43.60    2.30
   0  -4 -10   49.60    2.40
   0   4  10   50.39    2.20
   0   4  10   50.99    2.40
  -1  -4 -10   16.30    1.30
  -1  -4 -10   15.40    1.20
  -1  -4 -10   17.80    1.10
   1   4  10   20.00    1.30
   1   4  10   18.60    1.10
   1   4  10   18.00    1.30
  -2  -4 -10  102.09    4.30
  -2  -4 -10   95.39    4.10
   2   4  10   98.59    4.30
   2   4  10  100.39    4.30
   2   4  10  101.79    4.10
  -3  -4 -10  169.08    6.80
  -3  -4 -10  161.58    6.50
   3   4  10  161.98    6.60
   3   4  10  164.38    6.80
   3   4  10  158.08    7.00
  -4  -4 -10    7.60    0.80
  -4  -4 -10    7.70    1.10
   4   4  10   10.10    0.90
   4   4  10    7.70    1.20
  -5  -4 -10    2.10    1.00
  -5  -4 -10    3.00    0.70
   5   4  10    3.50    0.90
   5   4  10    2.10    1.10
  -6  -4 -10    2.20    0.80
  -6  -4 -10    1.60    1.40
   6   4  10    1.50    1.60
   6   4  10    2.80    1.10
   4  -5 -10   -0.90    1.40
   3  -5 -10    1.30    1.10
   3  -5 -10   -0.10    1.10
  -3   5  10    0.40    0.90
  -3   5  10   -0.50    1.00
   2  -5 -10    0.10    0.90
   2  -5 -10   -0.20    0.70
  -2   5  10   -0.10    0.70
  -2   5  10    0.00    0.80
   1  -5 -10    1.80    0.70
   1  -5 -10    2.00    0.70
   1  -5 -10    2.40    0.90
  -1   5  10    2.30    0.80
  -1   5  10    0.70    0.50
  -1   5  10    1.30    0.70
   0  -5 -10   28.70    1.60
   0  -5 -10   24.10    1.50
   0  -5 -10   28.70    1.70
   0   5  10   26.80    1.60
   0   5  10   27.50    1.50
   0   5  10   29.90    1.60
  -1  -5 -10    6.90    0.90
  -1  -5 -10    9.20    0.80
  -1  -5 -10    9.00    1.00
   1   5  10    8.20    0.80
   1   5  10    8.40    0.90
   1   5  10    8.60    0.90
  -2  -5 -10  102.49    4.50
  -2  -5 -10  105.09    4.30
   2   5  10  103.69    4.50
   2   5  10  107.39    4.50
   2   5  10  105.59    4.30
  -3  -5 -10    1.30    0.80
  -3  -5 -10    1.50    0.50
   3   5  10    1.90    0.80
   3   5  10    2.00    0.70
   3   5  10    1.20    0.50
  -4  -5 -10    2.50    0.90
  -4  -5 -10    2.00    0.60
   4   5  10    1.50    0.60
   4   5  10    3.60    1.00
  -5  -5 -10    1.90    0.70
  -5  -5 -10    1.10    1.00
   5   5  10    1.60    1.10
   5   5  10    1.60    0.80
  -6  -5 -10   10.70    1.10
  -6  -5 -10   12.80    1.70
   6   5  10   11.40    1.80
  -5   6  10   13.70    1.70
   4  -6 -10    1.50    1.50
  -4   6  10    0.30    1.00
   3  -6 -10    3.50    1.30
  -3   6  10    4.60    1.00
  -3   6  10    3.50    1.00
   2  -6 -10    4.40    1.20
   2  -6 -10    4.00    0.90
  -2   6  10    3.50    0.80
  -2   6  10    3.90    0.90
   1  -6 -10   71.39    3.20
   1  -6 -10   59.09    3.00
  -1   6  10   67.49    3.10
  -1   6  10   65.49    3.00
   0  -6 -10  133.99    5.50
   0  -6 -10  134.29    5.70
   0  -6 -10  126.69    5.50
   0   6  10  133.19    5.50
   0   6  10  132.59    5.50
   0   6  10  139.19    5.50
   0   6  10  132.99    5.60
  -1  -6 -10   63.79    3.00
  -1  -6 -10   71.99    3.20
   1   6  10   68.39    3.00
   1   6  10   69.79    3.10
   1   6  10   70.29    3.00
   1   6  10   65.69    3.00
  -2  -6 -10  358.76   14.00
  -2  -6 -10  358.86   14.10
   2   6  10  350.76   14.10
   2   6  10  350.46   13.90
   2   6  10  351.16   14.00
  -3  -6 -10    3.30    0.90
  -3  -6 -10    2.80    0.60
   3   6  10    1.60    0.50
   3   6  10    2.80    0.80
   3   6  10    2.40    0.70
  -4  -6 -10    0.80    0.60
  -4  -6 -10    0.80    0.80
   4   6  10    1.10    0.90
   4   6  10    0.20    0.60
  -5  -6 -10    0.00    0.70
  -5  -6 -10   -0.30    1.00
   5   6  10   -0.10    1.00
  -6  -6 -10    1.20    0.90
   6   6  10    1.30    1.40
   4  -7 -10    1.50    1.50
  -4   7  10    2.30    1.10
   3  -7 -10    0.30    1.20
  -3   7  10   -0.10    0.90
  -3   7  10   -0.20    0.80
   2  -7 -10    5.50    1.30
  -2   7  10    5.20    0.90
  -2   7  10    4.50    0.90
   1  -7 -10   24.60    1.60
   1  -7 -10   23.60    1.80
  -1   7  10   23.90    1.60
  -1   7  10   23.30    1.50
   0  -7 -10   19.90    1.40
   0  -7 -10   19.30    1.60
   0   7  10   21.20    1.40
   0   7  10   20.80    1.40
  -1  -7 -10  242.68    9.70
  -1  -7 -10  243.28    9.50
   1   7  10  238.78    9.50
   1   7  10  246.38    9.60
   1   7  10  205.78    9.60
   1   7  10  244.88    9.50
  -2  -7 -10   63.09    3.00
  -2  -7 -10   66.99    3.10
   2   7  10   63.39    3.00
   2   7  10   65.39    3.00
   2   7  10   69.09    3.00
   2   7  10   66.19    2.90
  -3  -7 -10   36.30    2.00
  -3  -7 -10   36.70    1.90
   3   7  10   35.30    2.10
   3   7  10   35.50    1.90
   3   7  10   37.50    2.00
  -4  -7 -10   10.10    1.00
  -4  -7 -10    8.50    1.20
   4   7  10   12.50    1.30
  -5  -7 -10   20.00    1.60
  -5  -7 -10   20.40    1.80
   5   7  10   16.60    1.70
  -6  -7 -10    7.60    1.20
   6   7  10    7.50    1.80
   4  -8 -10    0.90    1.90
  -4   8  10   -0.20    1.00
   3  -8 -10    7.30    1.50
  -3   8  10   11.60    1.20
  -3   8  10    9.20    1.30
   2  -8 -10   23.30    2.00
  -2   8  10   21.00    1.50
  -2   8  10   20.10    1.70
   1  -8 -10   43.90    2.50
  -1   8  10   44.80    2.20
  -1   8  10   37.40    2.20
   0  -8 -10    2.00    1.20
   0  -8 -10    1.30    0.90
   0   8  10    1.80    0.70
   0   8  10    1.80    0.70
  -1  -8 -10  106.89    4.50
  -1  -8 -10  102.19    4.40
   1   8  10  100.89    4.40
   1   8  10   96.09    4.30
  -2  -8 -10   12.70    1.30
  -2  -8 -10   12.30    1.20
   2   8  10   12.50    1.20
   2   8  10   10.80    1.10
   2   8  10   12.70    1.10
  -3  -8 -10    2.90    0.70
  -3  -8 -10    4.70    1.00
   3   8  10    2.20    0.70
   3   8  10    5.90    1.00
   3   8  10    4.50    0.90
  -4  -8 -10   12.80    1.20
  -4  -8 -10   14.60    1.50
   4   8  10   15.50    1.50
  -5  -8 -10   -0.30    0.80
   5   8  10   -0.20    1.10
  -6  -8 -10    0.30    1.10
   6   8  10    0.20    1.40
   4  -9 -10    0.30    2.10
  -4   9  10    0.20    1.10
   3  -9 -10   10.90    1.90
  -3   9  10   13.20    1.20
  -3   9  10   10.00    1.40
   2  -9 -10   14.70    1.70
  -2   9  10   14.70    1.60
  -2   9  10   15.80    1.40
   1  -9 -10    3.30    1.20
   1  -9 -10    5.90    1.00
  -1   9  10    6.30    0.90
  -1   9  10    6.00    1.00
   0  -9 -10  110.59    4.50
   0  -9 -10   98.19    4.70
   0   9  10  106.19    4.50
   0   9  10  104.49    4.60
  -1  -9 -10  149.49    6.00
  -1  -9 -10  147.19    6.10
   1   9  10  144.29    5.90
   1   9  10  132.39    6.00
  -2  -9 -10   80.89    3.60
   2   9  10   72.49    3.50
   2   9  10   71.99    3.30
  -3  -9 -10   42.20    2.40
  -3  -9 -10   41.70    2.30
   3   9  10   46.10    2.30
   3   9  10   42.60    2.20
  -4  -9 -10    4.50    1.00
  -4  -9 -10    2.60    1.10
   4   9  10    4.00    1.10
   4   9  10    4.70    1.10
  -5  -9 -10    1.50    1.00
   5   9  10    0.60    1.10
  -6  -9 -10    0.90    1.20
   6   9  10    1.30    1.60
   3 -10 -10    4.50    1.90
  -3  10  10    4.80    1.00
   2 -10 -10    0.60    1.30
  -2  10  10    0.40    0.70
  -2  10  10    0.50    1.00
   1 -10 -10    1.50    0.90
   1 -10 -10    1.80    1.20
  -1  10  10    1.90    0.70
  -1  10  10    2.50    1.00
   0 -10 -10    8.70    1.30
   0 -10 -10    7.20    1.00
   0  10  10    6.30    1.10
   0  10  10    7.50    0.90
  -1 -10 -10   -0.10    0.70
  -1 -10 -10    0.30    1.00
   1  10  10    0.60    0.60
   1  10  10    0.40    0.80
  -2 -10 -10   13.30    1.40
   2  10  10   11.10    1.20
   2  10  10   11.70    1.10
  -3 -10 -10   29.10    2.00
   3  10  10   27.00    1.70
   3  10  10   25.50    1.80
   4  10  10    3.10    1.00
   5  10  10    1.40    1.30
   6  10  10    2.30    1.80
   3 -11 -10    3.70    2.10
  -3  11  10    4.20    1.10
   2 -11 -10    0.50    0.90
   2 -11 -10    0.10    1.40
  -2  11  10    0.80    1.10
  -2  11  10    0.80    0.80
   1 -11 -10    1.50    0.90
   1 -11 -10    2.00    1.40
  -1  11  10    1.90    0.70
  -1  11  10    3.30    1.10
   0 -11 -10   72.79    3.70
   0 -11 -10   74.49    3.40
   0  11  10   70.59    3.50
   0  11  10   71.99    3.20
  -1 -11 -10   55.09    2.60
  -1 -11 -10   56.39    3.00
   1  11  10   47.20    2.70
   1  11  10   52.79    2.50
  -2 -11 -10   46.50    2.70
   2  11  10   46.90    2.50
   2  11  10   41.90    2.20
  -3 -11 -10    5.50    1.30
   3  11  10    2.20    0.70
   3  11  10    4.90    1.10
   4  11  10    3.30    0.90
   4  11  10    4.10    1.10
   5  11  10    1.40    1.00
   2 -12 -10    1.30    1.10
   2 -12 -10    0.70    1.60
  -2  12  10    1.80    1.20
  -2  12  10    2.50    0.90
   1 -12 -10   50.09    2.70
   1 -12 -10   46.00    3.10
  -1  12  10   48.20    2.70
  -1  12  10   46.90    2.40
   0 -12 -10    2.60    1.00
   0 -12 -10    2.30    1.40
   0  12  10    1.90    1.00
   0  12  10    2.40    0.70
  -1 -12 -10    4.90    1.00
  -1 -12 -10    6.50    1.40
   1  12  10    4.50    0.80
   1  12  10    7.70    1.20
  -2 -12 -10    5.30    1.10
  -2 -12 -10    3.80    1.40
   2  12  10    4.40    1.00
   2  12  10    3.50    0.80
   3  12  10    2.90    1.10
   4  12  10    1.80    0.90
   4  12  10    1.70    1.10
   5  12  10    2.90    1.10
   2 -13 -10    4.40    1.50
   2 -13 -10    6.60    2.10
  -2  13  10    5.70    0.90
  -2  13  10    3.20    1.50
   1 -13 -10   12.00    1.40
   1 -13 -10   10.30    2.00
  -1  13  10   14.00    1.30
  -1  13  10   11.30    1.60
   0 -13 -10   11.10    1.40
   0 -13 -10   10.40    1.80
   0  13  10    7.70    1.40
   0  13  10    9.50    0.90
  -1 -13 -10   20.10    1.80
  -1 -13 -10   21.30    2.10
   1  13  10   17.60    1.80
   1  13  10   16.50    1.30
  -2 -13 -10   22.80    1.80
   2  13  10   21.20    1.90
   2  13  10   22.10    1.50
   3  13  10    5.30    0.90
   3  13  10    3.80    1.20
   4  13  10   21.70    1.80
   4  13  10   21.20    2.10
   5  13  10   21.50    1.80
   1 -14 -10   -0.10    1.90
   1 -14 -10    0.30    1.20
  -1  14  10   -0.60    1.40
  -1  14  10   -0.10    0.70
   0 -14 -10    0.10    1.70
   0 -14 -10    0.30    1.20
   0  14  10    0.30    0.70
   0  14  10    0.50    1.30
  -1 -14 -10    5.40    1.20
  -1 -14 -10    8.80    1.90
   1  14  10    4.90    0.80
   1  14  10    7.30    1.40
  -2 -14 -10    2.30    1.10
   2  14  10    1.50    1.20
   2  14  10    2.10    0.80
   3  14  10    0.00    1.10
   3  14  10    0.10    0.80
   4  14  10   -0.10    1.30
   4  14  10   -0.10    0.90
   0 -15 -10    4.40    1.50
   0 -15 -10    5.30    2.30
   0  15  10    5.00    1.50
  -1 -15 -10   12.70    1.60
   1  15  10   13.40    1.30
   1  15  10   10.20    1.70
  -2 -15 -10    0.60    1.30
   2  15  10    0.00    1.30
   2  15  10    0.60    0.80
   3  15  10   22.30    2.40
   3  15  10   20.20    1.60
   1   7 -11    0.40    1.70
  -1  -7  11   -0.60    1.80
  -1  -7  11   -0.10    0.90
   0   7 -11    3.30    1.90
   0  -7  11    2.00    0.70
   0  -7  11    1.50    1.90
  -1   7 -11    0.20    1.80
   1  -7  11   -0.10    0.60
   1  -7  11    0.00    1.90
   2   6 -11    8.70    1.90
  -2  -6  11    9.60    1.20
  -2  -6  11   11.10    2.10
   1   6 -11   -0.20    1.40
  -1  -6  11    0.20    0.80
  -1  -6  11    0.80    1.60
   0   6 -11    0.50    1.50
   0  -6  11    1.00    0.60
   0  -6  11    1.60    1.60
  -1   6 -11   17.00    2.20
   1  -6  11   17.10    1.20
   1  -6  11   17.70    2.20
  -2   6 -11   27.90    3.00
   2  -6  11   28.30    1.50
   2  -6  11   34.50    3.10
   3   5 -11   -0.70    1.60
  -3  -5  11    0.70    1.00
  -3  -5  11    1.30    1.80
   2   5 -11    2.00    1.50
  -2  -5  11    2.70    0.90
  -2  -5  11    2.00    1.60
   1   5 -11   10.20    1.70
  -1  -5  11   12.70    1.20
  -1  -5  11   10.80    1.70
   0   5 -11    0.00    1.20
   0  -5  11    0.60    0.60
   0  -5  11    0.00    1.30
  -1   5 -11   -0.50    1.40
   1  -5  11    0.70    1.40
   1  -5  11    0.10    0.50
  -2   5 -11   -0.80    1.50
  -2   5 -11    0.50    1.20
   2  -5  11    0.40    1.50
   2  -5  11   -0.50    0.50
  -3   5 -11    4.20    1.50
   3  -5  11    5.80    0.80
   3  -5  11    4.20    1.70
   4   4 -11    2.40    0.70
   3   4 -11   36.60    3.10
  -3  -4  11   48.00    3.20
  -3  -4  11   41.30    2.40
   2   4 -11    3.30    1.50
  -2  -4  11    2.50    0.80
  -2  -4  11    2.70    1.40
   1   4 -11    0.60    1.20
  -1  -4  11    1.10    0.70
  -1  -4  11    0.00    1.20
   0   4 -11   17.90    1.90
   0  -4  11   19.60    1.80
   0  -4  11   15.00    1.10
  -1   4 -11    5.40    1.10
  -1   4 -11    6.60    1.40
   1  -4  11    6.20    1.40
   1  -4  11    8.00    0.70
   1  -4  11    5.60    1.30
  -2   4 -11    4.50    1.20
  -2   4 -11    7.30    1.60
   2  -4  11    5.90    0.70
   2  -4  11    6.80    1.50
  -3   4 -11    0.80    1.30
   3  -4  11   -0.30    1.40
   3  -4  11    0.10    0.60
   4  -4  11   15.00    2.30
   4   3 -11    8.70    1.00
   4   3 -11    9.20    2.20
  -4  -3  11    6.70    1.40
  -4  -3  11    7.20    1.80
   3   3 -11    4.60    1.60
   3   3 -11    5.50    0.60
  -3  -3  11    6.30    1.60
  -3  -3  11    4.90    1.00
   2   3 -11    8.60    1.50
  -2  -3  11   13.70    1.60
  -2  -3  11    9.70    1.00
   1   3 -11    8.30    1.50
  -1  -3  11    6.70    1.30
  -1  -3  11    7.10    0.80
   0   3 -11    1.70    1.10
   0  -3  11    1.00    0.50
   0  -3  11    0.80    1.10
  -1   3 -11    0.30    1.00
  -1   3 -11   -0.10    0.90
   1  -3  11    0.50    1.10
   1  -3  11   -0.10    1.10
   1  -3  11    0.00    0.50
  -2   3 -11    0.40    0.90
  -2   3 -11    1.70    1.20
   2  -3  11    1.30    0.50
   2  -3  11    1.00    1.20
  -3   3 -11    0.40    1.10
   3  -3  11    0.10    1.20
   3  -3  11   -0.10    0.60
  -4   3 -11    3.20    1.40
   4  -3  11    5.90    1.70
   4  -3  11    4.40    0.80
   4   2 -11   25.90    2.90
   4   2 -11   26.50    1.80
  -4  -2  11   29.40    2.80
  -4  -2  11   23.70    2.10
   3   2 -11    6.50    0.80
   3   2 -11    6.20    1.60
  -3  -2  11    8.20    1.50
  -3  -2  11    5.00    1.00
   2   2 -11    4.90    1.30
   2   2 -11    4.50    0.50
  -2  -2  11    5.00    0.80
  -2  -2  11    5.00    1.30
   1   2 -11    7.70    1.30
  -1  -2  11   13.70    1.50
  -1  -2  11   12.30    1.10
   0   2 -11    0.30    0.80
   0   2 -11    0.40    0.80
   0  -2  11    0.50    0.90
   0  -2  11    0.20    0.50
  -1   2 -11    4.40    1.10
  -1   2 -11    4.30    0.90
   1  -2  11    5.50    0.60
   1  -2  11    7.10    1.10
   1  -2  11    5.80    1.10
  -2   2 -11    3.40    1.10
  -2   2 -11    5.10    1.00
   2  -2  11    3.50    1.10
   2  -2  11    5.00    0.60
  -3   2 -11   27.40    2.00
   3  -2  11   31.60    1.60
   3  -2  11   28.90    2.30
  -4   2 -11    4.90    1.30
   4  -2  11    4.90    1.50
   4  -2  11    5.80    0.80
   5  -2  11   19.40    2.60
   4   1 -11    0.60    0.90
   4   1 -11    0.90    1.60
  -4  -1  11    0.80    1.60
   3   1 -11    3.30    1.40
   3   1 -11    1.80    0.70
  -3  -1  11    1.80    1.20
  -3  -1  11    2.90    1.00
   2   1 -11    9.90    0.90
   2   1 -11    9.10    1.30
  -2  -1  11   11.50    1.00
  -2  -1  11   11.50    1.30
   1   1 -11    1.70    1.00
  -1  -1  11    0.80    0.60
  -1  -1  11    0.60    0.90
   0   1 -11    1.20    0.80
   0   1 -11    0.90    0.90
   0  -1  11    0.70    0.80
   0  -1  11    0.40    0.50
  -1   1 -11    0.70    0.80
  -1   1 -11   -0.20    0.90
   1  -1  11   -0.20    0.80
   1  -1  11    0.20    0.90
   1  -1  11    0.60    0.50
  -2   1 -11    5.30    1.10
  -2   1 -11    5.50    1.00
   2  -1  11    6.60    0.70
   2  -1  11    5.00    1.00
  -3   1 -11   20.10    1.70
   3  -1  11   21.00    1.90
   3  -1  11   21.80    1.30
  -4   1 -11    4.00    1.20
   4  -1  11    3.40    1.40
   4  -1  11    3.60    0.70
  -5   1 -11    0.90    1.40
   5  -1  11    2.00    1.70
   5  -1  11    1.00    0.90
   4   0 -11    8.50    1.80
   4   0 -11    7.70    1.20
  -4   0  11    6.60    1.70
   3   0 -11   10.80    1.70
   3   0 -11    7.90    0.90
  -3   0  11   10.00    1.50
  -3   0  11    9.10    1.20
   2   0 -11    1.90    1.00
   2   0 -11    2.40    0.60
  -2   0  11    1.70    0.70
  -2   0  11    2.50    1.10
   1   0 -11   34.40    1.90
   1   0 -11   35.60    2.10
   1   0 -11   32.10    1.50
  -1   0  11   30.80    2.00
  -1   0  11   33.00    1.70
   0   0 -11    0.00    0.80
   0   0 -11    0.00    0.70
   0   0  11   -0.80    0.70
   0   0  11   -0.20    0.50
  -1   0 -11   11.40    1.20
  -1   0 -11   12.10    1.30
   1   0  11   12.70    0.90
   1   0  11   14.80    1.30
   1   0  11   11.40    1.30
  -2   0 -11   27.60    1.70
  -2   0 -11   23.80    1.80
   2   0  11   27.70    1.40
   2   0  11   32.90    2.00
   2   0  11   25.30    1.80
  -3   0 -11    0.70    0.90
   3   0  11    0.30    0.50
   3   0  11    0.10    0.90
  -4   0 -11   12.70    1.50
   4   0  11   17.60    1.90
   4   0  11   12.70    1.20
  -5   0 -11    0.50    1.30
   5   0  11    1.20    0.90
   5   0  11    1.10    1.40
   5  -1 -11    0.50    2.10
   5  -1 -11    0.30    1.40
   4  -1 -11    0.60    1.50
   4  -1 -11    1.20    1.00
  -4   1  11    1.20    1.50
   3  -1 -11    0.90    0.70
   3  -1 -11    0.70    1.10
  -3   1  11    0.70    1.20
  -3   1  11    0.30    0.90
   2  -1 -11   31.70    1.70
   2  -1 -11   31.10    2.20
  -2   1  11   29.20    1.80
  -2   1  11   29.10    2.10
   1  -1 -11    0.50    0.90
   1  -1 -11    0.30    0.50
   1  -1 -11    0.60    0.80
  -1   1  11    0.20    0.80
  -1   1  11    0.30    0.50
   0  -1 -11    1.00    0.80
   0  -1 -11    0.40    0.70
   0  -1 -11    0.80    0.40
   0   1  11    0.60    0.50
   0   1  11   -0.40    0.80
  -1  -1 -11    3.10    0.90
  -1  -1 -11    3.00    0.80
  -1  -1 -11    3.40    0.30
   1   1  11    3.90    1.00
   1   1  11    3.10    0.50
   1   1  11    2.80    0.90
  -2  -1 -11    4.50    0.90
  -2  -1 -11    2.00    0.80
   2   1  11    4.10    0.60
   2   1  11    3.30    0.90
   2   1  11    3.60    0.90
  -3  -1 -11    1.10    0.80
   3   1  11   -0.10    0.50
   3   1  11    0.10    0.90
  -4  -1 -11    2.80    1.00
   4   1  11    2.60    1.00
   4   1  11    2.60    0.70
  -5  -1 -11    1.30    1.20
   5   1  11    1.90    1.40
   5   1  11    2.10    0.90
   5  -2 -11    5.00    1.60
   4  -2 -11    1.80    1.10
   4  -2 -11    0.60    1.40
  -4   2  11    2.00    1.40
   3  -2 -11    3.00    1.30
   3  -2 -11    1.50    0.80
  -3   2  11    2.30    1.20
   2  -2 -11  170.48    6.90
   2  -2 -11  165.08    6.60
   2  -2 -11  162.68    6.70
  -2   2  11  149.29    6.80
  -2   2  11  154.88    6.60
   1  -2 -11    4.20    1.00
   1  -2 -11    4.00    0.60
   1  -2 -11    5.00    0.90
  -1   2  11    3.80    0.90
  -1   2  11    3.90    0.70
   0  -2 -11    1.50    0.50
   0  -2 -11    0.20    0.70
   0  -2 -11    1.30    0.80
   0   2  11    0.50    0.80
   0   2  11    0.80    0.50
  -1  -2 -11   24.10    1.10
  -1  -2 -11   22.00    1.60
  -1  -2 -11   23.10    1.50
   1   2  11   21.40    1.50
   1   2  11   22.80    1.60
   1   2  11   24.70    1.30
  -2  -2 -11    0.40    0.70
  -2  -2 -11    0.60    0.30
  -2  -2 -11    0.90    0.80
   2   2  11    0.90    0.40
   2   2  11    0.80    0.70
   2   2  11    0.80    0.70
  -3  -2 -11    5.90    0.60
  -3  -2 -11    5.60    1.00
   3   2  11    7.10    1.10
   3   2  11    6.30    0.70
  -4  -2 -11   43.20    2.70
  -4  -2 -11   50.49    2.10
   4   2  11   55.69    2.40
   4   2  11   52.19    2.80
  -5  -2 -11    4.70    0.50
  -5  -2 -11    5.90    1.30
   5   2  11    5.30    1.50
   5   2  11    3.80    0.90
  -6  -2 -11    0.60    1.60
   6   2  11    0.20    1.20
   6   2  11    1.30    2.00
   4  -3 -11   27.20    2.20
  -4   3  11   24.50    2.30
   3  -3 -11   62.09    3.30
   3  -3 -11   63.49    3.00
   3  -3 -11   62.99    3.40
  -3   3  11   56.59    3.30
   2  -3 -11   13.90    1.50
   2  -3 -11   14.60    1.50
   2  -3 -11   12.50    1.20
  -2   3  11   15.40    1.60
  -2   3  11   13.40    1.20
   1  -3 -11   14.00    1.40
   1  -3 -11   13.70    1.10
   1  -3 -11   14.50    1.40
  -1   3  11   14.80    1.40
  -1   3  11   13.00    1.10
   0  -3 -11    0.20    0.50
   0  -3 -11   -0.10    0.70
   0  -3 -11   -0.10    0.70
   0   3  11   -0.20    0.40
   0   3  11    0.20    0.60
  -1  -3 -11    9.50    1.10
  -1  -3 -11    9.10    1.10
  -1  -3 -11    8.30    0.80
   1   3  11    8.40    1.00
   1   3  11    8.90    1.10
   1   3  11    7.40    0.70
  -2  -3 -11    5.90    0.60
  -2  -3 -11    4.80    0.90
  -2  -3 -11    5.10    1.00
   2   3  11    5.20    0.60
   2   3  11    5.10    0.90
   2   3  11    6.10    1.00
  -3  -3 -11   80.99    3.70
  -3  -3 -11   79.39    3.30
   3   3  11   83.59    3.80
   3   3  11   77.99    3.40
  -4  -3 -11    2.00    0.90
  -4  -3 -11    1.80    0.50
   4   3  11    0.80    0.90
   4   3  11    1.90    0.60
  -5  -3 -11    0.10    0.50
  -5  -3 -11   -0.10    1.00
   5   3  11    0.10    0.70
   5   3  11    0.20    1.10
  -6  -3 -11    0.00    1.50
  -6  -3 -11    0.10    0.70
   6   3  11   -0.20    1.10
   6   3  11   -0.50    1.60
   4  -4 -11   10.60    1.50
  -4   4  11   12.60    1.70
   3  -4 -11  159.68    6.70
   3  -4 -11  159.48    6.80
  -3   4  11  153.18    6.80
   2  -4 -11   -0.40    0.90
   2  -4 -11    0.20    0.60
   2  -4 -11    0.60    1.00
  -2   4  11    0.00    0.90
   1  -4 -11    6.90    0.80
   1  -4 -11    7.40    1.10
   1  -4 -11    7.10    1.00
  -1   4  11    7.40    0.80
  -1   4  11    7.00    1.00
   0  -4 -11   26.50    1.70
   0  -4 -11   27.50    1.50
   0  -4 -11   27.70    1.70
   0   4  11   27.40    1.70
   0   4  11   27.90    1.50
  -1  -4 -11    3.10    0.80
  -1  -4 -11    2.50    0.50
  -1  -4 -11    1.60    0.80
   1   4  11    1.70    0.70
   1   4  11    2.10    0.50
   1   4  11    2.50    0.80
  -2  -4 -11   69.29    2.90
  -2  -4 -11   67.69    3.20
   2   4  11   65.59    3.10
   2   4  11   65.29    3.10
   2   4  11   70.29    3.00
  -3  -4 -11   41.60    1.90
  -3  -4 -11   40.30    2.20
   3   4  11   36.90    2.20
   3   4  11   40.00    2.00
  -4  -4 -11   62.19    3.10
  -4  -4 -11   62.79    2.70
   4   4  11   65.59    3.20
   4   4  11   59.19    2.80
  -5  -4 -11    1.10    0.60
  -5  -4 -11    1.40    1.10
   5   4  11    0.90    1.20
   5   4  11    1.90    0.80
  -6  -4 -11    4.20    1.60
  -6  -4 -11    5.00    0.90
   6   4  11    5.80    1.70
   6   4  11    5.60    1.30
   4  -5 -11   50.59    4.30
  -4   5  11   43.80    3.10
   3  -5 -11   18.20    2.00
   3  -5 -11   21.70    1.90
  -3   5  11   20.80    1.90
   2  -5 -11   14.20    1.40
   2  -5 -11   15.50    1.70
  -2   5  11   13.50    1.40
   1  -5 -11    2.10    1.00
   1  -5 -11    0.50    0.80
   1  -5 -11    1.80    0.60
  -1   5  11    1.30    0.60
  -1   5  11    1.00    0.80
   0  -5 -11    8.00    1.10
   0  -5 -11    6.00    0.90
   0  -5 -11    7.20    0.80
   0   5  11    6.10    1.00
   0   5  11    7.20    0.80
  -1  -5 -11   13.70    1.30
  -1  -5 -11   17.00    1.10
  -1  -5 -11   17.40    1.40
   1   5  11   16.80    1.40
   1   5  11   15.80    1.10
   1   5  11   17.60    1.30
  -2  -5 -11  210.68    8.70
  -2  -5 -11  219.58    8.90
   2   5  11  233.18    8.90
   2   5  11  216.88    8.90
   2   5  11  215.48    8.70
  -3  -5 -11  116.79    4.80
  -3  -5 -11  115.59    5.00
   3   5  11  122.79    5.00
   3   5  11  112.59    4.90
   3   5  11  120.49    5.10
  -4  -5 -11    5.00    1.10
  -4  -5 -11    5.90    0.80
   4   5  11    4.70    0.80
   4   5  11    4.00    1.10
  -5  -5 -11    4.00    0.80
  -5  -5 -11    3.90    1.20
   5   5  11    4.50    1.30
   5   5  11    3.30    0.90
  -6  -5 -11   22.80    2.30
  -6  -5 -11   23.40    1.70
   6   5  11   24.60    2.60
   4  -6 -11   34.50    3.10
   3  -6 -11    3.50    1.40
  -3   6  11    3.70    1.20
   2  -6 -11    7.10    1.30
   2  -6 -11    8.00    1.10
  -2   6  11   10.50    1.20
   1  -6 -11    1.50    1.00
   1  -6 -11    2.10    0.70
  -1   6  11    2.40    1.30
  -1   6  11    1.80    0.90
   0  -6 -11   13.10    1.40
   0  -6 -11   16.30    1.30
   0  -6 -11   14.00    1.20
   0   6  11   16.40    1.20
   0   6  11   17.80    1.20
   0   6  11   13.10    1.30
  -1  -6 -11   45.00    2.40
  -1  -6 -11   46.80    2.20
  -1  -6 -11   41.80    2.20
   1   6  11   45.40    2.10
   1   6  11   45.30    2.20
   1   6  11   45.20    2.30
  -2  -6 -11   56.09    2.60
  -2  -6 -11   55.79    2.80
   2   6  11   60.89    2.80
   2   6  11   57.99    2.70
   2   6  11   56.49    2.60
  -3  -6 -11  215.08    8.90
  -3  -6 -11  212.28    8.70
   3   6  11  215.88    8.70
   3   6  11  233.98    8.80
   3   6  11  206.08    8.90
  -4  -6 -11   -0.30    0.60
  -4  -6 -11    0.20    1.00
   4   6  11    0.50    1.00
   4   6  11    0.10    0.70
  -5  -6 -11   -0.20    1.10
  -5  -6 -11    0.70    0.70
   5   6  11    0.10    1.10
  -6  -6 -11   16.60    2.20
  -6  -6 -11   21.10    1.70
   6   6  11   24.20    2.50
   4  -7 -11    5.90    2.00
  -4   7  11    5.90    1.30
   3  -7 -11    1.50    1.50
  -3   7  11    2.80    1.00
  -3   7  11    2.10    1.10
   2  -7 -11    1.10    1.20
  -2   7  11    2.50    0.90
  -2   7  11    2.90    0.90
   1  -7 -11    0.10    0.90
   1  -7 -11    0.10    0.70
  -1   7  11    1.20    0.70
  -1   7  11    0.50    0.80
   0  -7 -11   23.20    1.60
   0  -7 -11   25.80    1.80
   0   7  11   27.40    1.70
   0   7  11   25.30    1.60
  -1  -7 -11   64.69    2.90
  -1  -7 -11   62.19    3.00
   1   7  11   59.59    3.00
   1   7  11   59.89    2.90
   1   7  11   63.49    2.80
  -2  -7 -11  296.77   11.80
  -2  -7 -11  298.87   12.00
   2   7  11  291.97   11.90
   2   7  11  289.27   11.80
   2   7  11  302.27   11.70
  -3  -7 -11   17.60    1.30
  -3  -7 -11   16.10    1.50
   3   7  11   15.10    1.20
   3   7  11   14.50    1.40
   3   7  11   16.50    1.40
  -4  -7 -11   -0.30    0.70
  -4  -7 -11    0.30    1.00
   4   7  11    0.40    1.00
  -5  -7 -11   16.10    1.60
  -5  -7 -11   13.20    1.20
   5   7  11   12.50    1.60
  -6  -7 -11    0.80    1.00
   6   7  11    0.20    1.40
   4  -8 -11    3.50    2.00
  -4   8  11    4.00    1.30
   3  -8 -11    0.00    1.40
  -3   8  11   -0.10    1.10
  -3   8  11   -0.50    0.90
   2  -8 -11    3.80    1.30
  -2   8  11    3.70    0.90
  -2   8  11    3.50    1.00
   1  -8 -11    6.50    1.30
  -1   8  11    4.00    0.80
  -1   8  11    4.10    1.00
   0  -8 -11    0.70    0.80
   0  -8 -11    0.50    0.90
   0   8  11    0.70    0.80
   0   8  11    2.00    0.70
  -1  -8 -11  492.95   19.30
  -1  -8 -11  491.45   19.10
   1   8  11  480.75   19.10
   1   8  11  476.25   19.20
  -2  -8 -11  186.58    7.60
  -2  -8 -11  185.38    7.40
   2   8  11  182.28    7.50
   2   8  11  171.08    7.40
  -3  -8 -11    8.20    1.00
  -3  -8 -11   11.50    1.30
   3   8  11   13.10    1.40
   3   8  11   11.80    1.20
  -4  -8 -11   13.10    1.50
  -4  -8 -11   12.20    1.20
   4   8  11   15.50    1.60
  -5  -8 -11   17.70    1.80
  -5  -8 -11   17.60    1.60
   5   8  11   16.90    1.90
  -6  -8 -11    4.00    1.20
   6   8  11    3.80    1.70
   4  -9 -11    0.80    2.10
  -4   9  11   -0.20    1.20
   3  -9 -11    0.60    1.60
  -3   9  11   -0.30    0.90
  -3   9  11   -0.40    1.20
   2  -9 -11   -0.40    1.30
  -2   9  11    0.00    0.80
  -2   9  11   -0.30    1.00
   1  -9 -11   12.50    1.60
  -1   9  11   15.40    1.40
  -1   9  11   10.30    1.30
   0  -9 -11   19.30    1.80
   0   9  11   17.20    1.40
   0   9  11   18.50    1.50
  -1  -9 -11  113.09    5.00
   1   9  11  111.09    4.90
   1   9  11  107.69    4.70
  -2  -9 -11   15.60    1.50
  -2  -9 -11   18.10    1.60
   2   9  11   14.40    1.40
   2   9  11   15.60    1.30
  -3  -9 -11   18.60    1.80
  -3  -9 -11   19.00    1.50
   3   9  11   19.40    1.90
   3   9  11   20.70    1.60
  -4  -9 -11    1.00    0.90
  -4  -9 -11    1.00    1.10
   4   9  11    0.20    1.00
  -5  -9 -11    0.30    0.90
   5   9  11   -0.10    1.20
  -6  -9 -11    2.60    1.30
   6   9  11    2.80    1.70
   3 -10 -11    4.70    1.90
  -3  10  11    3.60    1.10
   2 -10 -11    0.90    1.40
  -2  10  11    0.10    0.80
  -2  10  11    0.20    1.00
  -1  10  11   33.40    2.20
  -1  10  11   34.50    2.00
   0 -10 -11  380.66   15.50
   0  10  11  386.76   15.20
   0  10  11  381.06   15.40
  -1 -10 -11   30.50    2.20
   1  10  11   29.60    1.80
   1  10  11   31.00    2.00
  -2 -10 -11   22.60    1.90
   2  10  11   25.30    1.60
   2  10  11   27.00    1.90
  -3 -10 -11   26.10    2.00
   3  10  11   22.90    1.70
   3  10  11   25.40    1.80
  -4 -10 -11    0.20    1.20
   4  10  11   -0.20    1.00
   5  10  11    0.90    1.30
   6  10  11   12.90    2.10
   3 -11 -11    0.10    1.80
  -3  11  11    2.20    1.10
   2 -11 -11    1.90    1.60
  -2  11  11    2.00    0.90
  -2  11  11    2.40    1.20
   1 -11 -11   65.69    3.60
  -1  11  11   64.49    3.40
  -1  11  11   66.39    3.10
   0 -11 -11   -0.20    1.20
   0  11  11    0.00    1.00
   0  11  11    0.50    0.70
  -1 -11 -11   11.90    1.60
   1  11  11   15.40    1.30
   1  11  11   14.90    1.50
  -2 -11 -11   32.80    2.30
   2  11  11   27.40    2.00
   2  11  11   31.70    1.80
  -3 -11 -11    0.70    1.10
   3  11  11    0.00    0.70
   3  11  11    0.00    0.90
   4  11  11    3.60    1.10
   2 -12 -11   18.70    2.40
  -2  12  11   24.80    2.30
  -2  12  11   24.00    1.80
   1 -12 -11   53.99    3.30
  -1  12  11   51.09    3.00
  -1  12  11   48.60    2.60
   0 -12 -11   -0.10    1.30
   0  12  11    0.00    0.70
   0  12  11   -0.40    1.00
  -1 -12 -11   12.00    1.70
   1  12  11    7.50    1.20
   1  12  11   12.30    1.20
  -2 -12 -11    1.70    1.40
   2  12  11    2.20    0.80
   2  12  11    1.90    1.00
   3  12  11    8.40    1.00
   3  12  11    8.90    1.40
   4  12  11    5.70    1.20
   4  12  11    6.50    1.10
   5  12  11    5.50    1.20
   2 -13 -11   15.50    2.80
  -2  13  11   17.50    2.00
   1 -13 -11   31.60    2.90
  -1  13  11   26.20    1.80
  -1  13  11   24.60    2.40
   0 -13 -11   14.00    2.00
   0 -13 -11   14.30    1.60
   0  13  11   15.30    1.40
   0  13  11   13.60    1.60
  -1 -13 -11   13.80    2.00
   1  13  11    8.20    1.30
   1  13  11   10.70    1.00
  -2 -13 -11    0.30    1.50
   2  13  11    0.30    0.80
   2  13  11    0.50    1.10
   3  13  11   21.30    2.00
   4  13  11   15.70    1.50
   4  13  11   17.40    1.80
   5  13  11   16.80    1.70
   1 -14 -11    0.60    1.80
   1 -14 -11   -0.60    2.00
  -1  14  11   -0.40    1.40
  -1  14  11    0.60    0.80
   0 -14 -11   -0.40    1.20
   0 -14 -11    0.40    1.80
   0  14  11    0.30    1.20
   0  14  11    0.00    0.70
  -1 -14 -11    5.90    1.90
   1  14  11    4.70    0.90
   1  14  11    6.90    1.50
   2  14  11    8.40    1.50
   2  14  11    8.70    1.00
   3  14  11    3.00    1.30
   3  14  11    3.00    1.00
   4  14  11    2.40    1.40
   4  14  11    2.10    1.10
   0 -15 -11   -0.60    2.00
   0 -15 -11    1.60    1.50
   0  15  11    1.00    1.00
   0  15  11    2.20    1.60
  -1 -15 -11    0.60    1.50
   1  15  11    2.80    1.50
   1  15  11    2.30    0.80
   2  15  11   13.50    1.30
   2  15  11   12.80    1.80
   3  15  11    9.80    1.20
   3  15  11   11.30    1.70
   1   6 -12    0.80    3.00
  -1  -6  12    1.80    1.90
   0   6 -12    0.10    1.70
   0  -6  12    0.10    1.90
   0  -6  12   -0.50    0.80
  -1   6 -12    2.30    1.90
   1  -6  12    1.70    0.70
   1  -6  12    1.80    2.00
   2   5 -12    7.40    1.90
  -2  -5  12    6.50    1.10
  -2  -5  12    6.80    2.00
   1   5 -12    2.20    1.60
  -1  -5  12    1.10    0.80
  -1  -5  12    1.00    1.60
   0   5 -12    6.20    1.80
   0  -5  12    9.80    1.80
   0  -5  12    9.30    1.00
  -1   5 -12   11.40    2.00
   1  -5  12   10.00    0.90
   1  -5  12   13.80    2.10
  -2   5 -12    4.30    1.90
   2  -5  12    5.60    2.00
   2  -5  12    7.10    0.80
  -3  -4  12    0.50    2.00
  -3  -4  12    0.40    1.00
   2   4 -12   12.30    2.00
  -2  -4  12   12.80    1.90
  -2  -4  12   10.20    1.20
   1   4 -12    0.70    1.40
  -1  -4  12    0.60    0.70
  -1  -4  12    1.60    1.50
   0   4 -12    3.50    1.40
   0  -4  12    4.80    0.80
   0  -4  12    3.50    1.40
  -1   4 -12    1.00    1.50
   1  -4  12    1.00    0.60
   1  -4  12    1.00    1.50
  -2   4 -12    2.80    1.30
  -2   4 -12    3.00    1.60
   2  -4  12    3.00    1.60
   2  -4  12    3.40    0.70
  -3   4 -12    0.50    1.50
   3  -4  12    0.40    1.60
   3  -4  12    0.20    0.70
   3   3 -12    0.00    1.40
  -3  -3  12    0.10    1.10
  -3  -3  12    1.20    1.60
   2   3 -12    7.50    1.60
  -2  -3  12    5.70    1.60
  -2  -3  12    6.20    1.00
   1   3 -12    2.70    1.40
  -1  -3  12    4.20    1.40
  -1  -3  12    5.10    0.80
   0   3 -12    1.40    1.30
   0  -3  12    0.60    0.60
   0  -3  12   -0.20    1.20
  -1   3 -12    4.40    1.10
  -1   3 -12    3.70    1.40
   1  -3  12    3.20    1.20
   1  -3  12    4.20    1.40
   1  -3  12    3.80    0.70
  -2   3 -12   11.40    1.40
  -2   3 -12   12.50    1.80
   2  -3  12   12.70    1.80
   2  -3  12   11.90    1.00
  -3   3 -12   10.10    1.60
   3  -3  12    9.40    1.70
   3  -3  12    9.30    0.90
   4  -3  12    5.30    2.20
  -4  -2  12    2.30    2.00
  -4  -2  12    2.10    1.50
   3   2 -12    2.60    0.70
   3   2 -12    2.60    1.60
  -3  -2  12    2.40    1.10
  -3  -2  12    2.30    1.50
   2   2 -12    0.90    1.30
  -2  -2  12    1.70    0.80
  -2  -2  12    1.10    1.20
   1   2 -12   14.80    1.70
  -1  -2  12   14.60    1.20
  -1  -2  12   12.70    1.60
   0   2 -12   10.80    1.50
   0  -2  12    9.40    1.30
   0  -2  12    8.60    0.90
  -1   2 -12   14.00    1.60
  -1   2 -12   10.80    1.30
   1  -2  12   12.10    1.00
   1  -2  12   11.10    1.50
   1  -2  12   15.30    1.50
  -2   2 -12    1.00    1.20
  -2   2 -12    1.40    1.00
   2  -2  12    2.30    1.20
   2  -2  12    1.00    0.60
  -3   2 -12    0.20    1.10
   3  -2  12    0.30    1.30
   3  -2  12    0.40    0.60
  -4   2 -12    1.40    1.40
   4  -2  12    1.10    0.80
   4  -2  12    0.80    1.60
   4   1 -12    0.20    1.90
   4   1 -12    0.30    1.00
  -4  -1  12   -0.50    1.80
   3   1 -12   21.00    1.50
   3   1 -12   24.20    2.40
  -3  -1  12   22.10    2.20
  -3  -1  12   20.70    1.90
   2   1 -12    1.70    1.20
   2   1 -12    2.90    0.60
  -2  -1  12    3.30    0.80
  -2  -1  12    2.00    1.20
   1   1 -12   12.60    1.60
  -1  -1  12    9.80    1.40
  -1  -1  12   13.60    1.10
   0   1 -12    0.60    1.00
   0   1 -12    0.80    0.90
   0  -1  12    0.00    0.50
   0  -1  12    0.30    1.00
  -1   1 -12   21.40    1.90
  -1   1 -12   17.20    1.50
   1  -1  12   19.80    1.20
   1  -1  12   23.10    1.90
   1  -1  12   19.30    1.90
  -2   1 -12    6.20    1.40
  -2   1 -12    9.50    1.30
   2  -1  12    8.00    1.40
   2  -1  12    8.30    0.80
  -3   1 -12    2.10    1.10
   3  -1  12    1.10    1.10
   3  -1  12    2.00    0.60
  -4   1 -12   -0.30    1.20
   4  -1  12   -0.30    0.70
   4  -1  12   -0.60    1.40
   4   0 -12    6.10    2.00
   4   0 -12    2.70    1.00
  -4   0  12    6.10    1.90
   3   0 -12    1.80    1.30
   3   0 -12    0.50    0.70
  -3   0  12    1.90    1.40
  -3   0  12    1.70    1.00
   2   0 -12    2.80    0.60
   2   0 -12    3.80    1.20
  -2   0  12    3.10    0.80
  -2   0  12    4.10    1.20
   1   0 -12    0.30    0.40
   1   0 -12   -0.40    1.00
   1   0 -12   -0.40    0.90
  -1   0  12   -0.20    1.00
  -1   0  12   -0.30    0.60
   0   0 -12    8.70    1.20
   0   0 -12    9.10    1.10
   0   0  12    9.40    0.90
   0   0  12   11.00    1.40
  -1   0 -12    4.30    1.20
  -1   0 -12    4.40    1.00
   1   0  12    4.30    0.60
   1   0  12    3.10    1.00
   1   0  12    4.90    1.10
  -2   0 -12   40.20    2.40
  -2   0 -12   39.30    2.30
   2   0  12   42.50    2.40
   2   0  12   40.80    1.90
  -3   0 -12    4.80    1.10
   3   0  12    5.40    0.70
   3   0  12    2.30    1.10
  -4   0 -12   21.40    2.00
   4   0  12   24.10    1.50
   4   0  12   21.20    2.20
  -5   0 -12   18.20    2.00
   5   0  12   19.90    2.30
   5   0  12   19.70    1.80
   4  -1 -12    2.40    1.80
   4  -1 -12    4.50    1.20
  -4   1  12    2.80    1.80
   3  -1 -12    2.50    0.80
   3  -1 -12    4.10    1.40
  -3   1  12    2.80    1.00
  -3   1  12    2.60    1.30
   2  -1 -12   20.90    1.80
   2  -1 -12   20.10    1.30
  -2   1  12   18.80    1.90
  -2   1  12   21.30    1.50
   1  -1 -12    0.20    0.80
   1  -1 -12    0.40    0.90
   1  -1 -12    0.10    0.50
  -1   1  12    0.50    0.60
  -1   1  12   -0.40    0.90
   0  -1 -12    9.40    0.70
   0  -1 -12    8.80    1.10
   0  -1 -12   11.80    1.40
   0   1  12   10.30    1.00
   0   1  12    9.20    1.20
  -1  -1 -12    1.40    0.80
  -1  -1 -12    0.80    0.90
   1   1  12    0.90    0.90
   1   1  12    0.00    0.90
   1   1  12    0.20    0.50
  -2  -1 -12    1.50    0.90
  -2  -1 -12    2.10    1.00
   2   1  12    2.00    0.60
   2   1  12    1.90    0.90
   2   1  12    1.50    1.00
  -3  -1 -12    0.60    0.80
   3   1  12    1.30    1.00
   3   1  12    0.90    0.60
  -4  -1 -12   10.70    1.50
   4   1  12   10.50    1.00
   4   1  12   11.20    1.60
  -5  -1 -12   11.40    1.80
   5   1  12    8.40    1.10
   5   1  12    6.80    1.70
   4  -2 -12   -0.10    1.70
   4  -2 -12   -0.20    1.10
  -4   2  12   -0.30    1.50
   3  -2 -12    6.50    1.50
   3  -2 -12    4.50    0.90
  -3   2  12    9.60    1.50
   2  -2 -12   28.00    1.70
   2  -2 -12   33.20    2.10
   2  -2 -12   35.50    2.30
  -2   2  12   32.40    2.30
  -2   2  12   32.30    1.90
   1  -2 -12    2.70    1.00
   1  -2 -12    2.30    0.60
   1  -2 -12    4.10    1.10
  -1   2  12    2.40    0.70
  -1   2  12    2.50    1.00
   0  -2 -12    2.30    0.90
   0  -2 -12    2.00    0.50
   0  -2 -12    1.10    0.80
   0   2  12    2.30    1.00
   0   2  12    3.20    0.60
  -1  -2 -12  157.58    6.80
  -1  -2 -12  162.38    6.90
  -1  -2 -12  157.78    6.40
   1   2  12  168.58    6.80
   1   2  12  164.28    6.90
   1   2  12  167.18    6.60
  -2  -2 -12    5.40    1.10
  -2  -2 -12    7.70    0.60
  -2  -2 -12    9.30    1.20
   2   2  12    7.40    1.10
   2   2  12    9.00    1.10
   2   2  12    8.70    0.80
  -3  -2 -12   50.79    2.70
  -3  -2 -12   53.19    2.20
   3   2  12   54.79    2.40
   3   2  12   53.19    2.90
  -4  -2 -12   20.50    1.80
   4   2  12   20.50    1.40
   4   2  12   18.80    1.80
  -5  -2 -12    5.50    1.40
   5   2  12    6.90    1.00
   5   2  12    7.90    1.70
   4  -3 -12    0.80    1.20
  -4   3  12   -0.40    1.40
   3  -3 -12    0.20    0.80
   3  -3 -12    0.90    1.20
  -3   3  12   -0.20    1.20
   2  -3 -12    2.20    1.20
   2  -3 -12    1.70    0.70
   2  -3 -12    2.60    1.10
  -2   3  12    2.90    0.80
  -2   3  12    2.00    1.00
   1  -3 -12    4.40    1.00
   1  -3 -12    4.20    1.00
   1  -3 -12    4.90    0.70
  -1   3  12    3.50    1.00
  -1   3  12    3.70    0.70
   0  -3 -12   12.50    1.30
   0  -3 -12   12.10    1.30
   0  -3 -12   10.90    1.00
   0   3  12   13.30    1.40
   0   3  12   12.20    1.10
  -1  -3 -12   10.10    1.20
  -1  -3 -12    7.70    1.10
  -1  -3 -12    8.70    0.80
   1   3  12    8.30    1.10
   1   3  12    8.00    1.10
   1   3  12    7.80    0.80
  -2  -3 -12    0.20    0.90
  -2  -3 -12   -0.10    0.80
  -2  -3 -12   -0.20    0.40
   2   3  12    0.30    0.80
   2   3  12    0.30    0.50
   2   3  12    0.00    0.90
  -3  -3 -12   16.70    1.00
  -3  -3 -12   15.60    1.50
   3   3  12   18.10    1.20
   3   3  12   16.00    1.50
  -4  -3 -12    0.00    1.00
  -4  -3 -12   -0.10    0.50
   4   3  12    0.00    1.10
   4   3  12    0.20    0.60
  -5  -3 -12    0.20    1.20
  -5  -3 -12    1.30    0.60
   5   3  12    2.50    1.40
   5   3  12    1.30    0.80
  -6  -3 -12    0.70    0.70
  -6  -3 -12    1.00    1.80
   6   3  12   -0.10    1.30
   4  -4 -12   28.90    2.50
  -4   4  12   34.60    2.80
   3  -4 -12   30.30    2.10
   3  -4 -12   35.50    2.60
  -3   4  12   32.10    2.40
   2  -4 -12    6.50    1.30
   2  -4 -12    5.30    0.90
   2  -4 -12    6.60    1.20
  -2   4  12    3.90    1.10
   1  -4 -12    7.70    1.10
   1  -4 -12    8.30    1.20
   1  -4 -12    7.20    0.80
  -1   4  12    8.80    0.90
  -1   4  12    6.30    1.00
   0  -4 -12  167.08    6.70
   0  -4 -12  167.68    7.00
   0  -4 -12  164.18    6.90
   0   4  12  163.58    6.70
  -1  -4 -12   19.70    1.50
  -1  -4 -12   20.60    1.60
  -1  -4 -12   20.50    1.20
   1   4  12   18.80    1.50
   1   4  12   18.60    1.60
   1   4  12   19.00    1.20
  -2  -4 -12    3.50    0.60
  -2  -4 -12    4.30    1.00
   2   4  12    3.50    0.90
   2   4  12    2.50    0.60
   2   4  12    5.30    1.00
  -3  -4 -12    0.50    0.90
  -3  -4 -12    2.60    0.50
   3   4  12    2.40    0.60
   3   4  12    3.60    1.00
  -4  -4 -12    3.50    1.00
  -4  -4 -12    4.70    0.70
   4   4  12    5.50    0.80
   4   4  12    4.60    1.20
  -5  -4 -12    2.50    0.70
  -5  -4 -12    1.10    1.20
   5   4  12    0.90    0.80
   5   4  12    1.50    1.30
  -6  -4 -12    9.50    1.00
  -6  -4 -12   11.60    1.90
   6   4  12   10.70    1.60
  -4   5  12   48.90    3.30
   3  -5 -12    5.10    1.50
   3  -5 -12    4.60    1.10
  -3   5  12    2.30    1.30
   2  -5 -12    1.10    0.80
   2  -5 -12    2.00    1.10
  -2   5  12    1.10    1.00
   1  -5 -12    7.90    0.90
   1  -5 -12    8.40    1.30
   1  -5 -12    7.60    1.10
  -1   5  12    9.10    1.20
  -1   5  12    8.70    0.90
   0  -5 -12    3.60    0.70
   0  -5 -12    4.00    1.00
   0  -5 -12    5.40    1.00
   0   5  12    3.40    0.70
   0   5  12    5.40    1.00
  -1  -5 -12    0.40    0.70
  -1  -5 -12   -0.30    0.80
  -1  -5 -12    0.10    0.50
   1   5  12    0.60    0.80
   1   5  12   -0.10    0.50
   1   5  12    0.10    0.70
  -2  -5 -12   -0.10    0.80
  -2  -5 -12   -0.10    0.50
   2   5  12    0.30    0.80
   2   5  12   -0.20    0.70
   2   5  12    0.10    0.60
  -3  -5 -12    0.00    0.50
  -3  -5 -12    0.10    0.90
   3   5  12   -0.20    0.90
   3   5  12    0.20    0.60
  -4  -5 -12    1.20    0.60
  -4  -5 -12    1.30    1.00
   4   5  12    1.30    1.10
   4   5  12    0.20    0.60
  -5  -5 -12    0.60    0.70
  -5  -5 -12    1.60    1.20
   5   5  12    0.10    1.20
   5   5  12    0.30    0.80
  -6  -5 -12    7.10    1.70
  -6  -5 -12    5.90    1.00
   6   5  12    6.10    1.80
   4  -6 -12    1.30    1.90
   3  -6 -12   12.20    1.80
  -3   6  12   15.10    1.70
   2  -6 -12   45.20    2.50
   2  -6 -12   47.00    2.80
  -2   6  12   49.60    2.80
   1  -6 -12   14.10    1.50
   1  -6 -12   14.90    1.40
  -1   6  12   15.70    1.50
   0  -6 -12    7.30    1.10
   0  -6 -12    9.80    1.30
   0  -6 -12    7.90    0.90
   0   6  12    9.90    1.10
   0   6  12    8.40    1.10
   0   6  12    7.70    0.90
  -1  -6 -12   45.50    2.50
  -1  -6 -12   46.60    2.50
  -1  -6 -12   45.70    2.30
   1   6  12   49.80    2.40
   1   6  12   48.50    2.30
   1   6  12   47.30    2.50
  -2  -6 -12    7.00    1.10
  -2  -6 -12    7.20    0.80
   2   6  12    9.80    1.10
   2   6  12    8.80    1.10
   2   6  12    8.70    0.90
  -3  -6 -12   88.79    4.20
  -3  -6 -12   93.39    4.00
   3   6  12   90.99    4.00
   3   6  12   88.09    4.20
   3   6  12  104.79    4.20
  -4  -6 -12    0.10    0.60
  -4  -6 -12    0.60    1.00
   4   6  12   -0.30    1.00
   4   6  12    0.20    0.70
  -5  -6 -12   25.10    1.70
  -5  -6 -12   24.70    2.20
   5   6  12   24.60    2.30
  -6  -6 -12    0.50    1.50
  -6  -6 -12    0.10    0.90
   6   6  12    1.00    1.70
   4  -7 -12    2.10    2.10
   3  -7 -12    0.60    1.60
  -3   7  12    0.70    1.10
   2  -7 -12    0.10    1.20
  -2   7  12   -0.20    0.90
   1  -7 -12    2.30    1.20
   1  -7 -12    1.10    0.80
  -1   7  12    1.50    0.90
   0  -7 -12    0.80    1.00
   0  -7 -12    0.70    0.70
   0   7  12    0.20    0.70
  -1  -7 -12   62.99    3.10
  -1  -7 -12   62.59    2.90
   1   7  12   56.59    3.00
   1   7  12   65.59    3.10
  -2  -7 -12   23.30    1.80
  -2  -7 -12   24.60    1.60
   2   7  12   26.10    1.60
   2   7  12   27.80    1.70
   2   7  12   24.20    1.80
  -3  -7 -12   22.70    1.80
  -3  -7 -12   21.70    1.50
   3   7  12   23.80    1.70
   3   7  12   24.30    1.50
   3   7  12   26.50    1.80
  -4  -7 -12    0.90    0.70
  -4  -7 -12    1.20    1.00
   4   7  12    1.00    1.00
  -5  -7 -12   12.10    1.20
  -5  -7 -12   15.00    1.70
   5   7  12   16.20    1.80
  -6  -7 -12    5.10    1.20
   6   7  12    6.00    1.80
   4  -8 -12    9.10    2.50
  -4   8  12   11.00    1.70
   3  -8 -12   20.30    2.40
  -3   8  12   24.20    2.00
  -3   8  12   25.30    2.10
   2  -8 -12   12.40    1.70
  -2   8  12   13.90    1.50
  -2   8  12   16.50    1.60
   1  -8 -12    2.20    1.20
  -1   8  12    5.00    1.00
  -1   8  12    3.10    1.00
   0  -8 -12   40.80    2.20
   0  -8 -12   34.90    2.40
   0   8  12   35.00    2.20
   0   8  12   37.60    2.10
  -1  -8 -12   12.10    1.20
  -1  -8 -12   11.60    1.40
   1   8  12    9.10    1.10
  -2  -8 -12  344.67   13.70
  -2  -8 -12  338.57   13.80
   2   8  12  346.17   13.80
  -3  -8 -12   12.00    1.40
  -3  -8 -12   10.60    1.10
   3   8  12   12.40    1.30
   3   8  12   13.80    1.40
  -4  -8 -12    3.50    0.90
  -4  -8 -12    3.50    1.20
   4   8  12    5.50    1.30
  -5  -8 -12    0.20    1.20
  -5  -8 -12    0.40    1.00
   5   8  12    0.70    1.30
  -6  -8 -12    9.00    1.40
   6   8  12    8.10    1.90
   3  -9 -12    0.20    1.70
  -3   9  12    1.30    1.30
  -3   9  12    0.90    1.10
   2  -9 -12    1.90    1.40
  -2   9  12    1.60    0.90
  -2   9  12    1.80    1.00
   1  -9 -12    3.60    1.30
  -1   9  12    1.80    0.90
  -1   9  12    3.20    0.90
   0  -9 -12  103.49    4.70
   0   9  12  104.29    4.50
   0   9  12   99.09    4.60
  -1  -9 -12  141.09    5.70
  -1  -9 -12  128.19    5.80
   1   9  12  137.69    5.60
   1   9  12  124.39    5.70
  -2  -9 -12   17.10    1.40
  -2  -9 -12   16.90    1.70
   2   9  12   12.80    1.40
  -3  -9 -12    2.50    1.10
  -3  -9 -12    2.30    0.80
   3   9  12    2.10    1.00
  -4  -9 -12    2.90    1.20
  -4  -9 -12    3.30    0.90
   4   9  12    5.20    1.30
  -5  -9 -12   -0.90    1.00
   5   9  12   -0.10    1.30
  -6  -9 -12    5.70    1.40
   6   9  12    2.90    1.80
   3 -10 -12   31.90    3.10
  -3  10  12   25.60    2.20
  -3  10  12   27.50    2.40
   2 -10 -12    9.20    1.80
  -2  10  12    9.80    1.50
  -2  10  12   10.10    1.30
   1 -10 -12   -0.40    1.30
  -1  10  12   -0.10    0.80
  -1  10  12    0.50    1.00
   0 -10 -12    2.60    1.20
   0  10  12    2.80    0.90
   0  10  12    2.60    1.00
  -1 -10 -12  308.57   12.20
   1  10  12  306.17   11.90
   1  10  12  276.17   12.00
  -2 -10 -12   27.40    2.00
   2  10  12   25.20    1.80
   2  10  12   27.60    1.90
  -3 -10 -12   12.10    1.50
   3  10  12    9.10    1.20
  -4 -10 -12    0.70    1.10
  -4 -10 -12    0.70    1.20
  -5 -10 -12    5.30    1.30
   2 -11 -12    1.70    1.80
  -2  11  12    2.90    1.10
  -2  11  12    3.30    1.40
  -1  11  12   28.90    2.30
  -1  11  12   30.50    2.00
   0 -11 -12  165.48    6.90
   0  11  12  159.48    6.50
   0  11  12  144.79    6.70
  -1 -11 -12    1.10    1.30
   1  11  12    0.10    0.70
   1  11  12    1.00    1.00
  -2 -11 -12   -0.30    1.20
   2  11  12    1.30    0.80
   2  11  12   -0.40    0.90
  -3 -11 -12   -0.10    1.10
   3  11  12   -0.40    1.00
   3  11  12    0.20    0.80
   4  11  12    4.00    1.30
   2 -12 -12   12.00    2.30
  -2  12  12   13.30    1.90
  -2  12  12   12.90    1.40
   1 -12 -12   38.90    3.10
  -1  12  12   38.10    2.60
  -1  12  12   37.10    2.30
   0 -12 -12   53.19    3.30
   0  12  12   51.59    2.70
   0  12  12   52.39    3.00
  -1 -12 -12   11.60    1.70
   1  12  12   10.10    1.10
   1  12  12   13.40    1.50
  -2 -12 -12   29.60    2.50
   2  12  12   28.30    1.90
   2  12  12   34.50    2.20
  -3 -12 -12   -0.30    1.40
   3  12  12    0.00    0.80
   3  12  12    0.80    1.10
   4  12  12    2.00    1.30
   1 -13 -12   60.49    3.90
  -1  13  12   55.89    2.90
  -1  13  12   54.99    3.30
   0 -13 -12    9.60    2.00
   0  13  12    7.40    1.00
   0  13  12    7.00    1.40
  -1 -13 -12    0.90    1.60
   1  13  12    0.20    0.80
   1  13  12    0.30    1.10
  -2 -13 -12    1.20    1.50
   2  13  12    1.30    1.20
   2  13  12    0.60    0.80
   3  13  12    2.10    1.30
   3  13  12    3.00    1.00
   4  13  12    0.40    1.00
   4  13  12    1.40    1.30
   5  13  12    3.20    1.40
   1 -14 -12    1.00    3.30
  -1  14  12    0.20    1.60
   0 -14 -12   -0.70    1.80
   0  14  12    0.60    0.90
   0  14  12   -0.10    1.40
  -1 -14 -12    5.20    1.90
   1  14  12    6.00    1.00
   1  14  12    4.90    1.50
  -2 -14 -12    0.50    2.70
   2  14  12    0.10    1.30
   2  14  12    0.20    0.90
   3  14  12    8.60    1.60
   4  14  12    1.10    1.50
   4  14  12    1.50    1.10
  -1 -15 -12    4.10    2.10
   1  15  12    3.70    1.00
   1  15  12    4.50    1.60
   2  15  12    1.80    0.90
   2  15  12    1.80    1.50
   3  15  12    2.50    1.50
   3  15  12    2.90    1.60
  -1  -5  13    1.30    2.50
   0   5 -13   -1.50    3.00
   0  -5  13    0.20    1.90
   1   4 -13    1.20    1.60
  -1  -4  13   -0.60    1.70
  -1  -4  13    0.40    0.80
   0   4 -13    1.20    1.60
   0  -4  13    0.40    1.60
   0  -4  13    1.20    0.80
  -1   4 -13  106.09    5.50
   1  -4  13  109.79    4.60
   1  -4  13  108.19    5.50
  -2   4 -13    7.40    1.90
  -2   4 -13    7.20    1.70
   2  -4  13    6.10    1.90
   2  -4  13    6.30    0.90
   2   3 -13    3.80    1.70
  -2  -3  13    5.20    1.10
  -2  -3  13    3.60    1.70
   1   3 -13   12.50    1.90
  -1  -3  13   14.10    1.80
  -1  -3  13   12.60    1.20
   0   3 -13   19.50    2.30
   0  -3  13   23.70    1.50
   0  -3  13   22.40    2.30
  -1   3 -13   27.20    2.70
   1  -3  13   31.50    2.70
   1  -3  13   27.40    1.60
  -2   3 -13    8.80    1.90
  -2   3 -13    7.40    1.50
   2  -3  13    7.80    1.80
   2  -3  13    9.70    0.90
  -3   3 -13    1.10    1.50
   3  -3  13    0.70    0.80
   3  -3  13    0.80    1.60
   3   2 -13    1.90    1.60
   3   2 -13    1.50    0.60
  -3  -2  13    0.70    1.70
  -3  -2  13    1.40    1.20
   2   2 -13    3.10    1.50
  -2  -2  13    1.60    0.90
  -2  -2  13    3.00    1.40
   1   2 -13    2.80    1.40
  -1  -2  13    1.80    0.80
  -1  -2  13    1.30    1.30
   0   2 -13   49.00    3.10
   0  -2  13   48.40    2.40
   0  -2  13   53.39    3.00
  -1   2 -13    7.40    1.30
  -1   2 -13    6.90    1.60
   1  -2  13    9.60    1.70
   1  -2  13    8.40    0.90
   1  -2  13    8.00    1.50
  -2   2 -13    6.30    1.60
  -2   2 -13    4.40    1.30
   2  -2  13    4.50    1.50
   2  -2  13    4.70    0.70
  -3   2 -13    3.00    1.30
   3  -2  13    3.30    1.60
   3  -2  13    2.40    0.70
   3   1 -13    2.10    0.80
   3   1 -13    2.10    1.60
  -3  -1  13    4.30    1.20
  -3  -1  13    4.60    1.80
   2   1 -13   21.40    2.30
   2   1 -13   18.30    1.10
  -2  -1  13   17.70    1.60
  -2  -1  13   18.70    2.10
   1   1 -13   17.20    1.90
  -1  -1  13   15.90    1.80
  -1  -1  13   15.00    1.40
   0   1 -13   21.80    2.00
   0   1 -13   22.00    1.90
   0  -1  13   20.90    2.20
   0  -1  13   18.70    1.40
  -1   1 -13    0.40    1.00
  -1   1 -13    0.90    1.20
   1  -1  13   -0.20    1.10
   1  -1  13    0.00    1.10
   1  -1  13   -0.40    0.60
  -2   1 -13    2.00    1.10
  -2   1 -13    4.50    1.30
   2  -1  13    3.30    0.70
   2  -1  13    3.00    1.20
  -3   1 -13    1.40    1.20
   3  -1  13    2.10    1.40
   3  -1  13    1.30    0.70
  -4   1 -13    0.50    1.30
   4  -1  13    0.00    1.60
   4  -1  13    0.20    0.80
   3   0 -13    0.60    1.50
   3   0 -13    0.40    0.80
  -3   0  13    0.00    1.60
  -3   0  13    0.80    1.10
   2   0 -13    3.70    0.70
   2   0 -13    4.70    1.40
  -2   0  13    3.20    1.40
  -2   0  13    2.80    0.90
   1   0 -13    1.10    0.40
   1   0 -13    2.50    1.20
  -1   0  13    0.70    1.20
  -1   0  13    0.90    0.70
   0   0 -13    5.30    1.10
   0   0 -13    4.90    1.30
   0   0  13    7.80    0.80
   0   0  13    6.10    1.30
  -1   0 -13    0.20    1.00
  -1   0 -13    0.50    0.90
   1   0  13    0.40    0.60
   1   0  13    0.20    1.10
   1   0  13   -0.20    1.10
  -2   0 -13   14.60    1.60
  -2   0 -13   17.90    1.90
   2   0  13   14.70    1.20
   2   0  13   19.30    1.90
  -3   0 -13    0.50    1.10
   3   0  13    0.00    0.70
   3   0  13    0.10    1.10
  -4   0 -13    0.70    1.30
   4   0  13    1.40    1.40
   4   0  13    1.70    0.80
   4  -1 -13   -0.20    2.00
  -4   1  13   -1.10    1.90
   3  -1 -13    0.30    1.30
   3  -1 -13    1.70    0.90
  -3   1  13    1.10    1.10
  -3   1  13    1.00    1.50
   2  -1 -13   -0.30    1.20
   2  -1 -13    0.30    0.60
  -2   1  13   -0.60    1.10
  -2   1  13    0.40    0.80
   1  -1 -13    7.80    1.20
   1  -1 -13    8.00    1.40
   1  -1 -13    8.00    0.70
  -1   1  13    6.30    1.30
  -1   1  13    6.70    0.90
   0  -1 -13   14.60    1.40
   0  -1 -13   13.50    0.80
   0  -1 -13   14.50    1.50
   0   1  13   12.80    1.50
   0   1  13   14.00    1.20
  -1  -1 -13   16.30    1.70
  -1  -1 -13   14.00    1.50
   1   1  13   15.30    1.60
   1   1  13   16.80    1.70
   1   1  13   16.70    1.20
  -2  -1 -13    5.30    1.30
  -2  -1 -13    4.50    1.00
   2   1  13    4.80    1.20
   2   1  13    5.80    0.80
  -3  -1 -13   -0.10    0.90
   3   1  13   -0.50    1.10
   3   1  13    0.00    0.60
  -4  -1 -13   -0.10    1.20
   4   1  13    0.20    1.30
   4   1  13    0.60    0.70
   5   1  13    5.00    1.10
   5   1  13    5.90    3.10
   4  -2 -13   -0.20    2.00
   4  -2 -13    0.40    1.10
  -4   2  13    0.80    1.70
   3  -2 -13   -0.30    0.90
   3  -2 -13   -0.20    1.40
  -3   2  13    0.00    1.40
   2  -2 -13    0.70    0.70
   2  -2 -13    1.80    1.20
  -2   2  13    0.40    0.90
  -2   2  13    0.80    1.20
   1  -2 -13   11.40    1.40
   1  -2 -13   11.20    1.30
   1  -2 -13   10.40    1.00
  -1   2  13    9.80    1.30
  -1   2  13    9.90    1.00
   0  -2 -13   22.50    1.80
   0  -2 -13   21.70    1.80
   0  -2 -13   21.80    1.20
   0   2  13   21.30    1.40
   0   2  13   22.10    1.90
  -1  -2 -13    0.30    0.40
  -1  -2 -13    0.40    1.00
  -1  -2 -13   -0.30    0.90
   1   2  13    0.20    0.50
   1   2  13   -0.30    0.90
   1   2  13    1.30    1.00
  -2  -2 -13    0.30    1.00
  -2  -2 -13    1.20    1.00
  -2  -2 -13    1.90    0.30
   2   2  13    1.10    0.60
   2   2  13    1.70    1.00
   2   2  13    1.60    1.00
  -3  -2 -13    0.50    1.00
   3   2  13    0.80    1.00
   3   2  13    0.00    0.60
  -4  -2 -13    1.40    1.20
   4   2  13    1.00    1.30
   4   2  13    2.20    0.80
  -5  -2 -13    6.60    1.60
   5   2  13    5.10    1.70
   5   2  13    5.90    1.10
   4  -3 -13    3.30    1.40
  -4   3  13    1.50    1.70
   3  -3 -13    4.90    1.50
   3  -3 -13    5.50    1.10
  -3   3  13    7.70    1.60
   2  -3 -13    8.10    1.00
   2  -3 -13    8.90    1.40
   2  -3 -13   10.00    1.40
  -2   3  13   11.00    1.20
  -2   3  13    8.70    1.40
   1  -3 -13   12.20    1.40
   1  -3 -13    8.40    1.30
   1  -3 -13   10.20    1.00
  -1   3  13   12.30    1.10
  -1   3  13   11.80    1.40
   0  -3 -13    7.00    1.20
   0  -3 -13    4.40    1.00
   0  -3 -13    5.20    0.70
   0   3  13    6.90    1.20
   0   3  13    5.70    0.80
  -1  -3 -13    1.40    0.50
  -1  -3 -13    1.40    0.90
  -1  -3 -13    1.40    0.90
   1   3  13    1.00    0.90
   1   3  13    1.10    0.90
   1   3  13    0.70    0.60
  -2  -3 -13    7.70    0.70
  -2  -3 -13    6.70    1.20
  -2  -3 -13    6.20    1.20
   2   3  13    6.70    0.80
   2   3  13    7.00    1.20
   2   3  13   11.50    1.30
  -3  -3 -13    1.40    0.50
  -3  -3 -13    2.20    1.00
   3   3  13    1.10    0.90
   3   3  13    1.70    0.70
  -4  -3 -13   16.40    1.80
  -4  -3 -13   14.50    0.90
   4   3  13   15.00    1.30
   4   3  13   14.90    1.70
  -5  -3 -13    1.30    1.40
   5   3  13    0.70    0.90
   5   3  13    0.50    1.50
   4  -4 -13    5.10    1.50
  -4   4  13    7.70    2.00
   3  -4 -13   38.40    2.40
  -3   4  13   43.90    2.80
   2  -4 -13   25.80    2.20
   2  -4 -13   26.40    1.80
   2  -4 -13   27.50    2.20
  -2   4  13   24.60    2.10
   1  -4 -13   17.30    1.70
   1  -4 -13   15.00    1.30
   1  -4 -13   16.70    1.70
  -1   4  13   15.10    1.40
   0  -4 -13   51.09    2.80
   0  -4 -13   52.19    2.40
   0  -4 -13   50.39    2.80
   0   4  13   52.89    2.50
  -1  -4 -13    9.30    0.90
  -1  -4 -13    8.60    1.20
  -1  -4 -13    7.60    1.20
   1   4  13   10.90    1.00
   1   4  13    8.20    1.20
   1   4  13    9.50    1.20
  -2  -4 -13    5.60    1.20
  -2  -4 -13    7.30    0.70
   2   4  13    5.30    0.80
   2   4  13    6.00    1.10
   2   4  13    5.60    1.10
  -3  -4 -13   30.10    1.50
  -3  -4 -13   29.70    2.00
   3   4  13   28.80    1.70
   3   4  13   27.20    2.00
  -4  -4 -13    9.70    1.00
  -4  -4 -13    9.90    1.40
   4   4  13    8.70    1.00
   4   4  13    9.90    1.50
  -5  -4 -13    0.50    1.30
  -5  -4 -13    0.60    0.60
   5   4  13    0.90    0.90
   5   4  13    0.90    1.40
   4  -5 -13    1.70    1.90
  -4   5  13    2.30    1.70
   3  -5 -13   26.20    2.10
   3  -5 -13   28.90    2.50
  -3   5  13   32.90    2.60
   2  -5 -13    0.50    1.20
   2  -5 -13    0.80    0.80
  -2   5  13    0.40    1.20
   1  -5 -13    1.20    0.70
   1  -5 -13    0.80    1.10
   1  -5 -13    0.60    1.00
  -1   5  13    0.30    1.00
   0  -5 -13    0.40    0.60
   0  -5 -13    0.70    0.90
   0  -5 -13    0.80    0.90
   0   5  13   -0.10    0.60
   0   5  13    0.70    0.90
  -1  -5 -13   30.20    2.10
  -1  -5 -13   33.90    1.80
  -1  -5 -13   33.10    2.10
   1   5  13   33.10    2.10
   1   5  13   34.30    1.80
   1   5  13   34.00    2.00
  -2  -5 -13   19.40    1.60
  -2  -5 -13   17.40    1.20
   2   5  13   18.90    1.60
   2   5  13   20.20    1.60
   2   5  13   21.30    1.40
  -3  -5 -13    6.80    1.20
  -3  -5 -13    8.10    0.80
   3   5  13    7.40    0.90
   3   5  13    7.80    1.30
  -4  -5 -13    1.10    1.10
  -4  -5 -13    0.80    0.60
   4   5  13    0.90    0.70
   4   5  13    1.10    1.10
  -5  -5 -13   12.40    1.30
  -5  -5 -13   12.50    1.70
   5   5  13   12.70    1.70
   5   5  13   10.50    1.30
   3  -6 -13   23.30    2.50
   3  -6 -13   22.00    2.10
  -3   6  13   22.30    2.20
   2  -6 -13    1.70    1.00
   2  -6 -13    1.40    1.30
  -2   6  13    2.20    1.20
   1  -6 -13   65.79    3.40
   1  -6 -13   64.19    3.10
  -1   6  13   65.79    3.40
   0  -6 -13    1.40    0.70
   0  -6 -13    1.80    1.10
   0   6  13    0.70    0.90
   0   6  13    2.40    1.00
   0   6  13    2.30    0.80
  -1  -6 -13    2.30    1.10
  -1  -6 -13    3.70    1.00
  -1  -6 -13    5.00    0.80
   1   6  13    4.30    1.10
   1   6  13    6.30    1.10
   1   6  13    6.10    0.80
  -2  -6 -13   70.89    3.10
  -2  -6 -13   69.49    3.40
   2   6  13   69.99    3.40
   2   6  13   68.89    3.20
   2   6  13   72.59    3.40
  -3  -6 -13    3.50    0.70
  -3  -6 -13    4.30    1.10
   3   6  13    3.80    0.80
   3   6  13    3.90    1.10
  -4  -6 -13    0.30    1.00
  -4  -6 -13    0.90    0.70
   4   6  13    1.20    1.10
   4   6  13    0.90    0.70
  -5  -6 -13    2.60    1.40
  -5  -6 -13    2.90    0.90
   5   6  13    3.90    1.50
   3  -7 -13    8.20    1.90
  -3   7  13    8.90    1.60
   2  -7 -13    2.00    1.10
   2  -7 -13   -0.20    1.30
  -2   7  13    1.10    1.10
   1  -7 -13    1.40    0.90
   1  -7 -13    3.00    1.30
  -1   7  13    1.50    0.90
   0  -7 -13   16.10    1.60
   0  -7 -13   13.40    1.30
   0   7  13   10.90    1.30
  -1  -7 -13   42.60    2.40
  -1  -7 -13   40.60    2.20
   1   7  13   38.10    2.30
  -2  -7 -13    1.40    1.00
  -2  -7 -13    0.70    0.70
   2   7  13    0.60    0.70
   2   7  13    2.00    0.90
   2   7  13    1.40    0.90
  -3  -7 -13    2.40    0.70
  -3  -7 -13    0.50    1.00
   3   7  13    2.30    1.00
   3   7  13    1.50    1.00
   3   7  13    2.10    0.80
  -4  -7 -13    4.30    1.30
  -4  -7 -13    4.10    0.80
   4   7  13    5.30    1.30
  -5  -7 -13    0.10    1.30
  -5  -7 -13    0.30    0.80
   5   7  13   -0.10    1.40
   6   7  13    0.80    3.20
   3  -8 -13   18.80    2.40
  -3   8  13   26.50    2.40
   2  -8 -13   10.70    1.80
  -2   8  13   12.10    1.60
   1  -8 -13    8.70    1.50
   1  -8 -13    4.50    1.30
  -1   8  13    7.40    1.20
   0  -8 -13    1.40    1.20
   0  -8 -13    3.10    0.90
   0   8  13    1.10    0.90
  -1  -8 -13    5.60    1.00
  -1  -8 -13    6.90    1.30
   1   8  13    8.40    1.20
  -2  -8 -13    0.20    0.70
  -2  -8 -13   -0.20    1.00
   2   8  13    0.60    0.90
  -3  -8 -13    0.10    0.70
  -3  -8 -13   -0.20    1.00
   3   8  13   -0.30    0.90
   3   8  13   -0.30    0.90
  -4  -8 -13    7.30    1.00
  -4  -8 -13    8.30    1.40
   4   8  13   10.00    1.50
  -5  -8 -13   45.90    3.10
  -5  -8 -13   49.80    2.70
   5   8  13   50.49    3.20
   3  -9 -13    2.90    2.00
  -3   9  13    3.40    1.30
  -3   9  13    3.90    1.50
   2  -9 -13    6.50    1.70
  -2   9  13    6.50    1.20
  -2   9  13    6.20    1.30
   1  -9 -13    1.00    1.30
  -1   9  13    1.40    1.00
  -1   9  13    1.20    1.00
   0  -9 -13    3.40    1.30
   0   9  13    4.00    1.10
   0   9  13    3.10    1.00
  -1  -9 -13    2.20    1.20
  -1  -9 -13    3.80    1.00
   1   9  13    1.70    1.00
  -2  -9 -13    0.40    0.80
  -2  -9 -13    1.20    1.10
   2   9  13    1.60    0.90
  -3  -9 -13    8.00    1.40
  -3  -9 -13    6.80    1.00
   3   9  13    6.60    1.20
  -4  -9 -13    1.10    0.90
  -4  -9 -13    1.30    1.20
   4   9  13    1.30    1.20
  -5  -9 -13    1.00    1.10
  -5  -9 -13    1.20    1.40
   5   9  13    1.50    1.50
   3 -10 -13    0.20    3.50
  -3  10  13   -0.10    1.30
  -3  10  13    0.40    1.50
   2 -10 -13    9.30    1.90
  -2  10  13   13.90    1.50
  -2  10  13   13.70    1.70
   1 -10 -13    3.00    1.60
  -1  10  13    1.60    1.10
  -1  10  13    3.20    1.00
   0 -10 -13   41.10    2.70
   0  10  13   43.70    2.40
   0  10  13   33.60    2.40
  -1 -10 -13    4.60    1.40
   1  10  13    4.80    1.00
   1  10  13    4.50    1.10
  -2 -10 -13   -0.10    1.10
   2  10  13    0.00    0.90
  -3 -10 -13   13.00    1.30
  -3 -10 -13   13.80    1.70
   3  10  13   12.70    1.50
  -4 -10 -13   51.99    2.90
  -4 -10 -13   53.79    3.10
  -5 -10 -13   14.50    1.60
   2 -11 -13    7.00    2.10
  -2  11  13    9.90    1.40
  -2  11  13    6.20    1.60
   1 -11 -13   11.70    2.00
  -1  11  13   15.50    1.50
  -1  11  13   13.30    1.60
   0 -11 -13   11.90    1.80
   0  11  13   11.50    1.50
   0  11  13   10.50    1.20
  -1 -11 -13   12.40    1.80
   1  11  13   11.70    1.40
   1  11  13   12.90    1.30
  -2 -11 -13   21.30    2.00
   2  11  13   19.50    1.70
   2  11  13   20.20    1.90
  -3 -11 -13    4.30    1.40
   3  11  13    4.80    1.20
  -4 -11 -13   -0.50    1.50
  -2  12  13    1.50    1.60
  -2  12  13    1.70    1.20
   1 -12 -13   62.69    4.00
  -1  12  13   72.79    3.40
  -1  12  13   65.89    3.70
   0 -12 -13   17.90    2.20
   0  12  13   15.90    1.70
   0  12  13   15.50    1.50
  -1 -12 -13    0.50    1.50
   1  12  13    1.50    1.10
   1  12  13    1.90    0.90
  -2 -12 -13   13.90    1.80
   2  12  13    9.30    1.40
   2  12  13   10.30    1.20
  -3 -12 -13    9.30    1.70
   3  12  13    9.00    1.50
   3  12  13   12.00    1.30
   4  12  13    2.30    1.40
   1 -13 -13   66.39    4.30
  -1  13  13   70.39    4.00
  -1  13  13   69.29    3.50
   0 -13 -13    5.30    1.90
   0  13  13    3.80    1.40
   0  13  13    4.60    1.00
   1  13  13   17.20    1.70
   1  13  13   19.00    2.00
  -2 -13 -13    2.90    1.70
   2  13  13    2.30    1.30
   2  13  13    1.70    0.90
   3  13  13    0.40    1.00
   3  13  13    0.30    1.20
   4  13  13    0.80    1.40
   0 -14 -13    2.30    2.10
   0  14  13    4.10    1.60
   0  14  13    4.40    1.10
  -1 -14 -13    6.70    2.20
   1  14  13    6.10    1.10
   1  14  13    7.60    1.70
  -2 -14 -13    1.90    1.90
   2  14  13    1.00    1.30
   2  14  13    1.40    1.00
   3  14  13   -0.40    1.00
   3  14  13   -0.30    1.50
   4  14  13   36.70    2.90
   4  14  13   35.80    2.60
  -1 -15 -13    0.90    2.30
   1   3 -14    8.10    2.00
  -1  -3  14    6.60    1.10
  -1  -3  14    7.60    1.90
   0   3 -14    0.90    1.70
   0  -3  14    1.10    1.60
   0  -3  14    2.60    0.90
  -1   3 -14    6.50    2.00
   1  -3  14    8.50    2.00
   1  -3  14    5.30    0.90
  -2   3 -14    3.00    1.50
   2  -3  14    3.80    3.10
   2   2 -14    1.80    1.80
  -2  -2  14    1.10    1.70
  -2  -2  14    2.70    1.10
   1   2 -14    3.10    1.60
  -1  -2  14    3.00    1.00
  -1  -2  14    3.10    1.60
   0   2 -14   89.19    4.60
   0  -2  14   84.89    3.80
   0  -2  14   85.39    4.50
  -1   2 -14   22.10    2.30
   1  -2  14   24.70    2.40
   1  -2  14   21.40    1.50
   1  -2  14   22.80    2.50
  -2   2 -14    0.60    1.60
  -2   2 -14   -0.40    1.20
   2  -2  14    0.30    0.70
   2  -2  14    0.50    1.60
  -3   2 -14    2.10    1.50
   2   1 -14    1.00    1.60
  -2  -1  14    0.20    1.60
  -2  -1  14    0.20    0.90
   1   1 -14    3.30    1.50
  -1  -1  14    3.00    1.60
  -1  -1  14    3.00    0.90
   0   1 -14   14.90    1.90
   0  -1  14   14.40    1.30
   0  -1  14   17.20    2.00
  -1   1 -14   12.30    1.50
  -1   1 -14   14.30    1.90
   1  -1  14   11.80    1.80
   1  -1  14   12.70    1.80
   1  -1  14   12.30    1.20
  -2   1 -14    6.30    1.40
  -2   1 -14    7.30    1.70
   2  -1  14    5.30    0.80
   2  -1  14    5.10    1.60
  -3   1 -14    0.90    1.40
   3  -1  14    0.30    1.50
   3  -1  14    0.80    0.80
   3   0 -14    6.80    1.90
   3   0 -14    5.30    1.00
  -3   0  14    5.50    1.40
  -3   0  14    7.30    1.90
   2   0 -14    0.50    0.60
   2   0 -14    0.60    1.50
  -2   0  14    0.60    1.00
  -2   0  14    0.40    1.50
   1   0 -14  115.79    5.40
  -1   0  14  106.89    4.80
  -1   0  14  111.99    5.30
   0   0 -14    8.00    1.60
   0   0 -14    8.70    1.40
   0   0  14    7.50    0.90
   0   0  14    7.90    1.50
  -1   0 -14    0.80    1.10
  -1   0 -14   -0.10    1.10
   1   0  14    0.10    1.20
   1   0  14   -1.00    1.10
   1   0  14    0.20    0.60
  -2   0 -14    0.10    1.30
  -2   0 -14   -0.60    1.10
   2   0  14    0.20    1.30
   2   0  14   -0.30    0.60
  -3   0 -14    6.70    1.40
   3   0  14    5.10    1.40
   3   0  14    7.20    1.00
  -4   0 -14    2.70    1.70
   4   0  14    4.70    2.00
   4   0  14    3.80    1.00
   3  -1 -14    2.60    1.00
   3  -1 -14    3.90    1.70
  -3   1  14    4.50    1.90
   2  -1 -14   17.40    1.40
   2  -1 -14   17.40    2.10
  -2   1  14   18.40    2.00
  -2   1  14   21.90    1.80
[truncated: 38,404 more chars]
