# Supplementary material for: Crystal structure and Hirshfeld surface analysis of 2-(2-oxo-3-phenyl-1,2,3,8a-tetra­hydro­quinoxalin-1-yl)ethyl acetate
Source: Acta Crystallogr E Crystallogr Commun. 2021 May 21;77(Pt 6):643–6. doi: 10.1107/S2056989021005247 (PMC8183448; doi:10.1107/S2056989021005247)
Supplement: Supplementary file 2 [file e-77-00643-Isup2.hkl]

data_I                                                                          
_shelx_title ' JTM1038_0m_a.res in P-1'                                         
_shelx_refln_list_code          4                                               
_shelx_F_calc_maximum      156.36                                               
_exptl_crystal_F_000       324.00                                               
_reflns_d_resolution_high  0.7265                                               
                                                                                
loop_                                                                           
 _space_group_symop_operation_xyz                                               
 'x, y, z'                                                                      
 '-x, -y, -z'                                                                   
                                                                                
_cell_length_a     5.3518                                                       
_cell_length_b    11.6989                                                       
_cell_length_c    13.3527                                                       
_cell_angle_alpha  64.019                                                       
_cell_angle_beta   80.323                                                       
_cell_angle_gamma  76.952                                                       
                                                                                
_shelx_F_squared_multiplier     1.000                                           
                                                                                
loop_                                                                           
 _refln_index_h                                                                 
 _refln_index_k                                                                 
 _refln_index_l                                                                 
 _refln_F_squared_calc                                                          
 _refln_F_squared_meas                                                          
 _refln_F_squared_sigma                                                         
 _refln_observed_status                                                         
   1   0   0        915.27        946.50        14.99 o                         
   2   0   0         14.70         15.76         0.63 o                         
   3   0   0         25.29         28.70         0.94 o                         
   4   0   0         21.57         24.09         1.07 o                         
   5   0   0         27.39         29.92         1.94 o                         
   6   0   0         49.57         63.87         3.62 o                         
   7   0   0         92.37         95.07         5.37 o                         
  -7   1   0          3.37          1.64         5.75 o                         
  -6   1   0          7.30          5.97         1.70 o                         
  -5   1   0          2.08          1.99         1.03 o                         
  -4   1   0          3.75          3.53         0.71 o                         
  -3   1   0          3.84          3.81         0.40 o                         
  -2   1   0        174.69        190.22         3.41 o                         
  -1   1   0        910.39        989.11        15.66 o                         
   0   1   0         22.01         22.48         0.77 o                         
   1   1   0        158.65        165.64         2.48 o                         
   2   1   0          0.19          0.25         0.19 o                         
   3   1   0         22.50         18.93         0.60 o                         
   4   1   0          8.76          9.05         0.74 o                         
   5   1   0          3.21          4.36         1.20 o                         
   6   1   0          3.57          3.29         1.90 o                         
   7   1   0          2.89          2.81         2.99 o                         
  -6   2   0         11.65         15.01         1.61 o                         
  -5   2   0         90.81        102.65         2.88 o                         
  -4   2   0         39.53         38.29         1.32 o                         
  -3   2   0        408.01        433.05         7.79 o                         
  -2   2   0         23.77         22.63         0.73 o                         
  -1   2   0      24447.19      26309.17       384.06 o                         
   0   2   0       2261.73       2320.11        36.61 o                         
   1   2   0       1270.32       1269.71        24.59 o                         
   2   2   0          7.11          8.47         0.53 o                         
   3   2   0        276.27        302.20         4.31 o                         
   4   2   0         43.51         42.18         1.23 o                         
   5   2   0         92.72        102.55         4.13 o                         
   6   2   0        262.22        271.65         8.89 o                         
   7   2   0         12.55         13.64         3.24 o                         
  -6   3   0          0.84          0.50         1.51 o                         
  -5   3   0          5.65          4.65         1.13 o                         
  -4   3   0          3.73          3.11         0.69 o                         
  -3   3   0          5.85          5.52         0.54 o                         
  -2   3   0        357.83        391.53         5.87 o                         
  -1   3   0       1154.44       1232.68        21.39 o                         
   0   3   0        206.06        237.30         3.84 o                         
   1   3   0         10.14         10.00         0.47 o                         
   2   3   0          0.35          0.41         0.23 o                         
   3   3   0         37.56         39.54         1.49 o                         
   4   3   0         59.06         62.91         3.17 o                         
   5   3   0         34.44         32.04         3.03 o                         
   6   3   0         64.93         65.40         4.01 o                         
   7   3   0          0.82          2.00         3.35 o                         
  -6   4   0         24.51         25.27         2.09 o                         
  -5   4   0          2.08          2.05         1.06 o                         
  -4   4   0        222.67        246.89         5.33 o                         
  -3   4   0          0.88          0.38         0.53 o                         
  -2   4   0        343.90        355.05         5.00 o                         
  -1   4   0        800.18        851.08        13.55 o                         
   0   4   0        281.96        267.76         4.73 o                         
   1   4   0         11.83         11.42         0.40 o                         
   2   4   0       1047.14       1177.01        20.51 o                         
   3   4   0         33.16         27.88         1.95 o                         
   4   4   0          1.11          0.64         0.61 o                         
   5   4   0        162.62        174.08         6.08 o                         
   6   4   0          1.25          1.10         3.56 o                         
   7   4   0         23.65         21.09         6.03 o                         
  -6   5   0         14.81         13.84         1.64 o                         
  -5   5   0          0.00         -0.51         1.10 o                         
  -4   5   0          0.90          0.58         0.86 o                         
  -3   5   0          2.48          2.81         0.39 o                         
  -2   5   0        658.42        707.48        12.49 o                         
  -1   5   0        197.27        221.43         3.69 o                         
   0   5   0          3.66          3.68         0.32 o                         
   1   5   0         16.92         19.97         0.63 o                         
   2   5   0         47.59         53.86         1.24 o                         
   3   5   0         29.01         25.98         1.13 o                         
   4   5   0        110.83        103.07         2.39 o                         
   5   5   0         99.92         88.87         4.01 o                         
   6   5   0          0.57         -1.39         2.07 o                         
   7   5   0          3.45          0.27         5.75 o                         
  -5   6   0         36.81         40.33         7.67 o                         
  -4   6   0          0.03          0.42         1.44 o                         
  -3   6   0        114.28        115.04         3.94 o                         
  -2   6   0        303.73        297.83         6.13 o                         
  -1   6   0         74.00         60.70         1.79 o                         
   0   6   0          0.81          1.33         0.33 o                         
   1   6   0        793.38        839.99        14.70 o                         
   2   6   0          0.42          0.03         0.41 o                         
   3   6   0         46.97         47.31         2.19 o                         
   4   6   0          0.68         -0.79         0.85 o                         
   5   6   0          0.19          0.50         1.62 o                         
   6   6   0         46.03         42.21         3.19 o                         
   7   6   0         36.01         52.87         5.75 o                         
  -5   7   0          0.01          0.48         2.36 o                         
  -4   7   0         30.40         27.98         2.28 o                         
  -3   7   0        128.27        133.54         4.60 o                         
  -2   7   0         26.89         26.93         1.57 o                         
  -1   7   0          5.40          4.37         0.78 o                         
   0   7   0        209.38        227.87         4.18 o                         
   1   7   0         10.40          9.52         0.95 o                         
   2   7   0          0.00          0.21         0.43 o                         
   3   7   0        159.16        153.15         3.51 o                         
   4   7   0          9.60          6.68         1.01 o                         
   5   7   0         32.07         35.50         1.73 o                         
   6   7   0          0.00          0.23         2.23 o                         
  -5   8   0          1.24         -0.38         2.57 o                         
  -4   8   0         27.38         19.91         2.28 o                         
  -3   8   0         50.57         42.48         2.53 o                         
  -2   8   0         73.42         72.91         3.03 o                         
  -1   8   0          0.24          0.66         0.82 o                         
   0   8   0         98.13         96.03         2.66 o                         
   1   8   0         16.71         16.61         1.06 o                         
   2   8   0         23.45         23.28         1.68 o                         
   3   8   0        112.91        116.48         2.88 o                         
   4   8   0          3.57          2.88         0.95 o                         
   5   8   0         16.73         18.07         1.40 o                         
   6   8   0         12.90         11.66         2.74 o                         
  -4   9   0          6.99          6.97         2.36 o                         
  -3   9   0          3.35          3.07         1.66 o                         
  -2   9   0         28.37         26.92         2.17 o                         
  -1   9   0        173.36        179.00         4.61 o                         
   0   9   0          1.16          2.63         0.84 o                         
   1   9   0          0.09          0.00         0.91 o                         
   2   9   0         63.00         61.04         2.18 o                         
   3   9   0         28.19         28.65         2.14 o                         
   4   9   0         66.56         67.34         2.29 o                         
   5   9   0          7.65          7.50         1.32 o                         
   6   9   0          6.43          7.11         2.61 o                         
  -4  10   0          1.51          4.01         2.61 o                         
  -3  10   0          0.49          1.92         1.90 o                         
  -2  10   0         30.17         31.09         2.43 o                         
  -1  10   0          0.12          0.93         1.07 o                         
   0  10   0          0.13          0.46         1.11 o                         
   1  10   0          1.12          0.66         1.11 o                         
   2  10   0         56.22         54.65         2.63 o                         
   3  10   0         14.90         14.17         1.42 o                         
   4  10   0          2.07          2.30         1.10 o                         
   5  10   0          5.37          7.11         1.46 o                         
   6  10   0          1.28          2.19         5.48 o                         
  -3  11   0         11.69         11.55         2.39 o                         
  -2  11   0         27.00         25.37         4.66 o                         
  -1  11   0          1.95          0.65         1.13 o                         
   0  11   0          1.38          0.78         1.16 o                         
   1  11   0          3.72          3.13         1.78 o                         
   2  11   0         44.11         43.47         4.11 o                         
   3  11   0         45.32         48.39         2.76 o                         
   4  11   0         11.52         12.97         1.24 o                         
   5  11   0         37.62         48.53         2.37 o                         
  -2  12   0          1.61          3.76         2.19 o                         
  -1  12   0          1.32          1.66         1.44 o                         
   0  12   0          1.79          0.99         1.41 o                         
   1  12   0          0.23          0.45         1.41 o                         
   2  12   0          5.25          6.65         2.05 o                         
   3  12   0         15.87         15.43         2.03 o                         
   4  12   0         49.11         64.07         6.57 o                         
   5  12   0          0.20         -0.11         1.59 o                         
  -1  13   0          0.52          0.00         2.47 o                         
   0  13   0          0.04         -0.58         1.66 o                         
   1  13   0         12.94         11.98         1.87 o                         
   2  13   0         31.73         32.90         2.74 o                         
   3  13   0          3.32          2.39         2.19 o                         
   4  13   0          3.80          2.52         2.48 o                         
   0  14   0          9.88          6.00         1.93 o                         
   1  14   0          0.04          0.25         2.07 o                         
   2  14   0          1.57         -0.75         2.07 o                         
  -1 -14   1          5.60          5.48         4.93 o                         
  -3 -13   1          1.26          1.99         2.23 o                         
  -2 -13   1         16.43         16.59         2.28 o                         
  -1 -13   1          3.99          3.84         1.87 o                         
   0 -13   1         87.37         90.54         9.04 o                         
   1 -13   1         26.05         28.49         3.01 o                         
  -4 -12   1          8.09         10.98         2.63 o                         
  -3 -12   1         16.80         16.26         2.33 o                         
  -2 -12   1          0.16         -1.10         1.57 o                         
  -1 -12   1          3.11          2.84         1.44 o                         
   0 -12   1          6.06          6.14         1.44 o                         
   1 -12   1          2.53          2.74         1.92 o                         
   2 -12   1         16.64         15.55         2.42 o                         
  -5 -11   1         27.86         37.66         2.13 o                         
  -4 -11   1          1.79          1.27         1.78 o                         
  -3 -11   1        103.00        108.00         4.79 o                         
  -2 -11   1          2.12          1.71         1.41 o                         
  -1 -11   1         24.14         21.37         1.66 o                         
   0 -11   1         16.55         14.55         2.88 o                         
   1 -11   1         25.45         29.41         2.17 o                         
   2 -11   1         41.56         39.33         2.78 o                         
   3 -11   1          3.94          4.38         2.39 o                         
  -5 -10   1         31.29         38.30         2.00 o                         
  -4 -10   1          0.59          0.65         1.02 o                         
  -3 -10   1         13.37         10.94         1.37 o                         
  -2 -10   1          0.39         -0.46         1.16 o                         
  -1 -10   1          1.86          1.37         0.98 o                         
   0 -10   1          4.79          3.98         1.16 o                         
   1 -10   1          4.60          6.55         1.11 o                         
   2 -10   1         33.56         36.52         2.48 o                         
   3 -10   1         21.48         23.42         2.39 o                         
   4 -10   1          0.85         -2.74         6.03 o                         
  -6  -9   1         14.44         12.94         3.62 o                         
  -5  -9   1          1.05         -0.32         1.28 o                         
  -4  -9   1        118.78        118.48         3.52 o                         
  -3  -9   1          6.57          6.87         1.25 o                         
  -2  -9   1          0.47          0.53         0.99 o                         
  -1  -9   1          4.30          3.29         0.87 o                         
   0  -9   1         52.89         52.80         1.96 o                         
   1  -9   1         10.70          9.84         1.07 o                         
   2  -9   1          3.87          3.61         1.25 o                         
   3  -9   1          0.36         -0.30         1.66 o                         
   4  -9   1         25.36         25.05         2.78 o                         
  -6  -8   1         20.55         23.98         2.99 o                         
  -5  -8   1         31.98         39.12         2.05 o                         
  -4  -8   1         13.29          9.82         1.12 o                         
  -3  -8   1         61.47         55.68         1.78 o                         
  -2  -8   1         12.10         12.24         1.89 o                         
  -1  -8   1         35.01         35.64         1.56 o                         
   0  -8   1          7.60          9.92         0.78 o                         
   1  -8   1        230.93        256.73         6.20 o                         
   2  -8   1          2.12          2.90         1.23 o                         
   3  -8   1         13.71          9.70         1.47 o                         
   4  -8   1         92.79        115.68         4.80 o                         
   5  -8   1         14.63         19.55         3.90 o                         
  -6  -7   1          4.58          5.10         2.48 o                         
  -5  -7   1         15.79         18.12         1.57 o                         
  -4  -7   1         16.43         16.32         1.78 o                         
  -3  -7   1         65.26         67.89         4.92 o                         
  -2  -7   1         13.50         14.55         0.63 o                         
  -1  -7   1        116.34        105.73         2.65 o                         
   0  -7   1        209.35        218.25         4.06 o                         
   1  -7   1          6.20          6.06         0.47 o                         
   2  -7   1          3.38          3.54         0.76 o                         
   3  -7   1         50.82         55.65         2.69 o                         
   4  -7   1          2.47          2.14         1.69 o                         
   5  -7   1          4.32          3.32         2.48 o                         
  -6  -6   1         11.94         10.06         2.37 o                         
  -5  -6   1          2.41          1.65         1.38 o                         
  -4  -6   1        403.09        407.81         7.57 o                         
  -3  -6   1         90.26         89.24         2.30 o                         
  -2  -6   1        115.88        129.20         2.56 o                         
  -1  -6   1         71.39         69.40         1.69 o                         
   0  -6   1        694.44        804.45        14.09 o                         
   1  -6   1         34.83         26.92         1.25 o                         
   2  -6   1          2.43          1.86         0.53 o                         
   3  -6   1         28.16         26.33         1.74 o                         
   4  -6   1          3.13          2.26         1.41 o                         
   5  -6   1          4.63          1.81         2.11 o                         
  -6  -5   1          4.41          5.22         2.37 o                         
  -5  -5   1          4.11          2.56         1.57 o                         
  -4  -5   1        515.68        502.68         9.19 o                         
  -3  -5   1         11.45          9.14         1.27 o                         
  -2  -5   1         64.25         48.69         1.20 o                         
  -1  -5   1       1151.91       1265.85        22.00 o                         
   0  -5   1        219.40        234.51         4.24 o                         
   1  -5   1          3.67          3.77         0.34 o                         
   2  -5   1         23.29         18.68         0.93 o                         
   3  -5   1         73.53         70.32         2.03 o                         
   4  -5   1          0.47          0.47         1.20 o                         
   5  -5   1          6.00          3.17         1.87 o                         
   6  -5   1          5.65          5.06         2.99 o                         
  -7  -4   1          5.93          8.22         8.77 o                         
  -6  -4   1         25.54         26.36         2.89 o                         
  -5  -4   1        451.81        467.49        14.24 o                         
  -4  -4   1         55.57         48.33         2.02 o                         
  -3  -4   1         11.78         14.94         0.74 o                         
  -2  -4   1        114.27        119.03         2.62 o                         
  -1  -4   1        424.64        447.44         6.63 o                         
   0  -4   1         39.12         44.49         1.16 o                         
   1  -4   1        497.43        486.83         7.26 o                         
   2  -4   1        205.09        256.42         4.57 o                         
   3  -4   1          5.51          4.26         0.45 o                         
   4  -4   1         50.10         50.39         2.38 o                         
   5  -4   1          3.24          3.16         1.08 o                         
   6  -4   1         33.63         32.14         2.17 o                         
  -7  -3   1          7.03          7.94         5.75 o                         
  -6  -3   1         69.37         70.68         6.57 o                         
  -5  -3   1        827.99        863.27        24.69 o                         
  -4  -3   1         74.65         63.40         2.33 o                         
  -3  -3   1         13.12         10.63         0.69 o                         
  -2  -3   1        423.23        456.65         8.11 o                         
  -1  -3   1        681.44        691.31        12.05 o                         
   0  -3   1        485.28        530.94        10.41 o                         
   1  -3   1        111.39        120.19         2.02 o                         
   2  -3   1        144.55        133.07         2.19 o                         
   3  -3   1         38.59         39.49         1.36 o                         
   4  -3   1         16.24         16.88         0.95 o                         
   5  -3   1         59.07         55.46         1.89 o                         
   6  -3   1         31.09         30.86         2.16 o                         
  -7  -2   1         10.92         10.26         3.24 o                         
  -6  -2   1         84.83         93.40         4.40 o                         
  -5  -2   1         11.92         12.95         1.45 o                         
  -4  -2   1         46.70         46.47         1.37 o                         
  -3  -2   1         89.30         98.76         1.61 o                         
  -2  -2   1         66.27         66.58         1.49 o                         
  -1  -2   1        327.02        297.87         5.92 o                         
   0  -2   1       3877.65       4047.41        90.34 o                         
   1  -2   1       1503.79       1770.40        30.68 o                         
   2  -2   1        152.12        144.57         2.26 o                         
   3  -2   1        253.67        285.53         5.24 o                         
   4  -2   1         35.25         35.65         1.40 o                         
   5  -2   1          8.60          7.75         1.01 o                         
   6  -2   1         21.82         27.03         1.81 o                         
  -7  -1   1         60.24         59.12         4.80 o                         
  -6  -1   1        406.17        454.86        13.82 o                         
  -5  -1   1         65.99         66.17         3.23 o                         
  -4  -1   1         29.55         29.57         1.19 o                         
  -3  -1   1         21.90         23.55         1.21 o                         
  -2  -1   1        186.04        189.44         2.72 o                         
  -1  -1   1       1434.52       1574.31        24.88 o                         
   0  -1   1        980.93       1100.09        24.62 o                         
   1  -1   1         40.71         43.77         0.75 o                         
   2  -1   1         72.46         73.38         1.94 o                         
   3  -1   1         53.38         53.04         1.33 o                         
   4  -1   1         49.44         44.58         2.16 o                         
   5  -1   1         17.50         15.35         1.07 o                         
   6  -1   1         27.05         29.95         1.81 o                         
   7  -1   1         30.21         28.22         6.30 o                         
  -7   0   1          5.15          2.29         2.85 o                         
  -6   0   1          2.33          2.47         2.07 o                         
  -5   0   1         84.10         97.73         3.25 o                         
  -4   0   1         14.42         14.05         0.87 o                         
  -3   0   1        454.36        480.52         7.23 o                         
  -2   0   1        215.55        230.62         3.82 o                         
  -1   0   1       2406.68       2676.47        39.14 o                         
   0   0   1       1076.08       1214.49        23.46 o                         
   1   0   1       1522.99       1539.14        29.79 o                         
   2   0   1        524.63        563.54        11.03 o                         
   3   0   1        285.34        297.50         4.83 o                         
   4   0   1          2.44          1.91         0.64 o                         
   5   0   1         44.12         48.51         2.41 o                         
   6   0   1         19.62         18.00         2.23 o                         
   7   0   1         12.26         12.33         2.67 o                         
  -7   1   1         53.62         60.81         7.94 o                         
  -6   1   1          6.10          6.78         1.93 o                         
  -5   1   1         48.54         52.21         2.11 o                         
  -4   1   1        131.48        131.80         4.30 o                         
  -3   1   1          9.14          8.27         0.64 o                         
  -2   1   1         95.53         96.28         1.58 o                         
  -1   1   1       1269.92       1476.94        23.37 o                         
   0   1   1       1327.82       1564.65        30.27 o                         
   1   1   1        983.43       1071.77        15.72 o                         
   2   1   1         82.06         80.16         1.34 o                         
   3   1   1          7.80          5.64         0.59 o                         
   4   1   1         34.83         30.13         1.09 o                         
   5   1   1         31.17         30.62         1.41 o                         
   6   1   1         49.75         58.22         5.20 o                         
   7   1   1          1.73          0.58         2.78 o                         
  -6   2   1         16.68         19.14         2.08 o                         
  -5   2   1          0.69          1.18         1.05 o                         
  -4   2   1        307.01        338.42         7.05 o                         
  -3   2   1          3.04          2.15         0.43 o                         
  -2   2   1         22.73         26.38         0.98 o                         
  -1   2   1      11838.84      13317.40       230.14 o                         
   0   2   1        246.78        266.41         5.20 o                         
   1   2   1        160.84        166.42         2.50 o                         
   2   2   1        899.65        982.45        14.44 o                         
   3   2   1        106.07         94.47         1.61 o                         
   4   2   1          5.79          6.66         0.66 o                         
   5   2   1          0.06         -0.11         1.37 o                         
   6   2   1         31.63         30.61         2.88 o                         
   7   2   1          3.36          3.62         2.78 o                         
  -6   3   1          0.75          1.67         1.67 o                         
  -5   3   1         15.71         15.78         1.62 o                         
  -4   3   1         57.33         52.94         1.78 o                         
  -3   3   1         13.26         11.43         1.14 o                         
  -2   3   1        295.66        303.03         4.96 o                         
  -1   3   1       1126.81       1272.84        20.17 o                         
   0   3   1       3459.44       3840.71        60.60 o                         
   1   3   1          0.30          0.46         0.68 o                         
   2   3   1         84.67         80.62         1.45 o                         
   3   3   1        142.25        142.36         2.32 o                         
   4   3   1         16.38         17.28         0.92 o                         
   5   3   1        106.21        114.33         8.36 o                         
   6   3   1         74.97         73.20         4.01 o                         
   7   3   1          1.11          0.72         2.78 o                         
  -6   4   1          8.23         10.98         1.75 o                         
  -5   4   1         81.55         90.66         4.07 o                         
  -4   4   1         57.31         59.51         1.97 o                         
  -3   4   1          1.96          2.26         0.58 o                         
  -2   4   1       5678.23       6519.24       102.86 o                         
  -1   4   1        377.11        383.44         5.71 o                         
   0   4   1         24.99         22.33         0.49 o                         
   1   4   1        483.05        553.16         8.89 o                         
   2   4   1        478.10        510.26         7.60 o                         
   3   4   1        123.47        135.77         2.46 o                         
   4   4   1          9.02          8.02         0.79 o                         
   5   4   1        939.00       1024.00        23.56 o                         
   6   4   1         37.73         23.28         3.84 o                         
   7   4   1         33.33         38.35         6.57 o                         
  -6   5   1          0.74         -0.08         1.76 o                         
  -5   5   1         23.83         27.39         3.62 o                         
  -4   5   1          7.46          8.13         1.05 o                         
  -3   5   1          3.09          2.28         0.62 o                         
  -2   5   1         58.09         56.69         1.27 o                         
  -1   5   1        453.45        485.25         8.52 o                         
   0   5   1         66.69         63.02         1.83 o                         
   1   5   1          3.93          4.27         0.30 o                         
   2   5   1         26.95         27.77         0.75 o                         
   3   5   1        129.09        118.12         2.82 o                         
   4   5   1        140.09        133.79         3.28 o                         
   5   5   1        155.58        157.55         5.69 o                         
   6   5   1          0.02         -0.19         2.17 o                         
   7   5   1         17.43         23.01         6.03 o                         
  -6   6   1          7.00          6.62         1.66 o                         
  -5   6   1         38.52         44.05         3.50 o                         
  -4   6   1          0.07          0.77         0.90 o                         
  -3   6   1        983.96       1026.24        23.24 o                         
  -2   6   1        110.93        102.24         4.89 o                         
  -1   6   1         60.23         60.29         2.30 o                         
   0   6   1          0.54          0.42         0.32 o                         
   1   6   1        415.69        445.04         6.65 o                         
   2   6   1         33.60         38.25         1.55 o                         
   3   6   1          0.08         -0.03         0.62 o                         
   4   6   1       2591.58       2752.32        53.55 o                         
   5   6   1        164.12        158.83         5.69 o                         
   6   6   1          0.40          0.05         2.23 o                         
  -5   7   1          1.33          1.50         2.32 o                         
  -4   7   1          3.15          1.43         1.66 o                         
  -3   7   1         28.50         29.59         3.97 o                         
  -2   7   1          3.68          5.48         1.87 o                         
  -1   7   1         74.73         72.84         3.42 o                         
   0   7   1         51.16         50.23         1.72 o                         
   1   7   1          0.54          0.41         0.52 o                         
   2   7   1         69.03         63.31         1.98 o                         
   3   7   1         28.29         26.13         2.06 o                         
   4   7   1         15.37         17.82         1.34 o                         
   5   7   1         29.89         32.37         2.43 o                         
   6   7   1          0.02         -0.99         2.28 o                         
  -5   8   1          0.25         -0.60         2.74 o                         
  -4   8   1         29.78         27.35         2.43 o                         
  -3   8   1          2.59          0.51         1.41 o                         
  -2   8   1         99.46        108.17         3.13 o                         
  -1   8   1        112.19        116.90         3.25 o                         
   0   8   1         63.85         56.46         2.51 o                         
   1   8   1         21.18         23.00         1.08 o                         
   2   8   1         31.83         32.33         1.19 o                         
   3   8   1       1593.36       1657.62        32.43 o                         
   4   8   1        253.42        257.07         5.64 o                         
   5   8   1         65.79         70.68         2.57 o                         
   6   8   1         46.65         53.90         3.88 o                         
  -4   9   1         62.10         55.52         5.62 o                         
  -3   9   1         51.52         53.24         3.14 o                         
  -2   9   1         26.17         23.31         1.82 o                         
  -1   9   1          0.85          0.48         0.84 o                         
   0   9   1          2.50          1.83         0.84 o                         
   1   9   1          0.86          0.99         0.91 o                         
   2   9   1          8.35          6.71         0.99 o                         
   3   9   1         66.58         62.33         2.93 o                         
   4   9   1        112.42        111.45         2.97 o                         
   5   9   1         15.13         18.70         1.56 o                         
   6   9   1          6.90          8.74         2.53 o                         
  -4  10   1         35.78         29.53         5.62 o                         
  -3  10   1         64.38         76.12         3.94 o                         
  -2  10   1         66.28         65.74         5.20 o                         
  -1  10   1          1.38          0.80         1.03 o                         
   0  10   1         68.25         71.15         2.45 o                         
   1  10   1         11.09         10.54         1.16 o                         
   2  10   1        100.25        102.95         3.74 o                         
   3  10   1        145.50        148.50         5.00 o                         
   4  10   1        106.97        115.66         3.13 o                         
   5  10   1         26.23         31.78         1.91 o                         
   6  10   1         17.48         17.48         2.85 o                         
  -3  11   1          0.58          0.20         2.18 o                         
  -2  11   1         41.50         43.77         3.70 o                         
  -1  11   1          1.87          2.07         1.13 o                         
   0  11   1          8.33          9.81         1.41 o                         
   1  11   1         25.15         23.13         1.82 o                         
   2  11   1         93.72         94.14         3.74 o                         
   3  11   1         67.47         68.52         3.35 o                         
   4  11   1          8.54         10.67         1.34 o                         
   5  11   1          6.56          3.67         1.54 o                         
  -3  12   1          5.33         -1.92         6.03 o                         
  -2  12   1          0.51          1.41         1.98 o                         
  -1  12   1         12.35         11.71         1.66 o                         
   0  12   1          0.10         -0.22         1.37 o                         
   1  12   1         42.39         40.29         2.43 o                         
   2  12   1         31.92         26.38         4.25 o                         
   3  12   1         12.56         13.07         1.97 o                         
   4  12   1          8.65          8.69         2.17 o                         
   5  12   1         12.21         13.87         1.89 o                         
  -2  13   1          4.19          3.91         2.30 o                         
  -1  13   1          0.00         -0.55         2.19 o                         
   0  13   1          0.81         -0.11         1.62 o                         
   1  13   1         11.25          8.66         1.77 o                         
   2  13   1          6.09          3.42         1.77 o                         
   3  13   1          0.36          0.31         1.87 o                         
   4  13   1         39.89         53.33         3.62 o                         
   0  14   1         16.12         14.21         2.28 o                         
   1  14   1          3.56          2.29         1.90 o                         
   2  14   1          5.17          4.98         2.23 o                         
   3  14   1          0.00         -2.03         2.28 o                         
  -2 -13   2         25.08         21.84         2.32 o                         
  -1 -13   2          6.57          8.36         1.93 o                         
   0 -13   2        111.83        125.02         8.36 o                         
  -4 -12   2         17.44         17.91         2.65 o                         
  -3 -12   2          0.64          0.42         2.03 o                         
  -2 -12   2          9.08          8.13         1.87 o                         
  -1 -12   2         12.22          9.78         1.66 o                         
   0 -12   2         59.49         60.86         3.19 o                         
   1 -12   2          1.80          1.64         1.92 o                         
   2 -12   2          1.01          0.27         2.19 o                         
  -4 -11   2          8.29         18.23         2.00 o                         
  -3 -11   2          2.98          2.30         1.82 o                         
  -2 -11   2          1.71          0.75         1.41 o                         
  -1 -11   2        285.94        267.81         8.19 o                         
   0 -11   2         56.44         55.35         3.29 o                         
   1 -11   2          3.92          4.73         1.32 o                         
   2 -11   2          1.00          2.20         1.76 o                         
   3 -11   2         11.08         12.46         2.47 o                         
  -5 -10   2          0.76          1.80         1.38 o                         
  -4 -10   2         31.04         34.93         2.89 o                         
  -3 -10   2          4.82          5.44         1.42 o                         
  -2 -10   2         11.76         10.87         1.92 o                         
  -1 -10   2          6.41          6.79         1.20 o                         
   0 -10   2          0.05          0.38         1.51 o                         
   1 -10   2          0.00         -0.52         0.95 o                         
   2 -10   2         50.54         53.56         2.82 o                         
   3 -10   2          0.22          1.55         1.96 o                         
  -5  -9   2         17.02         25.06         1.92 o                         
  -4  -9   2         16.10         16.38         1.27 o                         
  -3  -9   2          9.17          7.63         1.35 o                         
  -2  -9   2        164.71        147.99         4.18 o                         
  -1  -9   2         49.97         48.75         1.99 o                         
   0  -9   2         49.56         57.10         3.70 o                         
   1  -9   2        123.10        124.75         3.47 o                         
   2  -9   2          3.63          2.40         1.26 o                         
   3  -9   2          6.90          7.58         1.72 o                         
   4  -9   2          2.44          3.65         2.21 o                         
  -6  -8   2         10.59         10.85         2.82 o                         
  -5  -8   2         32.18         39.01         2.29 o                         
  -4  -8   2          0.91          0.92         0.90 o                         
  -3  -8   2          4.93          3.87         0.66 o                         
  -2  -8   2         12.10          8.48         1.02 o                         
  -1  -8   2          0.05         -0.31         0.69 o                         
   0  -8   2         14.90         16.74         0.97 o                         
   1  -8   2         72.39         67.91         1.91 o                         
   2  -8   2          4.72          5.53         1.24 o                         
   3  -8   2          0.18          0.45         1.44 o                         
   4  -8   2          5.33          4.66         1.96 o                         
  -6  -7   2         18.40         17.83         2.94 o                         
  -5  -7   2         15.19         15.76         1.47 o                         
  -4  -7   2         55.64         60.59         3.64 o                         
  -3  -7   2         15.92         14.96         0.95 o                         
  -2  -7   2          3.97          3.34         0.83 o                         
  -1  -7   2        297.16        338.88         8.06 o                         
   0  -7   2        331.17        358.13         5.88 o                         
   1  -7   2         86.75         82.27         2.17 o                         
   2  -7   2         24.72         21.17         2.28 o                         
   3  -7   2         21.54         19.33         1.45 o                         
   4  -7   2         97.97         89.54         3.94 o                         
   5  -7   2         19.44         18.21         2.82 o                         
  -6  -6   2          2.63          0.21         2.48 o                         
  -5  -6   2         15.68         14.25         1.32 o                         
  -4  -6   2         24.14         19.84         1.65 o                         
  -3  -6   2          0.27          0.15         0.71 o                         
  -2  -6   2          7.62          9.45         0.52 o                         
  -1  -6   2         20.44         22.49         0.93 o                         
   0  -6   2         18.61         21.11         1.04 o                         
   1  -6   2         25.14         28.18         1.45 o                         
   2  -6   2          0.83          1.30         0.57 o                         
   3  -6   2         14.87         17.00         1.25 o                         
   4  -6   2          0.00         -0.21         1.22 o                         
   5  -6   2          0.19         -0.70         1.90 o                         
  -6  -5   2          0.04          0.88         2.37 o                         
  -5  -5   2         76.74         69.00         7.67 o                         
  -4  -5   2          9.48         12.67         1.17 o                         
  -3  -5   2          4.36          3.22         0.62 o                         
  -2  -5   2        310.71        329.05         6.00 o                         
  -1  -5   2        103.76        128.82         2.34 o                         
   0  -5   2        130.02        145.98         3.32 o                         
   1  -5   2        151.45        143.31         2.84 o                         
   2  -5   2        113.87        104.25         3.03 o                         
   3  -5   2        106.93         94.85         2.48 o                         
   4  -5   2          1.43          0.31         1.01 o                         
   5  -5   2          4.57          4.52         1.77 o                         
   6  -5   2         12.02          8.42         2.82 o                         
  -6  -4   2         11.09         10.83         2.63 o                         
  -5  -4   2        129.63        120.79         5.62 o                         
  -4  -4   2         63.32         61.31         2.42 o                         
  -3  -4   2         55.34         57.32         2.66 o                         
  -2  -4   2          3.05          2.55         0.41 o                         
  -1  -4   2        555.64        707.46        11.29 o                         
   0  -4   2         13.00         12.64         0.89 o                         
   1  -4   2          6.29          3.53         0.50 o                         
   2  -4   2        199.94        206.07         3.75 o                         
   3  -4   2          2.97          2.19         0.72 o                         
   4  -4   2          3.81          2.41         0.95 o                         
   5  -4   2          5.27          4.61         1.28 o                         
   6  -4   2         34.03         31.67         3.14 o                         
  -6  -3   2         22.68         28.78         3.03 o                         
  -5  -3   2        156.93        171.18         8.22 o                         
  -4  -3   2         66.88         65.78         2.09 o                         
  -3  -3   2         43.65         38.49         1.74 o                         
  -2  -3   2         50.78         52.24         1.12 o                         
  -1  -3   2         31.89         43.89         1.02 o                         
   0  -3   2        527.76        514.63        11.76 o                         
   1  -3   2        547.31        551.53        10.92 o                         
   2  -3   2         15.86         18.30         0.77 o                         
   3  -3   2          3.46          2.66         0.37 o                         
   4  -3   2          6.36          6.02         0.69 o                         
   5  -3   2          0.27         -0.13         0.81 o                         
   6  -3   2          0.13          0.22         1.26 o                         
  -7  -2   2          0.01          1.64         5.48 o                         
  -6  -2   2        222.24        238.57        12.33 o                         
  -5  -2   2         93.72        101.10         3.46 o                         
  -4  -2   2         75.35         83.78         4.19 o                         
  -3  -2   2         36.97         34.57         1.39 o                         
  -2  -2   2        496.73        632.94        10.18 o                         
  -1  -2   2        757.45        830.10        12.22 o                         
   0  -2   2        160.02        155.52         3.69 o                         
   1  -2   2        108.04         94.72         1.79 o                         
   2  -2   2         58.01         49.32         1.36 o                         
   3  -2   2          0.83          0.65         0.36 o                         
   4  -2   2         23.16         22.70         1.07 o                         
   5  -2   2        153.57        165.42         3.55 o                         
   6  -2   2         12.74         13.31         1.40 o                         
  -7  -1   2          0.63          1.27         3.14 o                         
  -6  -1   2        335.46        386.57        11.99 o                         
  -5  -1   2        153.92        165.28         5.77 o                         
  -4  -1   2         15.88         13.77         1.71 o                         
  -3  -1   2         48.84         60.30         1.98 o                         
  -2  -1   2         13.83         13.72         0.49 o                         
  -1  -1   2        346.04        334.23         5.39 o                         
   0  -1   2       1335.38       1474.63        23.34 o                         
   1  -1   2         84.92         72.13         1.43 o                         
   2  -1   2         23.53         28.91         1.41 o                         
   3  -1   2          2.71          1.47         0.45 o                         
   4  -1   2         70.03         76.13         2.27 o                         
   5  -1   2         51.08         53.51         1.87 o                         
   6  -1   2         12.67         11.28         1.34 o                         
   7  -1   2          0.02          3.56         5.48 o                         
  -7   0   2        134.51        153.12         7.04 o                         
  -6   0   2         24.55         31.59         2.89 o                         
  -5   0   2         29.78         32.89         2.37 o                         
  -4   0   2          9.91         11.06         1.27 o                         
  -3   0   2          2.57          5.41         0.45 o                         
  -2   0   2        601.64        636.59         9.44 o                         
  -1   0   2         40.40         53.01         0.93 o                         
   0   0   2       3303.84       3854.35        74.46 o                         
   1   0   2          3.11          2.29         0.24 o                         
   2   0   2          4.17          4.55         0.51 o                         
   3   0   2        404.52        387.61         6.96 o                         
   4   0   2        589.69        657.55        11.74 o                         
   5   0   2          2.08          0.90         0.79 o                         
   6   0   2          2.07          1.95         1.17 o                         
   7   0   2          0.94          0.29         2.39 o                         
  -6   1   2         45.94         50.03         3.60 o                         
  -5   1   2         46.27         48.26         2.42 o                         
  -4   1   2         32.84         28.92         1.43 o                         
  -3   1   2         42.49         30.72         1.02 o                         
  -2   1   2         11.88         10.16         0.43 o                         
  -1   1   2        208.85        222.57         3.94 o                         
   0   1   2          5.14          4.87         0.27 o                         
   1   1   2        806.59        875.57        15.22 o                         
   2   1   2          0.02          0.11         0.18 o                         
   3   1   2        320.40        334.26         5.07 o                         
   4   1   2        182.12        182.57         3.96 o                         
   5   1   2          1.96          2.00         0.90 o                         
   6   1   2         20.68         18.93         2.23 o                         
   7   1   2         36.20         31.65         3.19 o                         
  -6   2   2          0.94          0.21         1.93 o                         
  -5   2   2          3.82          3.70         1.15 o                         
  -4   2   2         39.59         38.92         2.02 o                         
  -3   2   2          8.76          6.55         0.56 o                         
  -2   2   2         21.91         17.22         0.56 o                         
  -1   2   2       9035.36      10416.87       164.35 o                         
   0   2   2          5.62          4.84         0.40 o                         
   1   2   2        335.93        403.27         6.01 o                         
   2   2   2       1774.92       1919.26        28.12 o                         
   3   2   2       1131.66       1236.65        18.22 o                         
   4   2   2          0.18          0.67         0.57 o                         
   5   2   2         96.62         99.39         2.83 o                         
   6   2   2         69.06         67.54         3.55 o                         
   7   2   2          5.14          2.91         2.53 o                         
  -6   3   2          5.96          3.82         1.98 o                         
  -5   3   2         45.33         52.35         2.24 o                         
  -4   3   2         16.02         16.01         1.13 o                         
  -3   3   2         77.38         73.39         2.00 o                         
  -2   3   2        276.90        345.79         5.65 o                         
  -1   3   2       1360.78       1566.72        27.20 o                         
   0   3   2        474.69        516.32        10.10 o                         
   1   3   2          7.24          6.02         0.40 o                         
   2   3   2        298.59        332.71         5.39 o                         
   3   3   2        127.80        160.47         2.57 o                         
   4   3   2         54.45         52.46         1.51 o                         
   5   3   2        136.20        147.86         5.20 o                         
   6   3   2         29.35         23.51         2.43 o                         
   7   3   2          1.14          1.64         2.57 o                         
  -6   4   2         11.44          9.72         2.23 o                         
  -5   4   2         37.99         43.11         3.85 o                         
  -4   4   2         44.40         40.44         1.68 o                         
  -3   4   2         11.62         12.27         0.87 o                         
  -2   4   2       1080.73       1177.32        18.75 o                         
  -1   4   2        256.73        246.85         4.06 o                         
   0   4   2       1959.53       2157.37        37.39 o                         
   1   4   2       1049.60       1157.07        22.46 o                         
   2   4   2        433.51        436.26         6.54 o                         
   3   4   2         21.79         17.85         0.64 o                         
   4   4   2        480.65        475.72         8.60 o                         
   5   4   2         39.52         39.90         2.16 o                         
   6   4   2         13.98         11.38         2.03 o                         
   7   4   2         59.95         73.37         5.89 o                         
  -6   5   2          0.86          0.60         1.77 o                         
  -5   5   2          0.00         -0.63         1.26 o                         
  -4   5   2         23.13         22.72         2.06 o                         
  -3   5   2        342.37        379.53         7.77 o                         
  -2   5   2       1242.25       1382.07        21.99 o                         
  -1   5   2         17.38         17.17         0.78 o                         
   0   5   2         74.21         78.96         1.38 o                         
   1   5   2          0.28          0.53         0.30 o                         
   2   5   2         12.00         13.50         0.50 o                         
   3   5   2        123.30        114.30         1.96 o                         
   4   5   2        265.45        260.00         4.95 o                         
   5   5   2         65.21         67.65         3.47 o                         
   6   5   2          0.26          0.00         3.01 o                         
   7   5   2          3.22          0.00         4.93 o                         
  -6   6   2         18.69         16.78         2.66 o                         
  -5   6   2         25.24         17.59         1.52 o                         
  -4   6   2          0.00          1.18         0.90 o                         
  -3   6   2         54.73         53.66         1.90 o                         
  -2   6   2        175.72        189.72         3.62 o                         
  -1   6   2        721.92        776.45        11.48 o                         
   0   6   2         15.77         20.92         0.63 o                         
   1   6   2          2.92          2.61         0.33 o                         
   2   6   2         50.29         50.29         1.12 o                         
   3   6   2        198.57        195.86         4.21 o                         
   4   6   2        307.47        320.46         6.74 o                         
   5   6   2         91.21         96.62         4.13 o                         
   6   6   2         66.28         77.90         4.40 o                         
   7   6   2          0.31          0.55         4.66 o                         
  -5   7   2          0.02         -0.36         1.20 o                         
  -4   7   2         96.30         96.01         2.99 o                         
  -3   7   2        382.60        403.10         9.53 o                         
  -2   7   2        100.50        101.63         2.88 o                         
  -1   7   2         82.10         76.85         2.35 o                         
   0   7   2         11.94         11.16         0.69 o                         
   1   7   2          1.00          1.61         0.34 o                         
   2   7   2         41.44         31.53         0.99 o                         
   3   7   2        205.98        203.02         4.82 o                         
   4   7   2        577.51        565.57        11.47 o                         
   5   7   2         13.30         15.70         2.03 o                         
   6   7   2          2.12          1.45         2.17 o                         
  -5   8   2          5.24          7.99         3.14 o                         
  -4   8   2        258.77        267.58         8.77 o                         
  -3   8   2         80.11         92.11         3.88 o                         
  -2   8   2         88.94         98.39         2.92 o                         
  -1   8   2         26.87         24.19         1.32 o                         
   0   8   2         76.21         73.72         2.24 o                         
   1   8   2          0.48          0.35         0.31 o                         
   2   8   2          1.55          1.40         0.56 o                         
   3   8   2       1990.67       2074.97        40.47 o                         
   4   8   2        198.15        199.77         4.51 o                         
   5   8   2          7.12          6.78         1.82 o                         
   6   8   2          3.12          2.55         2.32 o                         
  -4   9   2         29.69         33.79         2.94 o                         
  -3   9   2         24.57         22.51         2.23 o                         
  -2   9   2         10.45          9.20         1.15 o                         
  -1   9   2          0.76          0.98         0.86 o                         
   0   9   2          4.04          3.42         1.00 o                         
   1   9   2          0.23         -0.09         0.82 o                         
   2   9   2         75.94         77.13         2.02 o                         
   3   9   2        478.81        477.49         9.72 o                         
   4   9   2         36.61         36.53         1.78 o                         
   5   9   2          0.16          0.29         1.26 o                         
   6   9   2          0.18          1.31         2.32 o                         
  -4  10   2          7.46          6.62         2.85 o                         
  -3  10   2         10.62         14.26         2.60 o                         
  -2  10   2         26.98         25.25         2.11 o                         
  -1  10   2         48.06         55.53         2.50 o                         
   0  10   2        102.55        105.34         3.46 o                         
   1  10   2         83.69         90.46         3.35 o                         
   2  10   2       1999.12       2069.22        50.97 o                         
   3  10   2        128.67        131.82         3.22 o                         
   4  10   2          4.53          3.82         1.08 o                         
   5  10   2          4.14          3.47         1.37 o                         
   6  10   2          3.50          4.56         2.39 o                         
  -3  11   2          7.97          6.38         2.42 o                         
  -2  11   2          4.53          3.93         1.72 o                         
  -1  11   2          5.97          5.68         1.26 o                         
   0  11   2          0.57          1.71         1.34 o                         
   1  11   2          8.54          8.29         1.51 o                         
   2  11   2         26.96         22.73         1.78 o                         
   3  11   2          4.80          5.62         1.58 o                         
   4  11   2          0.01         -0.03         1.07 o                         
   5  11   2          4.10          3.32         1.51 o                         
  -3  12   2         14.50         11.12         2.72 o                         
  -2  12   2          3.62          2.69         2.18 o                         
  -1  12   2         60.40         73.39         3.23 o                         
   0  12   2         35.07         36.93         6.30 o                         
   1  12   2        470.33        480.68        14.03 o                         
   2  12   2         33.88         31.30         2.37 o                         
   3  12   2          0.79          1.13         1.51 o                         
   4  12   2          3.40          3.08         1.26 o                         
   5  12   2         43.39         55.61         2.85 o                         
  -2  13   2          1.34          1.89         2.27 o                         
  -1  13   2          1.21          1.14         1.62 o                         
   0  13   2          0.40         -0.29         1.57 o                         
   1  13   2         46.77         52.03         3.09 o                         
   2  13   2         13.32         11.28         2.03 o                         
   3  13   2          7.32          6.45         2.03 o                         
   4  13   2         15.19         17.08         2.63 o                         
  -1  14   2          0.47          0.82         3.01 o                         
   0  14   2         11.40         10.39         2.23 o                         
   1  14   2         13.73         13.52         2.23 o                         
   2  14   2          4.93          5.85         2.17 o                         
   3  14   2         38.12         39.24         3.09 o                         
   4  14   2         22.90         21.37         4.38 o                         
   1  15   2         16.72         15.34         4.66 o                         
  -1 -13   3         72.16         71.73         5.20 o                         
  -3 -12   3          0.08         -0.49         2.07 o                         
  -2 -12   3          5.68          6.46         1.90 o                         
  -1 -12   3          0.16         -1.15         1.66 o                         
   0 -12   3         62.22         63.95         3.31 o                         
   1 -12   3          8.97         10.96         1.92 o                         
  -4 -11   3         24.52         28.02         2.31 o                         
  -3 -11   3          5.08          4.82         1.85 o                         
  -2 -11   3         39.52         33.72         2.57 o                         
  -1 -11   3          6.95          9.48         1.78 o                         
   0 -11   3          1.43          1.46         1.23 o                         
   1 -11   3          0.10         -0.27         1.37 o                         
   2 -11   3          0.10         -0.27         1.92 o                         
  -5 -10   3         42.11         53.92         3.23 o                         
  -4 -10   3          8.48          9.02         1.76 o                         
  -3 -10   3          1.73          2.12         1.36 o                         
  -2 -10   3          0.56          1.20         1.28 o                         
  -1 -10   3        163.56        155.39         5.13 o                         
   0 -10   3          1.18          0.70         1.10 o                         
   1 -10   3         33.41         36.64         2.07 o                         
   2 -10   3          0.75          0.11         1.51 o                         
   3 -10   3          0.35         -0.04         2.00 o                         
  -5  -9   3          0.17         -0.60         1.33 o                         
  -4  -9   3          8.86          9.44         1.03 o                         
  -3  -9   3          0.79          0.48         1.23 o                         
  -2  -9   3        111.90        101.67         3.30 o                         
  -1  -9   3          0.28          0.06         0.91 o                         
   0  -9   3          0.02          0.05         0.76 o                         
   1  -9   3          0.61          0.76         1.71 o                         
   2  -9   3          3.01          2.09         1.25 o                         
   3  -9   3          0.01         -0.27         1.51 o                         
   4  -9   3          2.96          2.29         2.23 o                         
  -5  -8   3          0.06          0.04         1.28 o                         
  -4  -8   3          0.08          1.83         0.96 o                         
  -3  -8   3          0.61          0.42         1.10 o                         
  -2  -8   3        125.66        103.82         3.18 o                         
  -1  -8   3          6.86          8.30         0.91 o                         
   0  -8   3         16.26         14.14         1.05 o                         
   1  -8   3         83.65         84.02         2.90 o                         
   2  -8   3         28.33         31.83         1.68 o                         
   3  -8   3         25.89         26.02         1.82 o                         
   4  -8   3         20.65         20.67         2.32 o                         
  -6  -7   3         35.82         42.30         4.25 o                         
  -5  -7   3          7.34          5.52         1.32 o                         
  -4  -7   3          1.33          2.80         0.89 o                         
  -3  -7   3        240.53        198.58         4.02 o                         
  -2  -7   3          1.83         -0.10         0.82 o                         
  -1  -7   3         19.45         20.05         1.22 o                         
   0  -7   3         31.33         30.37         1.43 o                         
   1  -7   3         16.04         14.00         1.24 o                         
   2  -7   3         13.43         11.19         1.04 o                         
   3  -7   3          0.03         -0.48         0.91 o                         
   4  -7   3         46.01         45.30         5.13 o                         
   5  -7   3         16.72         17.49         4.52 o                         
  -6  -6   3         14.37         15.73         2.94 o                         
  -5  -6   3          2.36          3.33         1.26 o                         
  -4  -6   3          4.30          2.37         0.98 o                         
  -3  -6   3          4.61          3.08         0.70 o                         
  -2  -6   3          7.94          7.41         0.84 o                         
  -1  -6   3          0.21          0.77         0.65 o                         
   0  -6   3        336.55        383.37         7.81 o                         
   1  -6   3          0.54         -0.04         0.68 o                         
   2  -6   3         41.96         38.08         1.35 o                         
   3  -6   3        142.74        150.51         6.25 o                         
   4  -6   3        106.25        100.16         3.34 o                         
   5  -6   3          4.09          3.07         1.85 o                         
  -6  -5   3          0.47         -1.48         2.43 o                         
  -5  -5   3         42.76         43.64         4.99 o                         
  -4  -5   3        103.18         92.79         2.80 o                         
  -3  -5   3          9.55          7.30         0.74 o                         
  -2  -5   3         62.87         63.07         1.41 o                         
  -1  -5   3        510.28        573.11         9.24 o                         
   0  -5   3        156.53        172.26         4.32 o                         
   1  -5   3          5.33          4.92         0.69 o                         
   2  -5   3          2.81          3.28         0.57 o                         
   3  -5   3        242.81        240.33         5.23 o                         
   4  -5   3        115.15        119.79         3.18 o                         
   5  -5   3          6.55          7.92         1.79 o                         
  -6  -4   3         10.45          8.02         2.63 o                         
  -5  -4   3         13.63         13.89         2.19 o                         
  -4  -4   3         31.05         31.28         1.41 o                         
  -3  -4   3          7.26          8.74         0.88 o                         
  -2  -4   3          3.79          3.60         0.42 o                         
  -1  -4   3        498.34        585.71        10.31 o                         
   0  -4   3        219.88        253.75         6.06 o                         
   1  -4   3          1.10          0.67         0.50 o                         
   2  -4   3        264.41        246.77         4.53 o                         
   3  -4   3        107.20        107.23         2.67 o                         
   4  -4   3          2.23          1.79         0.94 o                         
   5  -4   3         11.98         11.00         1.42 o                         
   6  -4   3          2.13          3.08         2.19 o                         
  -6  -3   3         49.17         50.64         6.57 o                         
  -5  -3   3          0.34         -0.46         1.71 o                         
  -4  -3   3         12.78          7.97         1.04 o                         
  -3  -3   3         77.37         75.51         1.96 o                         
  -2  -3   3       1329.28       1557.36        22.93 o                         
  -1  -3   3        813.72        928.61        12.81 o                         
   0  -3   3        132.63        127.26         3.16 o                         
   1  -3   3         10.83         10.29         0.87 o                         
   2  -3   3        657.83        674.82        10.81 o                         
   3  -3   3        179.06        164.46         4.20 o                         
   4  -3   3         46.49         51.37         1.86 o                         
   5  -3   3         25.54         24.43         1.23 o                         
   6  -3   3          0.83          1.44         1.20 o                         
  -6  -2   3          1.53          0.55         3.84 o                         
  -5  -2   3         16.63         16.61         2.74 o                         
  -4  -2   3         19.32         18.53         1.19 o                         
  -3  -2   3          1.55          0.58         0.50 o                         
  -2  -2   3         73.58         71.18         2.28 o                         
  -1  -2   3        327.98        368.84         5.55 o                         
   0  -2   3        235.85        264.46         5.34 o                         
   1  -2   3         52.91         45.72         1.05 o                         
   2  -2   3         80.10         72.00         1.76 o                         
   3  -2   3          3.91          1.83         0.37 o                         
   4  -2   3         29.95         30.20         1.55 o                         
   5  -2   3         15.55         14.08         1.02 o                         
   6  -2   3          0.47          0.04         1.16 o                         
  -6  -1   3         34.76         30.95         4.93 o                         
  -5  -1   3         18.37         19.17         1.76 o                         
  -4  -1   3         11.31         12.82         1.08 o                         
  -3  -1   3        616.65        683.60        10.23 o                         
  -2  -1   3       1065.42       1222.78        19.48 o                         
  -1  -1   3        378.64        403.82         6.54 o                         
   0  -1   3         26.65         28.34         0.63 o                         
   1  -1   3        456.79        485.24         7.77 o                         
   2  -1   3         42.97         38.51         0.91 o                         
   3  -1   3        212.55        218.60         4.33 o                         
   4  -1   3         47.54         48.49         1.58 o                         
   5  -1   3         38.65         37.02         1.57 o                         
   6  -1   3          2.18          1.43         1.11 o                         
  -6   0   3          4.71          2.07         2.17 o                         
  -5   0   3         58.97         63.83         3.42 o                         
  -4   0   3          0.13         -0.17         0.77 o                         
  -3   0   3         50.18         59.32         1.35 o                         
  -2   0   3         46.37         52.78         1.64 o                         
  -1   0   3        145.32        183.37         3.33 o                         
   0   0   3        133.76        172.77         2.83 o                         
   1   0   3         75.45         80.46         1.48 o                         
   2   0   3         64.09         63.97         1.77 o                         
   3   0   3        129.31        121.13         4.14 o                         
   4   0   3         49.07         53.88         1.69 o                         
   5   0   3          1.02          1.65         0.83 o                         
   6   0   3         58.86         56.70         2.23 o                         
   7   0   3         37.03         41.64         6.57 o                         
  -6   1   3          5.00          1.71         2.11 o                         
  -5   1   3          1.66          2.60         1.54 o                         
  -4   1   3         70.53         62.48         1.90 o                         
  -3   1   3        525.02        561.63         8.44 o                         
  -2   1   3         17.38         19.71         0.63 o                         
  -1   1   3         54.59         40.80         0.85 o                         
   0   1   3        125.79        144.39         2.64 o                         
   1   1   3         67.61         66.35         1.29 o                         
   2   1   3        573.19        580.81        10.19 o                         
   3   1   3         13.17          8.53         0.72 o                         
   4   1   3         23.86         25.60         1.18 o                         
   5   1   3         16.15         17.15         1.42 o                         
   6   1   3         52.62         54.47         2.39 o                         
   7   1   3         33.26         30.13         3.07 o                         
  -6   2   3         57.06         69.11        10.27 o                         
  -5   2   3          0.04          1.65         1.45 o                         
  -4   2   3         89.43         98.34         2.63 o                         
  -3   2   3        201.27        217.18         3.76 o                         
  -2   2   3          0.05          0.12         0.34 o                         
  -1   2   3        860.82        917.80        13.52 o                         
   0   2   3       1495.07       1851.94        27.13 o                         
   1   2   3        425.70        464.91         6.88 o                         
   2   2   3        351.06        325.81         4.88 o                         
   3   2   3       1218.68       1405.77        20.71 o                         
   4   2   3          8.89         10.54         0.88 o                         
   5   2   3         78.94         80.40         2.15 o                         
   6   2   3         79.86         98.65         4.34 o                         
   7   2   3          1.59          0.73         2.57 o                         
  -6   3   3          7.60          8.77         2.74 o                         
  -5   3   3          1.72          2.01         1.32 o                         
  -4   3   3         84.08         82.51         2.70 o                         
  -3   3   3         21.30         18.97         1.35 o                         
  -2   3   3          9.94          7.01         0.57 o                         
  -1   3   3        773.48        792.32        11.70 o                         
   0   3   3        786.68        884.10        12.17 o                         
   1   3   3        309.41        342.84         5.12 o                         
   2   3   3        533.64        559.46         8.97 o                         
   3   3   3         79.78         68.50         1.77 o                         
   4   3   3          0.85          0.71         0.60 o                         
   5   3   3         28.79         27.44         1.73 o                         
   6   3   3          0.27         -0.71         1.82 o                         
   7   3   3          4.64          3.61         2.53 o                         
  -6   4   3          0.02         -0.36         2.23 o                         
  -5   4   3         38.06         37.66         4.94 o                         
  -4   4   3         22.88         19.76         1.35 o                         
  -3   4   3          1.24          0.88         0.59 o                         
  -2   4   3       2140.31       2439.12        38.64 o                         
  -1   4   3       2423.14       2721.90        43.06 o                         
   0   4   3         59.10         49.76         1.22 o                         
   1   4   3        261.52        275.23         4.16 o                         
   2   4   3       1971.71       2444.49        35.82 o                         
   3   4   3          9.92          8.38         0.47 o                         
   4   4   3          3.68          2.19         0.64 o                         
   5   4   3         14.63         15.70         3.01 o                         
   6   4   3         17.02         17.68         2.23 o                         
   7   4   3         10.84         10.92         2.78 o                         
  -6   5   3          8.59          8.49         2.28 o                         
  -5   5   3          1.72          0.52         1.31 o                         
  -4   5   3         11.74         11.15         1.34 o                         
  -3   5   3          1.42          0.19         0.80 o                         
  -2   5   3        700.21        734.40        12.94 o                         
  -1   5   3       1657.24       1820.00        28.87 o                         
   0   5   3         35.05         32.22         1.12 o                         
   1   5   3        372.68        406.84         6.60 o                         
   2   5   3        339.50        396.57         5.95 o                         
   3   5   3         30.89         30.85         0.97 o                         
   4   5   3          0.96          0.44         0.63 o                         
   5   5   3        119.01        122.18         5.23 o                         
   6   5   3          2.11          2.86         1.97 o                         
   7   5   3          0.81          0.60         2.74 o                         
  -6   6   3          2.97          2.20         4.01 o                         
  -5   6   3         12.31          9.85         1.55 o                         
  -4   6   3          3.09          1.56         1.14 o                         
  -3   6   3       1083.48       1148.28        26.15 o                         
  -2   6   3        446.84        459.94         9.24 o                         
  -1   6   3        419.91        429.94         7.67 o                         
   0   6   3         10.78         14.99         0.76 o                         
   1   6   3        239.95        303.24         5.44 o                         
   2   6   3        137.79        120.05         2.18 o                         
   3   6   3        135.67        122.40         2.27 o                         
   4   6   3        143.06        128.70         4.29 o                         
   5   6   3         68.47         70.31         3.47 o                         
   6   6   3         37.41         31.50         4.66 o                         
   7   6   3          1.86          3.01         5.20 o                         
  -5   7   3          0.24         -0.25         1.40 o                         
  -4   7   3          0.23          0.31         1.13 o                         
  -3   7   3        464.45        477.79        11.22 o                         
  -2   7   3        387.63        419.07         8.49 o                         
  -1   7   3        106.88        106.66         2.15 o                         
   0   7   3         15.66         13.28         0.59 o                         
   1   7   3         83.76        103.36         1.92 o                         
   2   7   3         64.56         58.84         1.83 o                         
   3   7   3         26.83         22.66         1.08 o                         
   4   7   3        127.78        128.92         3.31 o                         
   5   7   3         21.69         20.02         2.47 o                         
   6   7   3          0.36          1.44         2.23 o                         
   7   7   3          0.54         -2.19         6.30 o                         
  -5   8   3          1.17          0.11         3.14 o                         
  -4   8   3        180.86        187.37         6.78 o                         
  -3   8   3         32.14         35.55         1.64 o                         
  -2   8   3        150.81        158.73         4.31 o                         
  -1   8   3          1.07          0.71         0.80 o                         
   0   8   3         68.82         63.44         1.79 o                         
   1   8   3         63.33         50.96         1.17 o                         
   2   8   3         78.93         86.94         2.04 o                         
   3   8   3        456.18        427.40         8.73 o                         
   4   8   3         56.47         63.36         2.79 o                         
   5   8   3         53.02         56.32         4.52 o                         
   6   8   3         27.26         32.51         3.03 o                         
  -5   9   3          2.63          1.10         4.93 o                         
  -4   9   3        186.94        189.86         7.02 o                         
  -3   9   3          6.54          6.10         1.82 o                         
  -2   9   3         67.44         69.67         2.60 o                         
  -1   9   3         91.39         94.62         2.88 o                         
   0   9   3          2.86          2.57         0.80 o                         
   1   9   3          9.65          9.78         0.75 o                         
   2   9   3        103.52        104.14         2.52 o                         
   3   9   3         42.71         37.84         1.58 o                         
   4   9   3          0.99          1.41         1.01 o                         
   5   9   3          0.12         -0.87         1.66 o                         
   6   9   3          2.17          0.46         2.32 o                         
  -4  10   3          1.83          2.03         2.78 o                         
  -3  10   3         17.78         16.83         2.32 o                         
  -2  10   3          0.32          0.09         1.47 o                         
  -1  10   3         99.13        105.67         3.29 o                         
   0  10   3         21.11         16.94         1.30 o                         
   1  10   3          7.71          5.37         1.02 o                         
   2  10   3         72.67         65.84         2.12 o                         
   3  10   3          0.61          0.51         0.87 o                         
   4  10   3         55.66         53.84         2.09 o                         
   5  10   3         40.35         48.33         3.85 o                         
   6  10   3         17.98         25.86         8.77 o                         
  -3  11   3         13.11         10.12         3.15 o                         
  -2  11   3          6.13          4.86         1.90 o                         
  -1  11   3          6.25          6.57         1.22 o                         
   0  11   3          3.30          4.57         1.21 o                         
   1  11   3        153.36        158.56         5.22 o                         
   2  11   3        495.60        489.37        11.38 o                         
   3  11   3        105.52        105.58         3.13 o                         
   4  11   3          0.15          0.33         1.19 o                         
   5  11   3          4.01          3.01         1.47 o                         
   6  11   3          0.65          0.04         2.78 o                         
  -3  12   3          1.83          1.33         2.64 o                         
  -2  12   3         21.24         22.12         2.57 o                         
  -1  12   3          3.92          5.40         1.45 o                         
   0  12   3         53.37         55.26         3.97 o                         
   1  12   3         88.39         88.95         4.25 o                         
   2  12   3         22.82         20.70         1.77 o                         
   3  12   3         57.12         55.26         2.18 o                         
   4  12   3          4.10          5.47         1.25 o                         
   5  12   3          1.58          1.56         1.65 o                         
  -2  13   3          0.51          0.45         2.23 o                         
  -1  13   3          0.08          0.05         1.52 o                         
   0  13   3         75.34         82.55         3.82 o                         
   1  13   3        395.33        414.82        16.97 o                         
   2  13   3        116.31        113.49         4.60 o                         
   3  13   3          0.16          0.23         1.77 o                         
   4  13   3          1.30          1.35         1.35 o                         
   5  13   3          7.02          7.41         2.11 o                         
  -1  14   3          9.94         13.97         3.01 o                         
   0  14   3        240.85        250.14         9.45 o                         
   1  14   3         17.94         23.45         2.28 o                         
   2  14   3         38.07         42.50         5.75 o                         
   3  14   3          5.89          5.39         2.23 o                         
   4  14   3          0.10         -2.08         2.43 o                         
   0  15   3         47.93         41.64         5.48 o                         
   1  15   3         14.71         16.46         2.43 o                         
   2  15   3          0.42         -0.89         2.23 o                         
  -2 -12   4          7.32         11.55         2.10 o                         
  -1 -12   4          3.52          4.04         1.63 o                         
   0 -12   4          2.19          3.17         1.64 o                         
  -3 -11   4          1.75          0.84         1.82 o                         
  -2 -11   4         12.77          8.70         1.70 o                         
  -1 -11   4         58.98         52.55         3.03 o                         
   0 -11   4         20.16         17.86         1.51 o                         
   2 -11   4         45.69         65.20         3.84 o                         
  -4 -10   4          8.19          8.44         2.52 o                         
  -3 -10   4          3.19          1.28         1.41 o                         
  -2 -10   4          0.67          0.95         1.28 o                         
  -1 -10   4          0.52         -0.46         1.23 o                         
   0 -10   4         20.40         21.56         1.66 o                         
   2 -10   4          3.01          2.50         1.53 o                         
   3 -10   4          8.91          9.96         2.27 o                         
  -5  -9   4         80.53        113.32         3.48 o                         
  -4  -9   4          0.46          1.16         2.13 o                         
  -3  -9   4         18.69         13.79         1.58 o                         
  -2  -9   4        220.35        198.84         4.76 o                         
  -1  -9   4        166.63        154.08         4.31 o                         
   0  -9   4          0.80          0.64         0.98 o                         
   1  -9   4         97.73        105.90         7.40 o                         
   2  -9   4        257.95        289.02         7.28 o                         
   3  -9   4          5.44          6.49         1.58 o                         
  -5  -8   4          0.05          0.60         1.36 o                         
  -4  -8   4          0.92         -0.42         1.09 o                         
  -3  -8   4          0.40          0.12         1.10 o                         
  -2  -8   4         61.84         39.74         1.81 o                         
  -1  -8   4         16.40         11.71         1.10 o                         
   0  -8   4          0.13          0.35         0.71 o                         
   1  -8   4          0.20         -0.64         1.27 o                         
   2  -8   4          2.37          2.19         0.93 o                         
   3  -8   4          1.32          1.21         1.15 o                         
   4  -8   4          6.15          6.25         1.79 o                         
  -5  -7   4         15.60         17.26         2.08 o                         
  -4  -7   4         14.70         14.65         1.36 o                         
  -3  -7   4        100.78         81.32         2.53 o                         
  -2  -7   4        285.17        265.77         5.81 o                         
  -1  -7   4         36.83         33.70         1.74 o                         
   0  -7   4         18.92         17.53         1.18 o                         
   1  -7   4        120.44        119.13         2.76 o                         
   2  -7   4          1.22          0.16         0.73 o                         
   3  -7   4         75.48         76.21         2.73 o                         
   4  -7   4          0.10          0.15         1.32 o                         
  -6  -6   4          2.53          3.82         2.57 o                         
  -5  -6   4          4.83          5.13         1.36 o                         
  -4  -6   4          3.02          2.33         1.01 o                         
  -3  -6   4        203.00        161.67         3.38 o                         
  -2  -6   4          0.63          0.98         0.76 o                         
  -1  -6   4          1.52          1.52         0.66 o                         
   0  -6   4          3.42          3.31         0.80 o                         
   1  -6   4         10.50         11.96         0.90 o                         
   2  -6   4         12.26         12.17         0.94 o                         
   3  -6   4          6.90          7.91         1.00 o                         
   4  -6   4         79.13         84.52         3.06 o                         
   5  -6   4          0.01          0.01         1.82 o                         
  -6  -5   4         19.00         12.00         2.74 o                         
  -5  -5   4          8.86         12.62         1.66 o                         
  -4  -5   4          9.09          7.44         1.01 o                         
  -3  -5   4        137.06        117.48         3.60 o                         
  -2  -5   4         16.80         12.29         0.54 o                         
  -1  -5   4          1.35          1.13         0.49 o                         
   0  -5   4          2.94          2.75         0.76 o                         
   1  -5   4          0.54          0.55         0.71 o                         
   2  -5   4         47.89         39.98         2.29 o                         
   3  -5   4         50.20         53.17         1.81 o                         
   4  -5   4          0.10          0.60         1.02 o                         
   5  -5   4          0.95          0.97         1.62 o                         
  -6  -4   4          9.46         12.40         2.69 o                         
  -5  -4   4         10.41          8.43         1.72 o                         
  -4  -4   4        106.25         83.73         2.49 o                         
  -3  -4   4          2.60          0.86         0.64 o                         
  -2  -4   4          1.41          0.90         0.41 o                         
  -1  -4   4        106.65        123.94         3.22 o                         
   0  -4   4         31.62         32.95         1.22 o                         
   1  -4   4         72.30         69.25         1.67 o                         
   2  -4   4         24.07         21.30         0.73 o                         
   3  -4   4        421.86        445.42        10.43 o                         
   4  -4   4          0.33          0.15         0.97 o                         
   5  -4   4         27.71         27.45         1.79 o                         
   6  -4   4          0.47          0.00         2.19 o                         
  -6  -3   4          3.91          5.09         2.63 o                         
  -5  -3   4         57.20         53.41         3.39 o                         
  -4  -3   4         24.18         20.22         1.27 o                         
  -3  -3   4          0.89          0.08         0.65 o                         
  -2  -3   4         55.21         61.79         1.20 o                         
  -1  -3   4         53.01         54.99         1.63 o                         
   0  -3   4          0.20          0.57         0.24 o                         
   1  -3   4          4.33          6.39         0.53 o                         
   2  -3   4        490.04        493.52         7.97 o                         
   3  -3   4         97.53         93.46         2.70 o                         
   4  -3   4          1.07          0.90         0.90 o                         
   5  -3   4         10.40         11.31         1.48 o                         
   6  -3   4          2.83          3.30         1.76 o                         
  -6  -2   4         18.80         20.39         3.03 o                         
  -5  -2   4          0.04          0.05         1.91 o                         
  -4  -2   4          3.20          2.34         0.99 o                         
  -3  -2   4          0.43          0.06         0.66 o                         
  -2  -2   4        399.24        484.06         7.85 o                         
  -1  -2   4         40.06         41.68         0.85 o                         
   0  -2   4         36.89         36.37         1.11 o                         
   1  -2   4        170.17        172.50         2.69 o                         
   2  -2   4        853.26        880.19        15.41 o                         
   3  -2   4          0.98          0.33         0.65 o                         
   4  -2   4          7.22          7.92         0.75 o                         
   5  -2   4         60.69         58.66         2.22 o                         
   6  -2   4         18.63         17.97         1.35 o                         
  -6  -1   4          0.55         -2.19         4.11 o                         
  -5  -1   4          7.24          6.87         2.74 o                         
  -4  -1   4          0.15          0.13         0.92 o                         
  -3  -1   4        316.33        365.48         6.23 o                         
  -2  -1   4        553.83        616.87         9.97 o                         
  -1  -1   4         15.85         13.16         0.49 o                         
   0  -1   4        194.39        231.46         4.14 o                         
   1  -1   4       1345.38       1481.79        23.48 o                         
   2  -1   4        593.08        609.90        10.73 o                         
   3  -1   4         44.81         45.05         1.96 o                         
   4  -1   4         18.25         18.37         1.62 o                         
   5  -1   4          0.56          0.31         0.77 o                         
   6  -1   4          6.25          6.59         1.11 o                         
  -6   0   4         14.80         11.97         2.69 o                         
  -5   0   4          0.11         -0.46         1.71 o                         
  -4   0   4          1.12          0.80         0.87 o                         
  -3   0   4        221.40        250.32         4.28 o                         
  -2   0   4        386.05        440.59         6.64 o                         
  -1   0   4         51.93         60.18         1.18 o                         
   0   0   4        373.32        423.15         6.78 o                         
   1   0   4        336.90        382.23         5.34 o                         
   2   0   4         12.60         12.72         0.81 o                         
   3   0   4         48.95         44.65         1.27 o                         
   4   0   4        375.65        390.07         7.97 o                         
   5   0   4         47.43         42.93         1.67 o                         
   6   0   4          1.53          0.04         1.16 o                         
   7   0   4         37.79         34.24         6.30 o                         
  -6   1   4         20.07         18.06         2.88 o                         
  -5   1   4         10.79         12.98         2.03 o                         
  -4   1   4        299.95        315.84         6.71 o                         
  -3   1   4        609.03        691.62        10.37 o                         
  -2   1   4         40.59         37.88         0.88 o                         
  -1   1   4        108.07        100.65         1.67 o                         
   0   1   4        905.84       1022.60        17.81 o                         
   1   1   4        532.38        568.17        11.25 o                         
   2   1   4        482.60        480.66         8.50 o                         
   3   1   4        290.25        323.53         5.85 o                         
   4   1   4         77.66         81.18         3.14 o                         
   5   1   4          0.46          0.18         0.92 o                         
   6   1   4          8.30          8.96         1.27 o                         
   7   1   4         14.18          9.47         2.45 o                         
  -6   2   4          2.46          2.53         2.32 o                         
  -5   2   4          0.00         -0.60         1.42 o                         
  -4   2   4         14.08         13.54         1.19 o                         
  -3   2   4        196.19        201.21         3.52 o                         
  -2   2   4        115.99        115.73         2.21 o                         
  -1   2   4         85.49         92.13         2.21 o                         
   0   2   4          0.76          0.89         0.23 o                         
   1   2   4        108.26         99.42         1.60 o                         
   2   2   4        348.21        354.45         5.31 o                         
   3   2   4        581.89        653.93         9.73 o                         
   4   2   4          4.63          2.70         0.71 o                         
   5   2   4          3.23          1.83         0.92 o                         
   6   2   4          8.38          6.77         1.82 o                         
   7   2   4         53.48         53.80         4.14 o                         
  -6   3   4         37.00         45.75         4.66 o                         
  -5   3   4         23.87         21.48         2.22 o                         
  -4   3   4        181.25        185.67         4.31 o                         
  -3   3   4          0.11          0.40         0.59 o                         
  -2   3   4        524.60        564.34         8.45 o                         
  -1   3   4        552.60        595.26         8.84 o                         
   0   3   4        275.92        315.52         4.76 o                         
   1   3   4       1008.14       1155.91        16.99 o                         
   2   3   4        535.79        651.60         9.66 o                         
   3   3   4        571.48        648.68         9.67 o                         
   4   3   4          3.91          3.42         0.74 o                         
   5   3   4         53.84         56.85         2.07 o                         
   6   3   4        111.58        108.35         4.40 o                         
   7   3   4          4.85          4.02         2.57 o                         
  -6   4   4          2.74          1.10         2.36 o                         
  -5   4   4          1.93          2.10         1.72 o                         
  -4   4   4          1.76          1.24         0.91 o                         
  -3   4   4         58.83         60.49         1.60 o                         
  -2   4   4          4.65          3.74         0.46 o                         
  -1   4   4         41.89         48.94         1.03 o                         
   0   4   4        190.68        216.59         3.10 o                         
   1   4   4        118.64        123.21         1.98 o                         
   2   4   4         50.19         48.18         0.94 o                         
   3   4   4         10.84         10.04         0.62 o                         
   4   4   4         12.93         14.26         0.82 o                         
   5   4   4        105.75        115.79         6.16 o                         
   6   4   4         41.76         40.40         2.89 o                         
   7   4   4          0.00          0.98         2.53 o                         
  -6   5   4         10.42         14.50         2.72 o                         
  -5   5   4          3.99          2.06         1.52 o                         
  -4   5   4         14.75         16.39         1.39 o                         
  -3   5   4         55.89         52.33         1.71 o                         
  -2   5   4         28.04         20.49         1.36 o                         
  -1   5   4        367.80        375.05         6.15 o                         
   0   5   4         75.87         83.46         1.74 o                         
   1   5   4        157.91        175.07         2.73 o                         
   2   5   4        916.34       1135.32        16.74 o                         
   3   5   4          0.14          0.58         0.43 o                         
   4   5   4        107.56         94.53         2.15 o                         
   5   5   4        137.14        134.34         7.79 o                         
   6   5   4          1.08          1.60         1.97 o                         
   7   5   4          2.12          3.40         2.63 o                         
  -5   6   4         14.11         13.36         1.73 o                         
  -4   6   4         10.01          9.83         1.44 o                         
  -3   6   4         59.06         56.13         2.20 o                         
  -2   6   4        246.19        264.25         6.13 o                         
  -1   6   4        160.57        172.84         3.30 o                         
   0   6   4          7.61          7.84         0.52 o                         
   1   6   4        237.42        335.43         5.52 o                         
   2   6   4        223.52        220.93         5.57 o                         
   3   6   4         88.89         95.56         2.42 o                         
   4   6   4        233.18        226.02         5.48 o                         
   5   6   4          6.73          5.67         1.38 o                         
   6   6   4          1.74          0.82         3.29 o                         
   7   6   4          1.57          6.57         5.20 o                         
  -5   7   4         17.32         21.99         1.97 o                         
  -4   7   4         19.67         19.85         1.63 o                         
  -3   7   4          0.60          0.99         0.89 o                         
  -2   7   4        190.41        187.07         4.74 o                         
  -1   7   4          6.58          5.72         0.57 o                         
   0   7   4          7.92          6.50         0.53 o                         
   1   7   4        322.53        340.98         5.65 o                         
   2   7   4          0.27          0.32         0.42 o                         
   3   7   4         69.46         58.55         1.58 o                         
   4   7   4          0.51         -0.07         0.77 o                         
   5   7   4          0.10          0.14         1.51 o                         
   6   7   4          2.20          0.58         2.42 o                         
   7   7   4          1.04          3.01         4.66 o                         
  -5   8   4          0.21          0.17         1.64 o                         
  -4   8   4        188.76        187.03         5.14 o                         
  -3   8   4        200.95        198.29         5.18 o                         
  -2   8   4         57.98         55.31         1.72 o                         
  -1   8   4          6.68          7.08         0.62 o                         
   0   8   4        203.04        252.63         6.66 o                         
   1   8   4        373.48        369.16         8.64 o                         
   2   8   4         64.13         62.10         2.15 o                         
   3   8   4          7.33          5.41         0.80 o                         
   4   8   4          7.02          6.47         1.07 o                         
   5   8   4          2.24          3.15         1.62 o                         
   6   8   4         17.67         20.37         2.76 o                         
  -5   9   4         45.56         61.09         6.03 o                         
  -4   9   4          2.33         -0.51         2.53 o                         
  -3   9   4         74.68         71.85         2.49 o                         
  -2   9   4          0.17          0.88         0.66 o                         
  -1   9   4          2.56          3.52         0.64 o                         
   0   9   4         52.22         48.30         1.92 o                         
   1   9   4         18.95         16.03         0.90 o                         
   2   9   4          6.15          4.82         0.76 o                         
   3   9   4        105.49        100.36         2.85 o                         
   4   9   4         50.13         46.77         1.94 o                         
   5   9   4          6.11          5.56         2.47 o                         
   6   9   4          0.19          0.11         2.48 o                         
  -4  10   4         63.45         60.38         4.48 o                         
  -3  10   4          8.12          8.08         2.11 o                         
  -2  10   4          9.84          9.87         1.39 o                         
  -1  10   4         41.78         46.34         2.12 o                         
   0  10   4        101.86         93.64         2.93 o                         
   1  10   4         19.03         16.74         1.39 o                         
   2  10   4        689.10        686.18        15.71 o                         
   3  10   4         49.86         42.60         2.36 o                         
   4  10   4        100.22        102.11         2.89 o                         
   5  10   4         35.42         40.59         2.45 o                         
   6  10   4        267.25        348.04        11.30 o                         
  -4  11   4          4.76          3.56         4.11 o                         
  -3  11   4          2.51          2.56         2.36 o                         
  -2  11   4          1.30         -0.01         1.69 o                         
  -1  11   4          0.10         -0.12         1.22 o                         
   0  11   4         34.72         37.60         2.01 o                         
   1  11   4          7.86          7.44         1.31 o                         
   2  11   4         22.01         20.86         1.30 o                         
   3  11   4        139.16        127.91         3.61 o                         
   4  11   4          8.12          9.09         1.32 o                         
   5  11   4          0.00          0.10         1.59 o                         
   6  11   4         11.71         17.53         2.99 o                         
  -3  12   4          6.95          5.85         2.85 o                         
  -2  12   4          3.37          2.11         2.15 o                         
  -1  12   4          1.07          1.94         1.39 o                         
   0  12   4          1.92          1.24         1.32 o                         
   1  12   4        871.67        921.99        25.95 o                         
   2  12   4         92.07         87.69         2.65 o                         
   3  12   4        224.07        217.48         5.56 o                         
   4  12   4          2.27          2.57         1.35 o                         
   5  12   4        105.77        130.26         5.26 o                         
  -2  13   4         12.05          7.03         2.25 o                         
  -1  13   4          7.20          6.50         1.75 o                         
   0  13   4         23.56         22.19         2.74 o                         
   1  13   4         76.01         80.66         3.62 o                         
   2  13   4         37.13         39.47         4.79 o                         
   3  13   4          0.00         -0.26         0.92 o                         
   4  13   4          3.70          2.17         1.42 o                         
   5  13   4         15.72         17.69         2.07 o                         
  -1  14   4          0.05          0.11         2.17 o                         
   0  14   4        182.19        197.84         6.86 o                         
   1  14   4         51.73         58.22         3.49 o                         
   2  14   4        117.62        130.87         5.19 o                         
   3  14   4         11.33         11.80         2.37 o                         
   4  14   4          0.02         -0.32         1.36 o                         
   0  15   4        189.38        204.06         7.41 o                         
   1  15   4          7.80          7.68         2.43 o                         
   2  15   4         10.37         11.75         2.43 o                         
   3  15   4          5.27          4.00         2.78 o                         
  -2 -11   5         21.83         20.25         2.01 o                         
  -1 -11   5          0.06         -0.13         1.54 o                         
   0 -11   5          0.03          0.00         1.22 o                         
  -4 -10   5         94.72        102.91         4.12 o                         
  -3 -10   5          0.02          0.92         2.36 o                         
  -2 -10   5          9.06         10.74         1.62 o                         
  -1 -10   5          2.41          0.82         1.34 o                         
   0 -10   5          1.86          1.70         0.98 o                         
  -4  -9   5          6.81          5.19         1.81 o                         
  -3  -9   5         36.19         37.64         4.87 o                         
  -2  -9   5         85.87         81.49         2.77 o                         
  -1  -9   5         89.19         78.65         2.53 o                         
   0  -9   5         76.82         81.91         3.29 o                         
   1  -9   5         33.77         31.50         4.38 o                         
   2  -9   5        142.87        171.24         6.59 o                         
   3  -9   5        109.45        144.51         4.58 o                         
  -5  -8   5          1.37          2.45         1.63 o                         
  -4  -8   5          1.99          0.66         1.57 o                         
  -3  -8   5         21.19         21.35         2.16 o                         
  -2  -8   5          8.48          4.68         1.03 o                         
  -1  -8   5          2.70          1.83         0.97 o                         
   0  -8   5          4.13          3.44         0.87 o                         
   1  -8   5          0.16         -0.10         1.14 o                         
   2  -8   5         11.34          6.30         1.94 o                         
   3  -8   5          4.70          3.13         1.32 o                         
   4  -8   5         12.59         13.97         1.99 o                         
  -5  -7   5          0.09          0.41         1.44 o                         
  -4  -7   5          1.98          3.36         1.11 o                         
  -3  -7   5        360.95        329.69         8.43 o                         
  -2  -7   5        424.07        389.17         8.21 o                         
  -1  -7   5          3.59          3.92         0.95 o                         
   0  -7   5         34.59         29.24         1.83 o                         
   1  -7   5        245.09        275.65         4.92 o                         
   2  -7   5         85.48         90.63         4.45 o                         
   3  -7   5         26.81         24.24         1.65 o                         
   4  -7   5          0.12         -0.56         1.48 o                         
  -5  -6   5          4.52          5.34         1.51 o                         
  -4  -6   5          3.73          1.96         0.95 o                         
  -3  -6   5          0.27         -0.02         0.74 o                         
  -2  -6   5         32.39         22.37         1.33 o                         
  -1  -6   5          9.81         10.94         0.82 o                         
   0  -6   5          0.62          0.15         0.88 o                         
   1  -6   5         38.71         36.90         1.93 o                         
   2  -6   5         72.94         72.75         2.05 o                         
   3  -6   5         29.15         33.18         1.54 o                         
   4  -6   5          6.56          4.41         1.30 o                         
   5  -6   5         30.43         32.72         2.61 o                         
  -6  -5   5         18.07         19.89         2.99 o                         
  -5  -5   5          9.79         10.49         1.63 o                         
  -4  -5   5        356.60        310.70         6.73 o                         
  -3  -5   5        525.93        483.14         8.86 o                         
  -2  -5   5         18.37         18.32         1.86 o                         
  -1  -5   5         28.64         25.87         1.12 o                         
   0  -5   5         12.93         12.85         1.86 o                         
   1  -5   5          4.19          3.41         0.74 o                         
   2  -5   5        148.18        151.26         4.13 o                         
   3  -5   5          7.07          5.15         0.85 o                         
   4  -5   5          8.97          5.19         1.18 o                         
   5  -5   5          0.09         -1.54         1.65 o                         
  -6  -4   5          4.45          4.29         2.53 o                         
  -5  -4   5          0.46          0.32         1.50 o                         
  -4  -4   5         33.25         27.33         1.91 o                         
  -3  -4   5         38.23         31.43         1.31 o                         
  -2  -4   5         31.43         32.84         1.12 o                         
  -1  -4   5          2.01          1.29         0.60 o                         
   0  -4   5         68.99         56.60         1.61 o                         
   1  -4   5        124.62        124.50         4.75 o                         
   2  -4   5          1.13          1.18         0.43 o                         
   3  -4   5          4.50          3.59         0.87 o                         
   4  -4   5         36.64         38.97         1.85 o                         
   5  -4   5         18.39         18.94         1.72 o                         
  -6  -3   5          6.97          5.13         2.63 o                         
  -5  -3   5         89.82         79.27         6.57 o                         
  -4  -3   5        267.05        252.93         5.60 o                         
  -3  -3   5          9.96         10.08         0.89 o                         
  -2  -3   5         13.83         12.71         0.74 o                         
  -1  -3   5        174.26        190.08         3.27 o                         
   0  -3   5        231.97        233.64         3.92 o                         
   1  -3   5        163.24        168.56         3.30 o                         
   2  -3   5         10.96         10.88         0.55 o                         
   3  -3   5         94.87         87.66         2.62 o                         
   4  -3   5          0.94          0.17         1.05 o                         
   5  -3   5          1.67          1.11         1.33 o                         
   6  -3   5        186.89        211.93         5.55 o                         
  -6  -2   5          0.12         -1.26         2.48 o                         
  -5  -2   5         84.09         79.13         3.94 o                         
  -4  -2   5          8.70          7.50         1.42 o                         
  -3  -2   5         24.99         28.25         1.38 o                         
  -2  -2   5         24.33         20.80         0.85 o                         
  -1  -2   5          5.14         10.13         0.74 o                         
   0  -2   5         19.06         16.98         0.57 o                         
   1  -2   5         78.46         75.91         1.45 o                         
   2  -2   5         90.93         87.04         1.81 o                         
   3  -2   5          0.53          0.43         0.65 o                         
   4  -2   5         54.45         52.27         2.09 o                         
   5  -2   5          8.46          7.91         1.29 o                         
   6  -2   5          0.28          1.04         1.64 o                         
  -6  -1   5          1.99         -0.82         4.38 o                         
  -5  -1   5         78.64         78.82         4.01 o                         
  -4  -1   5          2.44          2.24         0.99 o                         
  -3  -1   5          2.00          1.79         0.65 o                         
  -2  -1   5        184.28        197.00         3.41 o                         
  -1  -1   5        193.61        212.25         3.86 o                         
   0  -1   5          1.73          2.13         0.31 o                         
   1  -1   5          4.93          4.68         0.39 o                         
   2  -1   5        236.01        237.64         4.36 o                         
   3  -1   5         13.44          9.70         0.94 o                         
   4  -1   5         12.04         11.74         0.80 o                         
   5  -1   5        162.09        170.71         3.99 o                         
   6  -1   5          1.30          0.52         1.14 o                         
  -6   0   5         47.73         59.99         7.12 o                         
  -5   0   5          1.24          0.09         1.77 o                         
  -4   0   5          8.59          6.47         1.08 o                         
  -3   0   5         81.00         84.52         2.67 o                         
  -2   0   5         59.98         62.55         1.28 o                         
  -1   0   5          6.62          6.66         0.66 o                         
   0   0   5        124.54        141.75         2.89 o                         
   1   0   5        998.32       1121.71        15.45 o                         
   2   0   5        108.14        119.03         1.94 o                         
   3   0   5         30.37         27.07         1.01 o                         
   4   0   5          8.39          7.06         1.50 o                         
   5   0   5         23.37         23.78         1.28 o                         
   6   0   5         14.91         17.99         1.40 o                         
  -6   1   5         41.29         39.00         3.49 o                         
  -5   1   5          2.23          2.47         1.82 o                         
  -4   1   5          7.16          6.15         0.96 o                         
  -3   1   5          0.63          0.57         0.58 o                         
  -2   1   5          0.01         -0.05         0.38 o                         
  -1   1   5         17.33         20.80         0.76 o                         
   0   1   5        546.62        622.76        10.98 o                         
   1   1   5        136.09        142.09         2.26 o                         
   2   1   5        119.95        109.17         2.15 o                         
   3   1   5         19.66         18.02         1.12 o                         
   4   1   5         27.30         26.83         1.25 o                         
   5   1   5          0.69          1.18         0.89 o                         
   6   1   5          4.80          4.72         1.19 o                         
   7   1   5          4.70          4.66         4.93 o                         
  -6   2   5         15.90         24.93         3.84 o                         
  -5   2   5          0.91          0.99         1.92 o                         
  -4   2   5         79.04         90.52         3.14 o                         
  -3   2   5          0.00          0.06         0.58 o                         
  -2   2   5         14.78         14.31         0.63 o                         
  -1   2   5          2.86          5.10         0.55 o                         
   0   2   5       1501.02       1911.00        28.01 o                         
   1   2   5        322.97        372.40         5.63 o                         
   2   2   5         13.63         12.81         0.52 o                         
   3   2   5        229.26        249.42         4.19 o                         
   4   2   5         18.19         15.00         1.38 o                         
   5   2   5          5.82          3.47         0.92 o                         
   6   2   5         76.41         75.35         2.42 o                         
   7   2   5         79.32         87.75         4.71 o                         
  -6   3   5          3.53          5.48         3.01 o                         
  -5   3   5          5.18          4.15         1.75 o                         
  -4   3   5         60.77         63.70         2.41 o                         
  -3   3   5          8.08          8.38         0.74 o                         
  -2   3   5          0.02          0.18         0.40 o                         
  -1   3   5       1050.88       1258.57        18.55 o                         
   0   3   5        182.67        200.43         3.11 o                         
   1   3   5        191.41        207.13         3.18 o                         
   2   3   5         84.76         96.16         1.61 o                         
   3   3   5         15.56         15.65         0.96 o                         
   4   3   5         13.52         16.26         1.10 o                         
   5   3   5          3.45          4.21         1.01 o                         
   6   3   5          0.72          0.37         1.66 o                         
   7   3   5         31.38         35.47         3.97 o                         
  -6   4   5         11.62         12.60         3.29 o                         
  -5   4   5         58.90         59.55         7.81 o                         
  -4   4   5         17.87         13.10         1.39 o                         
  -3   4   5         32.16         29.27         1.26 o                         
  -2   4   5          7.14          6.39         0.54 o                         
  -1   4   5         27.45         27.47         0.77 o                         
   0   4   5         66.60         72.63         1.76 o                         
   1   4   5        101.39         96.51         1.60 o                         
   2   4   5       1784.93       2213.89        32.48 o                         
   3   4   5          0.58          0.63         0.42 o                         
   4   4   5         15.90         14.26         0.99 o                         
   5   4   5         72.60         68.18         2.44 o                         
   6   4   5        154.37        151.26         5.65 o                         
   7   4   5          6.63          7.20         2.61 o                         
  -6   5   5          0.38          0.86         3.74 o                         
  -5   5   5         29.80         21.57         3.70 o                         
  -4   5   5          3.11          5.08         1.25 o                         
  -3   5   5          2.07          0.38         0.82 o                         
  -2   5   5         87.19         89.86         2.27 o                         
  -1   5   5        158.99        176.15         2.81 o                         
   0   5   5         77.13         90.26         1.56 o                         
   1   5   5        917.32       1075.65        15.87 o                         
   2   5   5        432.74        484.65         7.29 o                         
   3   5   5        112.87        130.35         2.20 o                         
   4   5   5         29.86         24.28         1.09 o                         
   5   5   5         17.48         18.08         1.91 o                         
   6   5   5         67.20         59.07         3.62 o                         
   7   5   5          0.72          3.38         2.69 o                         
  -5   6   5          0.70          0.35         1.60 o                         
  -4   6   5          7.63          6.49         1.42 o                         
  -3   6   5         26.16         28.75         1.40 o                         
  -2   6   5        134.94        149.64         4.98 o                         
  -1   6   5         59.27         57.42         1.63 o                         
   0   6   5         52.66         59.25         1.44 o                         
   1   6   5       1821.76       2288.64        33.59 o                         
   2   6   5          0.72          0.21         0.36 o                         
   3   6   5         14.82          9.85         0.59 o                         
   4   6   5          5.75          3.76         0.78 o                         
   5   6   5        126.19        109.04        13.56 o                         
   6   6   5          0.29          0.34         2.03 o                         
   7   6   5          4.11          5.19         2.83 o                         
  -5   7   5         17.74         23.58         3.48 o                         
  -4   7   5          0.45         -0.38         1.30 o                         
  -3   7   5         79.71         86.42         2.90 o                         
  -2   7   5          0.21          0.42         0.72 o                         
  -1   7   5         92.41        100.19         5.89 o                         
   0   7   5        628.62        690.14        13.66 o                         
   1   7   5       1203.93       1391.19        22.16 o                         
   2   7   5         86.83         87.13         1.73 o                         
   3   7   5          3.40          2.14         0.59 o                         
   4   7   5        156.90        137.29         5.92 o                         
   5   7   5         18.86         15.05         1.97 o                         
   6   7   5          5.74          4.93         3.56 o                         
   7   7   5          8.61          7.94         4.93 o                         
  -5   8   5          0.06          1.22         1.83 o                         
  -4   8   5          9.47          7.04         2.69 o                         
  -3   8   5         26.82         28.43         1.71 o                         
  -2   8   5         59.75         57.47         1.91 o                         
  -1   8   5         35.94         38.15         1.43 o                         
   0   8   5        233.25        237.93         4.99 o                         
   1   8   5         16.29         14.14         0.85 o                         
   2   8   5          0.75          0.56         0.66 o                         
   3   8   5         25.10         26.06         1.42 o                         
   4   8   5        106.19         99.84         2.66 o                         
   5   8   5         29.10         33.76         2.57 o                         
   6   8   5         17.81         17.80         2.63 o                         
  -4   9   5        186.02        201.09         5.66 o                         
  -3   9   5         16.87         21.74         2.74 o                         
  -2   9   5         66.19         71.11         2.18 o                         
  -1   9   5         45.92         44.33         1.56 o                         
   0   9   5        676.10        722.60        14.34 o                         
   1   9   5         15.87         11.19         0.99 o                         
   2   9   5         10.08          9.63         0.85 o                         
   3   9   5        188.61        171.57         4.15 o                         
   4   9   5          0.05         -0.01         0.90 o                         
   5   9   5          8.49          7.09         1.82 o                         
   6   9   5          8.11          8.82         3.56 o                         
  -4  10   5         14.26         12.43         2.99 o                         
  -3  10   5         41.30         38.06         1.89 o                         
  -2  10   5         15.25         16.03         1.15 o                         
  -1  10   5         15.52         14.68         1.74 o                         
   0  10   5         85.51         84.84         2.27 o                         
   1  10   5          6.37          6.05         0.99 o                         
   2  10   5         27.40         22.41         1.28 o                         
   3  10   5        138.95        136.25         3.73 o                         
   4  10   5         14.09         14.47         1.40 o                         
   5  10   5         21.77         21.64         2.32 o                         
   6  10   5         26.96         33.94         3.34 o                         
  -4  11   5          5.67          7.67         3.84 o                         
  -3  11   5         39.95         50.35         3.82 o                         
  -2  11   5         17.20         16.48         1.71 o                         
  -1  11   5         91.69         86.06         3.73 o                         
   0  11   5          0.40          0.07         0.67 o                         
   1  11   5         12.47         12.28         0.96 o                         
   2  11   5         20.29         23.80         2.51 o                         
   3  11   5         17.90         15.51         1.28 o                         
   4  11   5          2.36          3.21         1.19 o                         
   5  11   5          1.97          3.71         1.75 o                         
   6  11   5         22.69         24.69         3.24 o                         
  -3  12   5          2.58          0.63         2.64 o                         
  -2  12   5         58.25         58.44         3.74 o                         
  -1  12   5         35.94         31.76         2.06 o                         
   0  12   5          1.81          1.39         1.39 o                         
   1  12   5         25.14         25.74         1.28 o                         
   2  12   5        167.57        170.45         4.50 o                         
   3  12   5         15.38         14.44         1.35 o                         
   4  12   5          5.94          4.93         1.36 o                         
   5  12   5        116.57        131.47         5.38 o                         
  -2  13   5          0.54          1.99         2.23 o                         
  -1  13   5          2.32          2.05         1.59 o                         
   0  13   5          6.02          6.88         1.62 o                         
   1  13   5         15.82         13.51         1.77 o                         
   2  13   5        128.31        127.56         3.77 o                         
   3  13   5          0.37          0.07         1.10 o                         
   4  13   5          3.83          6.00         1.74 o                         
   5  13   5          5.38          3.80         2.11 o                         
  -2  14   5          0.67         -0.82         6.30 o                         
  -1  14   5          0.70         -0.11         1.94 o                         
   0  14   5        156.36        164.99        13.15 o                         
   1  14   5        106.25        103.43         4.52 o                         
   2  14   5         59.85         59.19         3.62 o                         
   3  14   5          0.18          0.60         2.10 o                         
   4  14   5         72.03         88.51         3.51 o                         
   0  15   5         17.48         15.84         2.57 o                         
   1  15   5        105.97        108.75         5.75 o                         
   2  15   5          0.99          0.21         2.23 o                         
   3  15   5         11.66         10.12         2.63 o                         
  -1 -11   6          2.20          2.17         3.19 o                         
   0 -11   6          2.04          0.53         3.08 o                         
  -3 -10   6         38.85         44.28         2.73 o                         
  -2 -10   6          2.81          1.13         2.32 o                         
  -1 -10   6         19.26         20.56         1.77 o                         
   0 -10   6          3.40          3.66         1.21 o                         
  -4  -9   6          7.98          7.21         2.13 o                         
  -3  -9   6          2.74          0.20         1.57 o                         
  -2  -9   6          2.86          4.91         2.00 o                         
  -1  -9   6          2.26          1.83         1.09 o                         
   0  -9   6          6.46          5.19         1.22 o                         
   2  -9   6         87.78         93.69         6.85 o                         
   3  -9   6          0.72          1.00         1.64 o                         
  -4  -8   6          1.68          0.96         1.81 o                         
  -3  -8   6         23.96         18.39         1.67 o                         
  -2  -8   6         38.98         47.91         2.90 o                         
  -1  -8   6          2.27          1.94         1.05 o                         
   0  -8   6         10.24          9.26         1.74 o                         
   1  -8   6          0.02          0.43         1.61 o                         
   2  -8   6        293.16        311.48         9.88 o                         
   3  -8   6         46.09         43.19         2.37 o                         
  -5  -7   6          2.42          2.38         1.67 o                         
  -4  -7   6          7.27          4.76         1.11 o                         
  -3  -7   6          2.38          3.90         1.36 o                         
  -2  -7   6         25.85         24.21         1.52 o                         
  -1  -7   6          1.67          1.73         1.42 o                         
   0  -7   6         14.58         12.99         1.34 o                         
   1  -7   6         57.64         55.87         2.14 o                         
   2  -7   6          5.61          4.47         1.60 o                         
   3  -7   6          0.02         -0.10         1.15 o                         
   4  -7   6         33.77         39.40         5.22 o                         
  -5  -6   6          8.40         10.67         1.74 o                         
  -4  -6   6         19.14         19.87         1.51 o                         
  -3  -6   6          1.00          2.65         1.24 o                         
  -2  -6   6          0.63         -0.47         0.95 o                         
  -1  -6   6          4.00          4.78         1.36 o                         
   0  -6   6         11.06         12.11         1.41 o                         
   1  -6   6        479.60        516.16         9.53 o                         
   2  -6   6          9.12          8.87         1.52 o                         
   3  -6   6          4.77          2.96         1.03 o                         
   4  -6   6          3.05          2.76         1.50 o                         
  -5  -5   6          2.50          2.78         1.50 o                         
  -4  -5   6         16.12         18.07         1.45 o                         
  -3  -5   6         65.96         53.47         2.31 o                         
  -2  -5   6         55.57         60.62         2.65 o                         
  -1  -5   6         53.94         53.54         1.74 o                         
   0  -5   6         12.20         10.27         0.67 o                         
   1  -5   6          0.36          0.03         0.80 o                         
   2  -5   6         17.36         16.87         1.02 o                         
   3  -5   6         10.20         11.74         1.12 o                         
   4  -5   6          5.87          5.53         1.31 o                         
   5  -5   6         25.12         31.03         7.94 o                         
  -6  -4   6          0.32          0.65         3.08 o                         
  -5  -4   6          0.33          0.24         1.65 o                         
  -4  -4   6         39.62         30.63         1.74 o                         
  -3  -4   6          0.68         -0.02         0.79 o                         
  -2  -4   6         12.21         11.93         0.84 o                         
  -1  -4   6         17.63         16.67         1.27 o                         
   0  -4   6        196.54        195.09         3.93 o                         
   1  -4   6         30.22         28.88         1.52 o                         
   2  -4   6          1.35          1.54         0.65 o                         
   3  -4   6         28.96         29.74         1.78 o                         
   4  -4   6         15.60         18.08         1.70 o                         
   5  -4   6          0.00          0.16         1.48 o                         
  -6  -3   6          0.26         -0.55         2.74 o                         
  -5  -3   6         66.75         62.23         3.14 o                         
  -4  -3   6         96.19         87.02         2.69 o                         
  -3  -3   6         65.11         65.69         2.49 o                         
  -2  -3   6          0.07          0.30         0.57 o                         
  -1  -3   6          9.20         12.46         0.92 o                         
   0  -3   6         84.03         80.40         1.92 o                         
   1  -3   6         37.92         31.85         1.05 o                         
   2  -3   6         72.67         72.10         1.71 o                         
   3  -3   6         34.14         28.66         1.42 o                         
   4  -3   6         18.90         20.12         1.48 o                         
   5  -3   6        115.23        132.55         5.06 o                         
   6  -3   6         85.89        103.93         3.84 o                         
  -6  -2   6          0.45         -1.64         2.74 o                         
  -5  -2   6         31.49         25.64         4.93 o                         
  -4  -2   6          5.41          5.28         1.13 o                         
  -3  -2   6          0.26         -0.12         0.74 o                         
  -2  -2   6          3.19          2.67         0.58 o                         
  -1  -2   6          3.34          2.31         0.32 o                         
   0  -2   6        123.04        108.11         2.18 o                         
   1  -2   6         20.87         21.07         0.75 o                         
   2  -2   6        370.28        373.74         6.83 o                         
   3  -2   6         26.63         26.70         1.78 o                         
   4  -2   6          1.01          1.02         1.02 o                         
   5  -2   6         68.43         74.40         2.98 o                         
   6  -2   6         36.02         34.74         2.32 o                         
  -6  -1   6         74.13         76.70         5.13 o                         
  -5  -1   6         83.37         80.81         6.57 o                         
  -4  -1   6         32.31         28.61         1.81 o                         
  -3  -1   6         36.69         33.73         1.74 o                         
  -2  -1   6        205.08        215.05         4.09 o                         
  -1  -1   6        146.14        167.17         2.90 o                         
   0  -1   6          5.44          4.81         0.49 o                         
   1  -1   6       1034.37       1203.31        19.23 o                         
   2  -1   6        803.91        810.58        14.31 o                         
   3  -1   6         17.27         18.08         1.16 o                         
   4  -1   6        125.89        121.94         3.50 o                         
   5  -1   6        425.82        476.26         9.80 o                         
   6  -1   6         95.28        101.07         3.60 o                         
  -6   0   6          2.44          1.92         4.66 o                         
  -5   0   6          7.09          8.90         2.17 o                         
  -4   0   6         21.76         21.89         1.68 o                         
  -3   0   6          1.35          1.16         0.71 o                         
  -2   0   6         36.68         33.21         1.60 o                         
  -1   0   6         23.59         21.29         0.78 o                         
   0   0   6          0.17          0.38         0.28 o                         
   1   0   6        592.95        630.43         8.76 o                         
   2   0   6         11.34         13.64         0.51 o                         
   3   0   6         11.36         11.69         0.61 o                         
   4   0   6         22.10         21.94         1.09 o                         
   5   0   6          5.63          5.89         0.98 o                         
   6   0   6          9.86          8.53         1.26 o                         
  -6   1   6         41.32         31.23         5.75 o                         
  -5   1   6         11.81         10.68         3.84 o                         
  -4   1   6         27.94         27.13         3.21 o                         
  -3   1   6        419.28        440.22         7.34 o                         
  -2   1   6         60.95         63.51         1.93 o                         
  -1   1   6         96.41        109.84         2.01 o                         
   0   1   6       1319.62       1623.20        28.27 o                         
   1   1   6       3734.62       4370.37        63.86 o                         
   2   1   6        414.86        423.07         6.88 o                         
   3   1   6          3.70          2.54         0.51 o                         
   4   1   6        534.56        546.30        10.99 o                         
   5   1   6         19.91         14.82         1.10 o                         
   6   1   6         16.12         17.42         1.47 o                         
  -6   2   6          8.55          7.94         3.56 o                         
  -5   2   6          9.66          6.08         2.74 o                         
  -4   2   6         15.46         17.89         1.20 o                         
  -3   2   6          1.94          2.11         0.69 o                         
  -2   2   6          7.04          6.18         0.55 o                         
  -1   2   6         29.41         28.97         0.82 o                         
   0   2   6          0.55          4.02         0.72 o                         
   1   2   6         14.17         14.30         0.51 o                         
   2   2   6         22.77         21.41         0.71 o                         
   3   2   6         20.98         22.53         0.88 o                         
   4   2   6          0.74          0.54         0.71 o                         
   5   2   6         24.02         21.93         2.02 o                         
   6   2   6          3.36          2.21         1.25 o                         
   7   2   6          2.90          4.93         5.20 o                         
  -6   3   6          4.13          0.82         3.01 o                         
  -5   3   6          0.25          0.55         2.19 o                         
  -4   3   6        232.16        266.49         6.85 o                         
  -3   3   6          9.69          9.78         0.81 o                         
  -2   3   6         41.66         41.99         1.17 o                         
  -1   3   6         20.27         22.16         0.87 o                         
   0   3   6       2234.99       2737.91        43.34 o                         
   1   3   6        569.46        638.21         8.87 o                         
   2   3   6        117.81        137.28         2.24 o                         
   3   3   6        160.93        159.78         2.85 o                         
   4   3   6         48.02         50.49         1.78 o                         
   5   3   6          4.17          3.90         0.99 o                         
   6   3   6          0.63          0.15         1.48 o                         
   7   3   6          2.16          0.99         2.32 o                         
  -6   4   6          0.66          1.92         3.29 o                         
  -5   4   6         46.00         53.65         3.49 o                         
  -4   4   6         46.20         43.79         2.83 o                         
  -3   4   6          4.08          4.35         0.81 o                         
  -2   4   6         10.14          9.63         0.61 o                         
  -1   4   6        601.66        708.03        10.59 o                         
   0   4   6         76.76         84.69         1.48 o                         
   1   4   6          4.52          5.82         0.43 o                         
   2   4   6         10.84         16.72         0.61 o                         
   3   4   6          1.22          1.14         0.45 o                         
   4   4   6         29.46         27.46         1.62 o                         
   5   4   6          3.53          3.71         0.99 o                         
   6   4   6         30.92         26.43         2.23 o                         
   7   4   6          5.04          3.51         2.53 o                         
  -5   5   6         33.60         37.22         6.16 o                         
  -4   5   6          5.08          7.50         1.42 o                         
  -3   5   6          7.00          8.02         1.01 o                         
  -2   5   6         21.81         19.24         0.90 o                         
  -1   5   6        311.48        356.64         5.47 o                         
   0   5   6          3.35          2.77         0.33 o                         
   1   5   6         21.73         28.93         0.76 o                         
   2   5   6          2.35          1.43         0.37 o                         
   3   5   6         37.54         31.73         0.93 o                         
   4   5   6         34.49         33.16         1.43 o                         
   5   5   6          3.70          2.19         1.51 o                         
   6   5   6          0.18         -0.22         1.82 o                         
   7   5   6          1.07          1.96         2.57 o                         
  -5   6   6         36.60         37.19         3.07 o                         
  -4   6   6          0.03          0.52         1.42 o                         
  -3   6   6          0.01         -0.01         0.90 o                         
  -2   6   6        267.96        285.71         6.02 o                         
  -1   6   6         15.75         14.65         0.79 o                         
   0   6   6          0.01          0.15         0.32 o                         
   1   6   6        218.63        253.30         3.95 o                         
   2   6   6          8.82         11.38         0.87 o                         
   3   6   6         15.96         20.53         1.39 o                         
   4   6   6          0.45         -0.08         0.85 o                         
   5   6   6        107.40         91.98         3.94 o                         
   6   6   6          0.99         -0.39         1.97 o                         
   7   6   6          1.13          3.70         2.78 o                         
  -5   7   6          5.79          9.11         2.25 o                         
  -4   7   6         17.89         19.18         1.80 o                         
  -3   7   6          4.35          3.67         1.02 o                         
  -2   7   6         82.17         88.24         2.37 o                         
  -1   7   6          4.49          4.67         0.71 o                         
   0   7   6         67.60         58.17         1.72 o                         
   1   7   6         15.76         15.15         0.66 o                         
   2   7   6         61.56         68.81         2.38 o                         
   3   7   6         78.72         77.01         1.86 o                         
   4   7   6          1.88          1.30         0.91 o                         
   5   7   6         24.76         21.28         3.18 o                         
   6   7   6          0.00         -0.39         2.17 o                         
   7   7   6          5.55          3.14         3.39 o                         
  -5   8   6          0.08         -0.33         2.27 o                         
  -4   8   6          1.25          1.50         1.51 o                         
  -3   8   6          1.08          1.45         1.10 o                         
  -2   8   6          0.65          0.38         0.90 o                         
  -1   8   6          0.00          0.17         0.71 o                         
   0   8   6        647.16        740.45        14.72 o                         
   1   8   6          5.29          4.38         0.71 o                         
   2   8   6         24.88         26.30         1.42 o                         
   3   8   6          9.74          8.54         0.80 o                         
   4   8   6        159.78        123.79         3.63 o                         
   5   8   6          0.03         -0.12         1.62 o                         
   6   8   6         12.71         12.33         3.84 o                         
  -4   9   6         13.71         16.44         1.87 o                         
  -3   9   6         52.43         62.72         2.66 o                         
  -2   9   6         69.55         77.34         2.33 o                         
  -1   9   6         57.07         54.25         1.80 o                         
   0   9   6        139.45        141.54         5.05 o                         
   1   9   6        181.61        204.80         4.44 o                         
   2   9   6         23.57         22.04         2.13 o                         
   3   9   6         28.78         25.60         1.34 o                         
   4   9   6         78.29         66.28         2.56 o                         
   5   9   6          5.03          5.41         1.77 o                         
   6   9   6          0.22         -0.34         2.23 o                         
  -4  10   6         24.39         19.75         1.94 o                         
  -3  10   6          9.00          9.04         1.33 o                         
  -2  10   6          0.39         -0.12         0.95 o                         
  -1  10   6        371.97        398.53         8.28 o                         
   0  10   6         13.69         12.80         0.96 o                         
   1  10   6         32.81         31.78         1.41 o                         
   2  10   6          1.07          0.35         0.75 o                         
   3  10   6         73.35         58.62         2.20 o                         
   4  10   6          4.08          2.26         1.07 o                         
   5  10   6         31.61         41.39         2.89 o                         
   6  10   6         72.53        102.68         5.89 o                         
  -4  11   6         39.31         40.27         4.93 o                         
  -3  11   6         73.80         85.10         3.00 o                         
  -2  11   6          2.79          1.40         0.90 o                         
  -1  11   6         88.61         84.17         3.24 o                         
   0  11   6         38.11         37.72         1.84 o                         
   1  11   6          6.92          6.91         0.91 o                         
   2  11   6         85.70         86.67         2.77 o                         
   3  11   6         46.47         40.08         2.02 o                         
   4  11   6          2.46          2.03         1.20 o                         
   5  11   6         12.45         14.52         2.51 o                         
   6  11   6          7.06         12.68         2.99 o                         
  -3  12   6          0.10         -0.87         2.78 o                         
  -2  12   6         67.53         65.14         9.31 o                         
  -1  12   6          0.01          0.19         1.39 o                         
   0  12   6         14.87         16.38         1.46 o                         
   1  12   6         17.42         16.42         1.54 o                         
   2  12   6          9.78          9.17         1.32 o                         
   3  12   6         19.43         17.73         1.39 o                         
   4  12   6         11.32         12.30         1.67 o                         
   5  12   6         78.05        100.35         4.67 o                         
  -2  13   6         14.87          5.70         2.42 o                         
  -1  13   6         13.05         12.62         1.90 o                         
   0  13   6          6.26          5.60         1.67 o                         
   1  13   6         11.97         11.94         1.58 o                         
   2  13   6          2.78          2.48         0.91 o                         
   3  13   6          0.75          0.34         1.22 o                         
   4  13   6         23.81         25.57         2.73 o                         
   5  13   6         62.91         81.74         4.54 o                         
  -2  14   6          8.52          3.84         6.03 o                         
  -1  14   6          3.75          2.78         2.08 o                         
   0  14   6         26.20         24.86         2.50 o                         
   1  14   6          4.16          2.44         1.91 o                         
   2  14   6         23.21         21.79         2.37 o                         
   3  14   6          4.75          2.41         1.30 o                         
   4  14   6         11.82         12.94         1.82 o                         
   0  15   6         42.42         42.77         5.34 o                         
   1  15   6          0.24          0.56         2.17 o                         
   2  15   6          0.03          0.89         2.17 o                         
   3  15   6         11.77         15.49         2.76 o                         
   4  15   6         88.24        104.10         7.94 o                         
  -2 -10   7         27.59         27.58         2.14 o                         
  -1 -10   7          5.20          5.23         1.79 o                         
   0 -10   7          1.34          0.44         2.89 o                         
  -3  -9   7          4.05          5.94         1.89 o                         
  -2  -9   7         18.35         16.90         1.72 o                         
  -1  -9   7          2.64          1.70         1.40 o                         
   0  -9   7         10.06          8.65         1.21 o                         
  -4  -8   7         32.09         38.21         3.02 o                         
  -3  -8   7          9.54          5.39         1.69 o                         
  -2  -8   7         34.72         27.98         1.81 o                         
  -1  -8   7          0.01         -0.03         1.19 o                         
   0  -8   7          1.70          2.64         0.92 o                         
   1  -8   7        112.71        113.88         5.50 o                         
   2  -8   7         22.43         21.48         3.15 o                         
   3  -8   7          4.59          2.51         1.41 o                         
  -4  -7   7         21.56         29.30         5.16 o                         
  -3  -7   7          0.95          0.56         1.45 o                         
  -2  -7   7          0.05          0.00         1.18 o                         
  -1  -7   7         78.26         74.34         2.46 o                         
   0  -7   7          7.31          7.87         1.07 o                         
   1  -7   7        664.59        788.74        16.06 o                         
   2  -7   7        162.18        181.54         4.68 o                         
   3  -7   7         23.80         25.34         1.90 o                         
   4  -7   7          9.35          7.35         1.77 o                         
  -5  -6   7          0.34          1.61         1.75 o                         
  -4  -6   7          0.14          0.25         1.10 o                         
  -3  -6   7         42.73         44.37         2.57 o                         
  -2  -6   7          8.63          6.74         1.16 o                         
  -1  -6   7          2.83          2.82         0.99 o                         
   0  -6   7        243.97        244.21         5.42 o                         
   1  -6   7        124.41        122.31         3.03 o                         
   2  -6   7         88.50         91.89         3.42 o                         
   3  -6   7         23.79         21.47         1.54 o                         
   4  -6   7          1.45          1.31         1.55 o                         
  -5  -5   7         13.80         16.48         1.91 o                         
  -4  -5   7         17.66         15.08         1.43 o                         
  -3  -5   7         30.11         21.99         1.35 o                         
  -2  -5   7          5.78          5.32         1.13 o                         
  -1  -5   7          0.02          0.64         0.79 o                         
   0  -5   7       1277.16       1278.47        22.51 o                         
   1  -5   7        435.91        448.46         7.54 o                         
   2  -5   7          0.43          0.30         0.69 o                         
   3  -5   7         15.52         15.20         1.91 o                         
   4  -5   7          5.73          6.08         1.38 o                         
   5  -5   7          3.71          3.87         1.93 o                         
  -5  -4   7          2.11          3.63         1.93 o                         
  -4  -4   7          0.34          2.84         1.21 o                         
  -3  -4   7         80.22         63.75         2.41 o                         
  -2  -4   7          2.64          1.45         1.05 o                         
  -1  -4   7         83.47         78.83         2.28 o                         
   0  -4   7       1277.70       1296.46        22.76 o                         
   1  -4   7        213.92        199.34         5.09 o                         
   2  -4   7         41.41         40.76         1.90 o                         
   3  -4   7         25.18         21.87         2.98 o                         
   4  -4   7          9.30          8.92         1.71 o                         
   5  -4   7          1.98          0.94         1.61 o                         
  -5  -3   7         26.17         21.17         2.22 o                         
  -4  -3   7         49.52         46.01         2.15 o                         
  -3  -3   7         68.70         65.23         2.18 o                         
  -2  -3   7          4.12          5.14         0.76 o                         
  -1  -3   7        466.48        468.57        10.03 o                         
   0  -3   7        518.59        492.71         9.93 o                         
   1  -3   7         79.60         71.63         3.16 o                         
   2  -3   7          0.14          0.33         0.65 o                         
   3  -3   7          7.58          5.84         0.91 o                         
   4  -3   7         10.21         11.86         1.30 o                         
   5  -3   7         56.43         65.67         2.77 o                         
  -6  -2   7          0.09         -1.97         2.89 o                         
  -5  -2   7         40.21         32.77         5.62 o                         
  -4  -2   7        117.74        106.48         3.08 o                         
  -3  -2   7          0.21         -0.41         0.83 o                         
  -2  -2   7         17.93         15.38         1.19 o                         
  -1  -2   7       1798.04       1812.58        28.81 o                         
   0  -2   7        123.41        121.43         2.80 o                         
   1  -2   7          0.06          0.25         0.39 o                         
   2  -2   7         48.64         39.64         1.28 o                         
   3  -2   7          7.54          6.20         0.87 o                         
   4  -2   7          3.17          2.36         1.08 o                         
   5  -2   7          1.29          1.60         1.45 o                         
   6  -2   7         99.05        105.88         3.90 o                         
  -6  -1   7          2.48         -0.33         2.94 o                         
  -5  -1   7          9.16          8.25         2.17 o                         
  -4  -1   7        116.29        117.29         3.84 o                         
  -3  -1   7          1.12          2.20         0.89 o                         
  -2  -1   7          1.14          0.57         0.60 o                         
  -1  -1   7        174.00        178.14         3.17 o                         
   0  -1   7        204.75        218.70         7.33 o                         
   1  -1   7         98.18         87.35         2.02 o                         
   2  -1   7        182.69        161.68         3.22 o                         
   3  -1   7          3.17          2.79         1.34 o                         
   4  -1   7         63.82         60.11         2.38 o                         
   5  -1   7         12.89         14.97         1.70 o                         
   6  -1   7         13.68         16.46         2.00 o                         
  -6   0   7         50.37         50.13         6.85 o                         
  -5   0   7         35.47         28.80         7.40 o                         
  -4   0   7          1.66          0.73         1.36 o                         
  -3   0   7        124.58        121.25         3.03 o                         
  -2   0   7        465.33        444.75         8.06 o                         
  -1   0   7          0.09          0.43         0.45 o                         
   0   0   7         88.01        104.27         3.37 o                         
   1   0   7         12.21         15.51         0.53 o                         
   2   0   7          2.78          1.88         0.54 o                         
   3   0   7          0.74          0.52         0.38 o                         
   4   0   7          0.87          0.73         0.63 o                         
   5   0   7        134.17        127.41         3.24 o                         
   6   0   7         13.77         13.01         1.70 o                         
  -6   1   7          1.58          1.37         5.20 o                         
  -5   1   7         37.61         39.94         3.42 o                         
  -4   1   7          4.88          4.30         1.45 o                         
  -3   1   7         17.77         16.71         1.40 o                         
  -2   1   7          0.95          1.03         0.55 o                         
  -1   1   7          8.80         10.98         0.69 o                         
   0   1   7        507.72        619.58        10.03 o                         
   1   1   7       1011.42       1096.49        16.24 o                         
   2   1   7         43.89         49.22         1.82 o                         
   3   1   7         53.74         48.26         1.46 o                         
   4   1   7          1.52          1.58         0.72 o                         
   5   1   7         43.60         46.65         2.86 o                         
   6   1   7          0.47         -0.17         1.20 o                         
  -5   2   7          0.96         -0.82         3.84 o                         
  -4   2   7         71.31         69.85         2.32 o                         
  -3   2   7          0.83          0.80         0.72 o                         
  -2   2   7          2.29          2.37         0.61 o                         
  -1   2   7         26.62         30.39         0.88 o                         
   0   2   7        662.63        846.01        13.59 o                         
   1   2   7        132.55        168.34         2.96 o                         
   2   2   7          0.00          0.12         0.40 o                         
   3   2   7          3.41          3.13         0.52 o                         
   4   2   7         21.99         20.63         1.13 o                         
   5   2   7         42.01         42.66         1.87 o                         
   6   2   7          7.46          7.89         1.32 o                         
  -6   3   7          6.37          7.67         3.56 o                         
  -5   3   7          5.42          3.29         2.47 o                         
  -4   3   7         46.31         49.54         2.39 o                         
  -3   3   7          5.90          4.11         0.85 o                         
  -2   3   7         49.02         50.23         1.25 o                         
  -1   3   7        346.19        408.16         6.26 o                         
   0   3   7       1383.14       1603.32        23.65 o                         
   1   3   7        212.56        253.80         3.70 o                         
   2   3   7         38.59         33.22         0.92 o                         
   3   3   7         32.56         25.99         0.98 o                         
   4   3   7          1.19          1.17         0.71 o                         
   5   3   7          1.85          1.67         1.01 o                         
   6   3   7          0.25         -0.01         1.25 o                         
   7   3   7          1.19          5.20         8.49 o                         
  -5   4   7          1.38          0.06         2.47 o                         
  -4   4   7         18.11         16.53         2.03 o                         
  -3   4   7         34.75         37.07         1.68 o                         
  -2   4   7          0.06          0.47         0.58 o                         
  -1   4   7        620.15        731.67        10.96 o                         
   0   4   7         72.73         83.06         1.52 o                         
   1   4   7          2.22          1.43         0.36 o                         
   2   4   7          7.69          7.60         0.62 o                         
   3   4   7          9.79          8.30         0.74 o                         
   4   4   7        233.75        222.65         4.86 o                         
   5   4   7          0.01          0.42         0.99 o                         
   6   4   7         52.60         47.07         3.70 o                         
   7   4   7          8.69          7.84         2.64 o                         
  -5   5   7        177.64        193.22         7.02 o                         
  -4   5   7          1.31          1.63         1.69 o                         
  -3   5   7         25.20         26.37         1.46 o                         
  -2   5   7        163.79        176.47         3.22 o                         
  -1   5   7        835.82        919.20        14.80 o                         
   0   5   7         37.86         33.62         0.82 o                         
   1   5   7         46.74         42.44         0.97 o                         
   2   5   7         22.13         17.82         0.68 o                         
   3   5   7        216.69        231.72         4.01 o                         
   4   5   7          3.32          4.35         0.91 o                         
   5   5   7         15.42         10.87         1.41 o                         
   6   5   7         26.87         21.09         3.84 o                         
   7   5   7          2.94          1.85         2.57 o                         
  -5   6   7          0.76          0.78         2.39 o                         
  -4   6   7         68.64         78.38         5.48 o                         
  -3   6   7          1.44          2.07         1.01 o                         
  -2   6   7          0.35          0.42         0.82 o                         
  -1   6   7          3.61          3.77         0.67 o                         
   0   6   7         13.53         15.04         0.61 o                         
   1   6   7          1.73          3.17         0.44 o                         
   2   6   7          8.62          7.13         0.53 o                         
   3   6   7        189.71        188.45         3.86 o                         
   4   6   7         15.28         14.21         1.28 o                         
   5   6   7         68.67         62.62         3.28 o                         
   6   6   7          1.83          1.93         2.03 o                         
   7   6   7          0.00          1.52         2.78 o                         
  -5   7   7          0.00         -1.26         2.23 o                         
  -4   7   7          0.65          0.57         1.55 o                         
  -3   7   7         41.84         41.68         2.49 o                         
  -2   7   7        421.68        450.52         9.28 o                         
  -1   7   7          2.18          3.14         0.75 o                         
   0   7   7         15.08         14.43         0.83 o                         
   1   7   7         13.75         15.92         1.29 o                         
   2   7   7        393.69        446.29         6.83 o                         
   3   7   7          6.96         11.13         1.00 o                         
   4   7   7         19.00         11.80         0.99 o                         
   5   7   7        156.98        122.28         4.72 o                         
   6   7   7          7.60          6.69         4.11 o                         
   7   7   7         10.14         17.67         3.79 o                         
  -5   8   7         15.34         15.34         6.30 o                         
  -4   8   7         10.00         12.19         1.82 o                         
  -3   8   7        117.43        127.41         3.97 o                         
  -2   8   7          2.40          2.81         0.98 o                         
  -1   8   7          0.27          0.82         0.78 o                         
   0   8   7          1.38          1.34         0.66 o                         
   1   8   7          8.55          8.39         0.80 o                         
   2   8   7         47.31         46.62         1.56 o                         
   3   8   7         32.25         25.70         1.81 o                         
   4   8   7          2.71          1.51         1.08 o                         
   5   8   7         16.18         22.51         4.25 o                         
   6   8   7          2.68          0.27         3.84 o                         
  -4   9   7          0.56          0.56         1.73 o                         
  -3   9   7        121.14        121.00         3.90 o                         
  -2   9   7          4.64          5.35         1.08 o                         
  -1   9   7          1.07          1.26         0.86 o                         
   0   9   7         50.03         51.34         1.94 o                         
   1   9   7         88.54         91.79         2.89 o                         
   2   9   7         41.69         43.08         1.57 o                         
   3   9   7          5.30          3.33         0.80 o                         
   4   9   7        119.00         92.86         3.06 o                         
   5   9   7          3.99          4.70         1.97 o                         
   6   9   7         47.43         38.35         5.20 o                         
  -4  10   7         49.38         51.71         2.92 o                         
  -3  10   7          6.33          6.89         1.73 o                         
  -2  10   7         10.75         11.03         1.72 o                         
  -1  10   7         37.23         37.01         1.98 o                         
   0  10   7         18.27         19.13         1.27 o                         
   1  10   7          5.52          6.05         0.87 o                         
   2  10   7         15.67         14.73         1.07 o                         
   3  10   7        123.24        104.89         3.56 o                         
   4  10   7          2.27          3.48         1.20 o                         
   5  10   7         10.32          4.49         1.82 o                         
   6  10   7          0.30          0.75         2.48 o                         
  -3  11   7          0.46          1.89         1.38 o                         
  -2  11   7          2.94          3.23         1.05 o                         
  -1  11   7         21.73         20.19         1.90 o                         
   0  11   7          0.97          1.66         0.87 o                         
   1  11   7         63.66         67.88         3.44 o                         
   2  11   7          0.34         -0.20         0.87 o                         
   3  11   7          3.02          1.51         1.13 o                         
   4  11   7          0.03          0.71         1.37 o                         
   5  11   7         22.89         17.53         2.74 o                         
   6  11   7          0.12          0.00         2.74 o                         
  -3  12   7          8.55         10.62         3.03 o                         
  -2  12   7        117.34        116.48         3.30 o                         
  -1  12   7          6.64          5.50         1.05 o                         
   0  12   7          4.40          3.97         1.00 o                         
   1  12   7          3.17          2.36         1.32 o                         
   2  12   7         85.10         79.10         2.70 o                         
   3  12   7          0.99          0.40         1.03 o                         
   4  12   7         10.44          8.90         1.66 o                         
   5  12   7         42.08         56.43         4.93 o                         
   6  12   7          2.58          4.66         3.56 o                         
  -2  13   7          0.54          0.89         2.42 o                         
  -1  13   7          1.60         -0.06         1.58 o                         
   0  13   7         46.59         48.69         2.39 o                         
   1  13   7          2.06          1.08         0.91 o                         
   2  13   7          7.67          8.18         1.22 o                         
   3  13   7          0.06          0.12         1.20 o                         
   4  13   7          1.47          1.46         1.45 o                         
   5  13   7          0.16          0.32         2.07 o                         
  -2  14   7          2.45          4.09         3.54 o                         
  -1  14   7          1.87          2.03         2.04 o                         
   0  14   7          4.75          5.41         1.94 o                         
   1  14   7          0.27         -0.40         1.71 o                         
   2  14   7          0.28          0.00         1.10 o                         
   3  14   7          8.73         11.23         1.47 o                         
   4  14   7        172.48        217.89         6.06 o                         
  -1  15   7         10.80         12.52         3.73 o                         
   0  15   7          2.28          1.10         2.32 o                         
   1  15   7          1.43          2.44         2.17 o                         
   2  15   7          4.67          2.44         2.30 o                         
   3  15   7         11.04         11.76         1.70 o                         
   4  15   7         13.02         14.29         3.35 o                         
   2  16   7          8.27          4.38         3.84 o                         
  -2  -9   8          0.37          0.93         1.79 o                         
  -1  -9   8          0.00          0.47         1.49 o                         
   0  -9   8         27.66         29.79         2.79 o                         
  -3  -8   8         27.03         30.59         2.62 o                         
  -2  -8   8          0.00          0.60         1.53 o                         
  -1  -8   8         18.47         26.69         1.76 o                         
   0  -8   8         57.51         59.99         2.39 o                         
   1  -8   8          0.50          1.10         2.80 o                         
  -4  -7   8          3.97          3.72         2.39 o                         
  -3  -7   8          3.94          1.76         1.82 o                         
  -2  -7   8          1.40          0.58         1.48 o                         
  -1  -7   8         11.52         12.96         1.37 o                         
   0  -7   8         74.64         78.08         2.62 o                         
   1  -7   8          0.80          1.12         2.42 o                         
   2  -7   8          6.26          6.71         1.78 o                         
   3  -7   8          0.71          1.37         1.42 o                         
  -4  -6   8          0.34         -0.43         2.02 o                         
  -3  -6   8         16.78         17.60         1.99 o                         
  -2  -6   8          0.10         -0.20         1.28 o                         
  -1  -6   8         50.96         45.36         2.14 o                         
   0  -6   8        194.17        193.83         4.54 o                         
   1  -6   8        176.66        190.20         4.04 o                         
   2  -6   8          6.50          5.53         0.94 o                         
   3  -6   8          1.75          1.69         1.12 o                         
   4  -6   8          0.04         -0.07         1.72 o                         
  -5  -5   8          0.53          1.77         1.86 o                         
  -4  -5   8          2.63          2.81         1.24 o                         
  -3  -5   8         10.44          9.29         1.62 o                         
  -2  -5   8          0.12         -0.56         1.10 o                         
  -1  -5   8          5.55          5.58         1.12 o                         
   0  -5   8        336.86        334.98         8.20 o                         
   1  -5   8        148.22        154.44         3.38 o                         
   2  -5   8          0.00         -0.58         0.72 o                         
   3  -5   8          7.42          8.06         1.59 o                         
   4  -5   8          0.17          1.67         1.45 o                         
  -5  -4   8         23.00         21.44         3.21 o                         
  -4  -4   8         25.04         29.20         1.76 o                         
  -3  -4   8         70.16         64.04         2.19 o                         
  -2  -4   8          0.97          0.31         1.10 o                         
  -1  -4   8        555.29        552.77        13.06 o                         
   0  -4   8        147.37        146.87         3.50 o                         
   1  -4   8         78.08         73.28         1.93 o                         
   2  -4   8          2.50          1.77         0.69 o                         
   3  -4   8          0.05         -0.61         0.91 o                         
   4  -4   8          0.26         -0.02         1.32 o                         
   5  -4   8          5.10          5.11         1.74 o                         
  -5  -3   8          0.16         -0.02         2.05 o                         
  -4  -3   8         33.61         26.06         1.93 o                         
  -3  -3   8          1.15          0.85         0.92 o                         
  -2  -3   8         29.72         26.48         1.20 o                         
  -1  -3   8       1148.09       1139.15        26.04 o                         
   0  -3   8        387.17        368.62         7.62 o                         
   1  -3   8          4.63          6.07         1.23 o                         
   2  -3   8         30.20         29.65         1.64 o                         
   3  -3   8         19.35         18.93         2.39 o                         
   4  -3   8          6.15          6.17         1.28 o                         
   5  -3   8         12.90         15.10         2.02 o                         
  -5  -2   8          5.33          6.38         2.08 o                         
  -4  -2   8        219.71        217.35         5.19 o                         
  -3  -2   8         58.44         49.62         2.05 o                         
  -2  -2   8        312.20        307.70         6.49 o                         
  -1  -2   8          7.00          7.35         0.79 o                         
   0  -2   8        362.26        342.48         7.08 o                         
   1  -2   8          2.38          0.89         0.60 o                         
   2  -2   8         69.68         65.61         1.93 o                         
   3  -2   8          2.00          1.81         0.91 o                         
   4  -2   8         31.08         32.10         2.57 o                         
   5  -2   8          5.60          7.90         1.70 o                         
   6  -2   8          6.33          6.85         5.20 o                         
  -5  -1   8         51.07         43.91         3.29 o                         
  -4  -1   8         15.52         14.40         1.48 o                         
  -3  -1   8         31.49         31.53         1.53 o                         
  -2  -1   8        789.83        787.55        15.71 o                         
  -1  -1   8        335.86        324.53         6.00 o                         
   0  -1   8         75.11         61.60         3.43 o                         
   1  -1   8         19.92         16.38         0.90 o                         
   2  -1   8        108.72        102.30         3.19 o                         
   3  -1   8         74.89         71.75         4.90 o                         
   4  -1   8          8.08         10.29         2.49 o                         
   5  -1   8        234.23        242.09         6.50 o                         
   6  -1   8        115.18        123.77         4.18 o                         
  -5   0   8        186.93        192.77         7.22 o                         
  -4   0   8         53.05         50.32         2.74 o                         
  -3   0   8          6.14          6.65         1.07 o                         
  -2   0   8        358.35        361.36         6.71 o                         
  -1   0   8        119.87        115.96         2.48 o                         
   0   0   8          1.85          1.78         0.41 o                         
   1   0   8        519.09        534.58        10.71 o                         
   2   0   8          2.65          5.08         0.60 o                         
   3   0   8         20.81         23.77         1.39 o                         
   4   0   8          2.14          1.43         1.02 o                         
   5   0   8         19.64         17.54         1.73 o                         
   6   0   8         64.26         66.08         3.58 o                         
  -5   1   8         19.07         20.21         2.76 o                         
  -4   1   8          1.47          1.96         1.39 o                         
  -3   1   8         41.08         40.89         1.77 o                         
  -2   1   8        121.11        113.97         2.57 o                         
  -1   1   8        186.72        162.75         3.20 o                         
   0   1   8         24.27         29.38         0.99 o                         
   1   1   8         92.19         88.00         1.59 o                         
   2   1   8         46.83         47.38         1.30 o                         
   3   1   8          1.99          1.76         0.58 o                         
   4   1   8        763.58        755.53        15.09 o                         
   5   1   8        332.97        336.61         7.20 o                         
   6   1   8          2.06          2.54         1.25 o                         
  -5   2   8          4.10          7.40         4.11 o                         
  -4   2   8         50.04         45.93         2.62 o                         
  -3   2   8        365.45        408.77         7.69 o                         
  -2   2   8         34.66         29.96         1.29 o                         
  -1   2   8          2.78          2.80         0.55 o                         
   0   2   8        374.71        399.54         6.61 o                         
   1   2   8          4.00          6.36         0.48 o                         
   2   2   8         12.06         10.42         0.65 o                         
   3   2   8         43.00         40.77         1.39 o                         
   4   2   8        267.84        265.29         5.70 o                         
   5   2   8        120.29        115.87         3.08 o                         
   6   2   8         23.10         20.78         1.64 o                         
  -4   3   8         39.33         40.34         2.17 o                         
  -3   3   8         25.89         24.82         1.77 o                         
  -2   3   8         99.93         89.89         2.57 o                         
  -1   3   8         95.06        101.26         2.83 o                         
   0   3   8         10.67         12.79         0.78 o                         
   1   3   8         32.94         22.21         0.88 o                         
   2   3   8          0.69          1.79         0.47 o                         
   3   3   8        781.11        785.89        13.92 o                         
   4   3   8        451.93        426.44         8.79 o                         
   5   3   8         88.73         89.87         2.64 o                         
   6   3   8          6.35          6.84         1.43 o                         
  -5   4   8         37.64         33.15         3.84 o                         
  -4   4   8         85.16         90.63         5.07 o                         
  -3   4   8         57.70         54.21         2.41 o                         
  -2   4   8          6.91          4.96         0.72 o                         
  -1   4   8         48.99         71.37         1.88 o                         
   0   4   8          5.81          7.28         0.67 o                         
   1   4   8         78.06         83.83         2.26 o                         
   2   4   8         43.17         33.77         0.99 o                         
   3   4   8        506.16        518.99         9.36 o                         
   4   4   8         35.51         31.48         1.46 o                         
   5   4   8         13.19         13.54         1.50 o                         
   6   4   8          0.01         -0.10         1.50 o                         
  -5   5   8         18.30         18.14         2.82 o                         
  -4   5   8          3.52          4.16         1.90 o                         
  -3   5   8          9.98         10.98         1.47 o                         
  -2   5   8          6.71          5.40         0.79 o                         
  -1   5   8          7.45          7.02         0.57 o                         
   0   5   8        166.34        142.73         3.40 o                         
   1   5   8        128.74        126.61         2.19 o                         
   2   5   8        127.06        133.63         2.48 o                         
   3   5   8        177.69        170.25         3.40 o                         
   4   5   8        168.95        154.17         3.62 o                         
   5   5   8         32.71         26.07         2.81 o                         
   6   5   8          0.49          0.22         1.82 o                         
   7   5   8          1.38          0.82         4.93 o                         
  -5   6   8          0.84          1.86         2.61 o                         
  -4   6   8          2.96          0.05         1.90 o                         
  -3   6   8          0.97          0.13         1.21 o                         
  -2   6   8        312.95        339.14         7.71 o                         
  -1   6   8          0.07          0.39         0.63 o                         
   0   6   8         11.70         12.55         0.83 o                         
   1   6   8         10.23         10.73         0.60 o                         
   2   6   8        156.58        157.87         2.69 o                         
   3   6   8          3.78          3.29         0.62 o                         
   4   6   8          2.77          2.29         0.87 o                         
   5   6   8         81.26         67.89         2.84 o                         
   6   6   8          0.03         -0.94         1.97 o                         
   7   6   8          3.93          5.75         3.29 o                         
  -5   7   8          0.06          0.57         2.47 o                         
  -4   7   8          0.03         -0.45         1.90 o                         
  -3   7   8          8.32          6.84         1.20 o                         
  -2   7   8         30.73         33.21         1.62 o                         
  -1   7   8         18.03         14.29         1.78 o                         
   0   7   8        226.40        225.35         4.38 o                         
   1   7   8          1.38          0.74         0.47 o                         
   2   7   8         43.89         44.29         1.16 o                         
   3   7   8         24.90         22.98         1.24 o                         
   4   7   8         77.44         57.55         3.17 o                         
   5   7   8         42.53         43.43         3.08 o                         
   6   7   8         56.95         55.61         3.67 o                         
   7   7   8         17.25         18.90         4.11 o                         
  -4   8   8          0.01          0.00         1.93 o                         
  -3   8   8        109.49        102.95         3.08 o                         
  -2   8   8          5.70          4.76         1.04 o                         
  -1   8   8          0.10          0.46         0.79 o                         
   0   8   8          3.73          3.90         0.78 o                         
   1   8   8          3.64          4.18         0.86 o                         
   2   8   8         31.10         29.52         1.09 o                         
   3   8   8         23.41         16.75         1.56 o                         
   4   8   8        244.66        197.40         4.04 o                         
   5   8   8          1.77          0.01         1.83 o                         
   6   8   8         16.04         22.38         2.76 o                         
  -4   9   8         11.94         10.33         2.74 o                         
  -3   9   8         62.06         61.93         3.04 o                         
  -2   9   8          1.72          1.30         1.07 o                         
  -1   9   8         59.81         60.38         2.09 o                         
   0   9   8         13.81         14.12         1.10 o                         
   1   9   8         54.39         60.51         1.99 o                         
   2   9   8          7.74          5.52         0.86 o                         
   3   9   8         33.37         24.07         1.65 o                         
   4   9   8        149.00        129.99         3.89 o                         
   5   9   8        104.15         95.96         4.44 o                         
   6   9   8          0.41          1.92         4.11 o                         
  -4  10   8          0.14         -0.72         2.02 o                         
  -3  10   8          4.73          5.30         1.63 o                         
  -2  10   8          0.31          0.59         1.13 o                         
  -1  10   8          6.08          4.94         1.00 o                         
   0  10   8         15.69         16.30         1.15 o                         
   1  10   8          6.27          5.37         0.91 o                         
   2  10   8          5.20          5.08         0.98 o                         
   3  10   8        120.59        103.13         5.34 o                         
   4  10   8          8.07          7.48         1.44 o                         
   5  10   8          9.74         10.11         2.07 o                         
   6  10   8          0.01          1.92         4.11 o                         
  -3  11   8          8.68          8.24         1.76 o                         
  -2  11   8          1.42          1.04         1.17 o                         
  -1  11   8        120.03        121.59         3.30 o                         
   0  11   8         78.57         83.68         2.53 o                         
   1  11   8         14.05         12.91         1.34 o                         
   2  11   8          6.04          4.65         0.94 o                         
   3  11   8        216.31        174.32         5.91 o                         
   4  11   8         20.27         19.74         1.91 o                         
   5  11   8         21.58         30.41         3.29 o                         
   6  11   8         40.74         58.35         4.14 o                         
  -3  12   8          2.56          3.12         1.64 o                         
  -2  12   8          0.41         -0.02         1.20 o                         
  -1  12   8          1.24          1.18         1.05 o                         
   0  12   8          1.09          1.15         0.98 o                         
   1  12   8          0.26          0.48         0.97 o                         
   2  12   8          0.90          0.27         1.36 o                         
   3  12   8          5.62          5.71         1.22 o                         
   4  12   8          0.32         -0.21         1.57 o                         
   5  12   8          7.79          9.04         2.74 o                         
   6  12   8          0.54         -1.64         3.29 o                         
  -2  13   8         93.42         98.75         3.50 o                         
  -1  13   8         46.52         49.33         2.12 o                         
   0  13   8          5.79          7.01         1.19 o                         
   1  13   8          3.16          2.42         1.59 o                         
   2  13   8        133.82        114.79         4.90 o                         
   3  13   8          3.05          1.89         1.22 o                         
   4  13   8         18.02         21.28         2.23 o                         
   5  13   8         13.62         11.23         3.01 o                         
  -2  14   8         12.58         10.68         4.11 o                         
  -1  14   8          1.53          3.30         2.21 o                         
   0  14   8          0.26          0.53         1.10 o                         
   1  14   8         64.29         64.42         4.92 o                         
   2  14   8          0.00         -0.55         1.25 o                         
   3  14   8          0.12          0.61         1.39 o                         
   4  14   8          0.23          0.87         1.90 o                         
  -1  15   8         26.43         34.99         5.23 o                         
   0  15   8          4.04          4.66         2.52 o                         
   1  15   8         46.42         42.08         3.16 o                         
   2  15   8          1.42          1.03         1.32 o                         
   3  15   8          5.85          7.37         1.68 o                         
   4  15   8          0.07          0.27         4.11 o                         
   1  16   8          2.25          1.37         3.56 o                         
   2  16   8          0.02          1.10         3.56 o                         
  -1  -9   9         16.25         22.25         2.27 o                         
   0  -9   9          7.51          9.08         2.19 o                         
  -2  -8   9         10.24         12.89         2.77 o                         
  -1  -8   9          2.42          2.36         1.62 o                         
   0  -8   9         32.33         36.72         3.42 o                         
   1  -8   9          0.09          0.12         3.19 o                         
  -3  -7   9          2.21          3.12         2.11 o                         
  -2  -7   9          1.69          1.42         1.70 o                         
  -1  -7   9          2.48          3.29         1.39 o                         
   0  -7   9          4.05          2.60         1.20 o                         
   1  -7   9         39.97         44.06         3.68 o                         
   2  -7   9          2.74          3.01         2.50 o                         
   3  -7   9          0.03         -0.39         1.45 o                         
  -4  -6   9          0.13          1.14         2.42 o                         
  -3  -6   9          8.94          6.68         2.03 o                         
  -2  -6   9          3.82          5.02         1.53 o                         
  -1  -6   9         39.35         36.87         2.19 o                         
   0  -6   9          1.32          1.59         1.08 o                         
   1  -6   9         25.99         30.73         1.86 o                         
   2  -6   9         36.75         33.84         2.73 o                         
   3  -6   9          2.42          2.27         1.40 o                         
  -4  -5   9          2.32          1.83         1.31 o                         
  -3  -5   9          1.42          0.38         1.65 o                         
  -2  -5   9         17.15         15.39         1.59 o                         
  -1  -5   9         41.84         39.68         3.11 o                         
   0  -5   9        174.91        175.98         7.72 o                         
   1  -5   9         13.88         15.89         1.29 o                         
   2  -5   9          6.68          6.19         0.93 o                         
   3  -5   9          0.35          0.52         1.17 o                         
   4  -5   9          6.43          5.32         1.79 o                         
  -5  -4   9          0.49          1.10         5.20 o                         
  -4  -4   9         94.44         97.85         3.28 o                         
  -3  -4   9          1.37         -0.52         0.88 o                         
  -2  -4   9          2.97          2.25         1.28 o                         
  -1  -4   9          0.58         -0.09         1.05 o                         
   0  -4   9         68.90         69.03         2.56 o                         
   1  -4   9        137.52        137.15         3.10 o                         
   2  -4   9         30.77         32.69         1.57 o                         
   3  -4   9         15.08         16.13         2.42 o                         
   4  -4   9         18.05         19.98         2.51 o                         
  -5  -3   9         11.59         13.65         2.42 o                         
  -4  -3   9          0.64          1.51         1.35 o                         
  -3  -3   9          2.44          3.26         1.00 o                         
  -2  -3   9         46.69         47.03         2.67 o                         
  -1  -3   9        146.92        138.65         4.07 o                         
   0  -3   9         26.82         26.19         1.38 o                         
   1  -3   9         20.80         21.08         1.75 o                         
   2  -3   9         25.79         25.39         1.36 o                         
   3  -3   9         22.91         20.11         2.23 o                         
   4  -3   9         30.21         31.35         2.01 o                         
   5  -3   9         22.37         21.51         2.15 o                         
  -5  -2   9         67.81         82.12         4.23 o                         
  -4  -2   9         15.62         15.84         1.58 o                         
  -3  -2   9          9.90          9.59         1.23 o                         
  -2  -2   9          9.23          8.96         1.07 o                         
  -1  -2   9       1015.65       1003.21        19.93 o                         
   0  -2   9        153.79        143.23         3.40 o                         
   1  -2   9         48.88         50.05         1.72 o                         
   2  -2   9         14.49         12.46         1.03 o                         
   3  -2   9         34.63         33.12         1.79 o                         
   4  -2   9         21.70         18.09         2.06 o                         
   5  -2   9          0.00          0.48         1.65 o                         
  -5  -1   9          0.53          0.27         2.36 o                         
  -4  -1   9          1.19          2.48         1.33 o                         
  -3  -1   9         17.57         20.30         1.38 o                         
  -2  -1   9         18.11         19.07         1.65 o                         
  -1  -1   9         14.72         15.33         0.85 o                         
   0  -1   9          0.76          0.41         0.63 o                         
   1  -1   9         32.50         31.90         1.19 o                         
   2  -1   9         44.00         38.45         1.38 o                         
   3  -1   9          0.00          0.15         0.85 o                         
   4  -1   9         33.23         34.16         1.96 o                         
   5  -1   9         15.52         16.03         1.82 o                         
   6  -1   9          1.67          1.37         5.20 o                         
  -5   0   9         18.95         18.63         2.89 o                         
  -4   0   9         14.75         13.78         2.47 o                         
  -3   0   9         45.78         47.06         1.95 o                         
  -2   0   9       1439.52       1461.24        25.68 o                         
  -1   0   9         45.25         44.24         1.49 o                         
   0   0   9          1.00          0.71         0.44 o                         
   1   0   9         10.48         10.83         0.80 o                         
   2   0   9         29.32         25.41         1.11 o                         
   3   0   9          0.37         -0.20         0.85 o                         
   4   0   9        114.56        116.06         3.59 o                         
   5   0   9        104.04         99.49         8.08 o                         
   6   0   9          7.89          6.70         2.11 o                         
  -5   1   9          0.02         -0.63         2.43 o                         
  -4   1   9          5.50          6.31         1.87 o                         
  -3   1   9        314.40        323.79         7.01 o                         
  -2   1   9          2.78          2.86         0.82 o                         
  -1   1   9        137.98        126.30         2.68 o                         
   0   1   9          0.57         -0.11         0.49 o                         
   1   1   9         31.47         32.72         0.94 o                         
   2   1   9         35.29         33.46         0.92 o                         
   3   1   9          7.38          5.24         0.88 o                         
   4   1   9        478.40        478.09         9.74 o                         
   5   1   9        182.88        192.52         9.42 o                         
   6   1   9         10.02          9.06         1.30 o                         
  -5   2   9          0.22         -0.49         2.76 o                         
  -4   2   9         46.51         51.87         2.88 o                         
  -3   2   9        383.02        385.23         8.25 o                         
  -2   2   9          7.20          6.00         0.86 o                         
  -1   2   9        124.31        117.99         3.06 o                         
   0   2   9          7.88          9.70         1.52 o                         
   1   2   9          2.56          1.98         0.46 o                         
   2   2   9         23.65         20.65         0.86 o                         
   3   2   9        328.40        316.07         6.56 o                         
   4   2   9         88.92         88.84         3.31 o                         
   5   2   9         16.73         16.09         1.28 o                         
   6   2   9          2.69          2.63         1.36 o                         
  -4   3   9        196.53        209.83         6.52 o                         
  -3   3   9         45.79         47.23         2.19 o                         
  -2   3   9        225.90        222.01         4.38 o                         
  -1   3   9         73.03         66.42         1.73 o                         
   0   3   9         49.91         48.35         1.66 o                         
   1   3   9          3.72          5.07         0.56 o                         
   2   3   9         13.34         11.21         0.73 o                         
   3   3   9       1569.94       1576.18        30.85 o                         
   4   3   9       1077.74       1047.04        20.75 o                         
   5   3   9          3.12          2.42         0.96 o                         
   6   3   9          8.30          7.11         1.50 o                         
  -4   4   9          4.31          5.45         2.42 o                         
  -3   4   9         18.47         18.08         1.32 o                         
  -2   4   9         81.64         75.88         2.07 o                         
  -1   4   9         19.58         20.75         1.47 o                         
   0   4   9        261.82        287.17         4.90 o                         
   1   4   9         82.39         78.79         1.56 o                         
   2   4   9        111.94        111.22         2.41 o                         
   3   4   9         33.46         30.67         1.29 o                         
   4   4   9        235.33        236.99         5.19 o                         
   5   4   9         17.71         17.19         1.36 o                         
   6   4   9         10.22         10.09         1.57 o                         
  -5   5   9          4.57          3.84         3.29 o                         
  -4   5   9         55.94         54.69         4.11 o                         
  -3   5   9        103.67        106.21         3.58 o                         
  -2   5   9         53.90         51.38         1.97 o                         
  -1   5   9        227.35        217.52         3.87 o                         
   0   5   9        325.05        339.25         6.25 o                         
   1   5   9        138.35        131.83         2.32 o                         
   2   5   9       1204.01       1285.39        22.57 o                         
   3   5   9       1548.10       1563.81        27.42 o                         
   4   5   9         31.45         29.09         1.39 o                         
   5   5   9          1.46          1.16         1.16 o                         
   6   5   9         25.64         22.21         2.48 o                         
  -5   6   9         73.85         82.30         5.17 o                         
  -4   6   9         29.97         31.17         2.88 o                         
  -3   6   9          3.54          2.34         1.37 o                         
  -2   6   9         10.75         10.98         1.35 o                         
  -1   6   9        247.97        252.96         4.92 o                         
   0   6   9         50.54         47.97         1.31 o                         
   1   6   9         58.91         54.43         1.59 o                         
   2   6   9        540.59        564.46         9.28 o                         
   3   6   9        305.24        312.36         5.88 o                         
   4   6   9         15.84         11.07         1.07 o                         
   5   6   9         67.10         60.05         2.70 o                         
   6   6   9         18.34         14.79         2.28 o                         
  -5   7   9         21.46         15.01         3.31 o                         
  -4   7   9         16.61         13.28         2.47 o                         
  -3   7   9         20.96         19.40         1.86 o                         
  -2   7   9        128.29        122.99         3.27 o                         
  -1   7   9        220.43        220.14         5.22 o                         
   0   7   9        168.33        163.18         3.80 o                         
   1   7   9         95.00        102.28         2.09 o                         
   2   7   9        580.82        606.38         9.95 o                         
   3   7   9          5.04          4.16         0.80 o                         
   4   7   9          0.86          1.10         1.25 o                         
   5   7   9         42.72         50.75         3.16 o                         
   6   7   9         16.90         17.37         2.48 o                         
  -4   8   9          0.41          1.48         2.18 o                         
  -3   8   9         10.75          7.24         1.56 o                         
  -2   8   9         60.46         53.83         2.19 o                         
  -1   8   9          0.15         -0.04         0.83 o                         
   0   8   9        170.56        176.54         4.07 o                         
   1   8   9        467.95        504.93         9.19 o                         
   2   8   9         66.50         64.65         1.65 o                         
   3   8   9          0.65         -0.03         0.78 o                         
   4   8   9         32.39         34.08         2.06 o                         
   5   8   9          2.51          1.49         1.83 o                         
   6   8   9          0.00          0.22         2.28 o                         
  -4   9   9          7.22          5.66         2.45 o                         
  -3   9   9         28.30         25.10         2.36 o                         
  -2   9   9         20.56         22.20         1.50 o                         
  -1   9   9         54.86         52.23         2.01 o                         
   0   9   9         27.18         25.11         1.52 o                         
   1   9   9         24.68         25.87         1.54 o                         
   2   9   9          5.98          5.76         0.99 o                         
   3   9   9          6.13          4.07         1.03 o                         
   4   9   9          0.75          3.03         1.29 o                         
   5   9   9         51.66         52.32         5.20 o                         
   6   9   9          3.45          5.20         4.11 o                         
  -4  10   9         43.54         23.83         6.57 o                         
  -3  10   9          6.50          4.15         1.70 o                         
  -2  10   9          2.18          1.65         1.24 o                         
  -1  10   9         53.70         56.92         2.25 o                         
   0  10   9         56.38         63.46         2.18 o                         
   1  10   9          0.00         -0.02         0.90 o                         
   2  10   9          5.20          5.76         1.04 o                         
   3  10   9         37.10         28.55         4.25 o                         
   4  10   9          0.69          1.90         1.51 o                         
   5  10   9          0.00          0.00         1.97 o                         
   6  10   9          0.47         -0.27         4.66 o                         
  -3  11   9          0.00         -0.22         1.76 o                         
  -2  11   9         15.87         13.65         1.47 o                         
  -1  11   9          5.16          5.31         1.23 o                         
   0  11   9          1.17          0.79         0.94 o                         
   1  11   9         24.61         23.77         1.98 o                         
   2  11   9          7.86          6.68         1.12 o                         
   3  11   9          7.62          1.92         2.47 o                         
   4  11   9         51.36         41.64         4.25 o                         
   5  11   9         16.03         12.60         2.74 o                         
   6  11   9         29.56         39.17         6.85 o                         
  -3  12   9          0.26          0.55         1.83 o                         
  -2  12   9         13.85         10.94         1.58 o                         
  -1  12   9          3.57          1.09         1.16 o                         
   0  12   9          1.66          1.26         1.03 o                         
   1  12   9          7.66          8.27         1.16 o                         
   2  12   9        195.07        182.54         4.55 o                         
   3  12   9          0.00          0.34         1.51 o                         
   4  12   9          0.19          1.37         1.71 o                         
   5  12   9          7.88         10.14         3.01 o                         
  -2  13   9         18.99         18.71         1.82 o                         
  -1  13   9          3.42          3.24         1.23 o                         
   0  13   9          8.79          9.52         1.36 o                         
   1  13   9          0.94          0.91         1.17 o                         
   2  13   9          1.84          0.55         1.74 o                         
   3  13   9         15.40          8.61         1.56 o                         
   4  13   9         25.27         15.17         2.17 o                         
   5  13   9          1.40          1.37         2.74 o                         
  -1  14   9         19.65         22.25         1.66 o                         
   0  14   9          6.28          7.16         1.30 o                         
   1  14   9         86.83         86.52         4.59 o                         
   2  14   9          1.94          0.38         1.28 o                         
   3  14   9          0.02         -0.46         1.45 o                         
   4  14   9          0.10         -1.05         2.03 o                         
   0  15   9          3.62          4.79         1.33 o                         
   1  15   9         48.86         46.46         4.24 o                         
   2  15   9          0.07          0.42         1.50 o                         
   3  15   9          3.52          2.67         1.68 o                         
   4  15   9         12.58         11.23         4.66 o                         
   2  16   9          2.66          2.19         1.72 o                         
  -1  -8  10         42.38         55.59         3.08 o                         
   0  -8  10         14.19         19.13         2.25 o                         
  -2  -7  10         23.84         27.81         2.48 o                         
  -1  -7  10         10.29         13.96         1.79 o                         
   0  -7  10          2.51          2.22         1.43 o                         
   1  -7  10          2.65          3.16         1.25 o                         
   2  -7  10          0.79          0.51         3.39 o                         
  -3  -6  10          0.00         -0.75         2.07 o                         
  -2  -6  10         77.60         92.57         3.72 o                         
  -1  -6  10         34.26         35.53         2.47 o                         
   0  -6  10         31.81         31.03         2.02 o                         
   1  -6  10          0.07          0.01         1.20 o                         
   2  -6  10          4.07          3.92         1.17 o                         
   3  -6  10          0.88          0.97         1.45 o                         
  -4  -5  10          1.77          1.18         3.29 o                         
  -3  -5  10         39.05         44.02         2.98 o                         
  -2  -5  10          5.16          6.10         1.65 o                         
  -1  -5  10          7.99          5.75         1.34 o                         
   0  -5  10          0.11          0.53         1.17 o                         
   1  -5  10          1.90          2.75         1.12 o                         
   2  -5  10          0.01         -0.38         0.93 o                         
   3  -5  10          4.75          6.81         2.70 o                         
   4  -5  10          5.13          6.30         5.20 o                         
  -4  -4  10          0.33          0.24         1.45 o                         
  -3  -4  10         57.86         62.38         3.40 o                         
  -2  -4  10          1.71          1.51         1.34 o                         
  -1  -4  10          5.76          5.07         1.30 o                         
   0  -4  10         15.74         16.42         1.53 o                         
   1  -4  10         17.83         19.50         1.18 o                         
   2  -4  10         13.89         11.79         1.39 o                         
   3  -4  10         22.22         25.11         1.87 o                         
   4  -4  10          0.26          0.40         1.70 o                         
  -4  -3  10         17.93         19.26         1.75 o                         
  -3  -3  10          3.51          5.40         1.15 o                         
  -2  -3  10          0.41          0.80         1.28 o                         
  -1  -3  10         62.29         57.06         2.39 o                         
   0  -3  10         72.38         67.15         2.19 o                         
   1  -3  10          0.15          0.39         0.80 o                         
   2  -3  10          1.68          2.10         0.85 o                         
   3  -3  10         22.63         20.63         1.89 o                         
   4  -3  10         16.88         14.04         2.21 o                         
   5  -3  10          0.05          0.27         4.93 o                         
  -5  -2  10          1.89         -0.26         4.05 o                         
  -4  -2  10          2.83          1.39         1.43 o                         
  -3  -2  10          9.11         11.05         1.31 o                         
  -2  -2  10        103.79        101.78         2.80 o                         
  -1  -2  10         27.15         26.66         1.75 o                         
   0  -2  10        432.43        425.54         8.82 o                         
   1  -2  10         30.47         27.28         1.31 o                         
   2  -2  10         84.80         79.00         2.41 o                         
   3  -2  10         22.42         19.86         1.47 o                         
   4  -2  10         36.85         41.02         4.05 o                         
   5  -2  10         17.67         11.15         2.01 o                         
  -5  -1  10          1.68          0.56         2.42 o                         
  -4  -1  10         10.68         10.62         1.93 o                         
  -3  -1  10         12.72         13.23         1.30 o                         
  -2  -1  10        253.15        244.84         5.43 o                         
  -1  -1  10        204.82        205.74         4.04 o                         
   0  -1  10          3.86          2.32         0.79 o                         
   1  -1  10          0.80         -0.04         0.72 o                         
   2  -1  10         12.78          8.88         0.99 o                         
   3  -1  10          5.76          7.30         1.08 o                         
   4  -1  10         51.59         48.34         2.33 o                         
   5  -1  10         38.89         35.84         2.42 o                         
  -5   0  10         22.00         23.57         3.34 o                         
  -4   0  10          4.16          4.02         1.79 o                         
  -3   0  10         60.70         61.11         2.41 o                         
  -2   0  10        511.84        505.89        10.40 o                         
  -1   0  10       1390.93       1358.89        23.89 o                         
   0   0  10          0.28          0.59         0.57 o                         
   1   0  10         29.57         29.29         1.31 o                         
   2   0  10         58.31         42.87         1.51 o                         
   3   0  10        144.65        133.39         3.86 o                         
   4   0  10         25.46         23.42         1.65 o                         
   5   0  10         34.57         36.76         2.32 o                         
  -5   1  10          8.79          8.27         3.03 o                         
  -4   1  10         26.62         27.38         2.26 o                         
  -3   1  10        141.12        129.76         3.54 o                         
  -2   1  10        148.77        152.04         3.31 o                         
  -1   1  10         32.36         32.30         1.33 o                         
   0   1  10          2.68          1.62         0.56 o                         
   1   1  10          0.06          0.79         0.53 o                         
   2   1  10         73.88         73.18         1.76 o                         
   3   1  10        138.21        138.57         3.89 o                         
   4   1  10         42.68         44.31         4.28 o                         
   5   1  10          8.25          7.97         1.62 o                         
   6   1  10          3.71          1.30         2.13 o                         
  -5   2  10          4.93          5.20         3.84 o                         
  -4   2  10          0.37          0.66         1.73 o                         
  -3   2  10        949.41        992.45        23.04 o                         
  -2   2  10        924.76        928.61        16.56 o                         
  -1   2  10         88.35         86.73         2.14 o                         
   0   2  10        101.56         93.19         2.14 o                         
   1   2  10          4.47          2.18         0.53 o                         
   2   2  10         73.89         63.88         1.76 o                         
   3   2  10         22.24         18.72         1.58 o                         
   4   2  10          6.94          5.61         0.91 o                         
   5   2  10         46.95         47.18         2.20 o                         
   6   2  10          2.27          1.22         1.39 o                         
  -4   3  10          1.25          2.19         2.13 o                         
  -3   3  10         25.49         24.64         1.72 o                         
  -2   3  10         31.36         33.27         1.91 o                         
  -1   3  10          0.27          0.23         0.68 o                         
   0   3  10          4.16          3.98         0.69 o                         
   1   3  10         96.09         97.86         2.61 o                         
   2   3  10         41.43         39.67         2.13 o                         
   3   3  10          3.40          3.16         0.75 o                         
   4   3  10         10.15          9.39         1.05 o                         
   5   3  10          0.13         -0.34         0.97 o                         
   6   3  10          6.94          6.23         1.40 o                         
  -4   4  10        455.76        470.02        20.27 o                         
  -3   4  10        100.63         98.96         3.58 o                         
  -2   4  10        102.73         94.99         2.77 o                         
  -1   4  10        290.31        285.03         5.44 o                         
   0   4  10        132.34        131.76         3.80 o                         
   1   4  10         52.77         48.77         1.45 o                         
   2   4  10        273.14        273.04         5.17 o                         
   3   4  10        431.14        446.83         8.25 o                         
   4   4  10         21.18         23.28         1.62 o                         
   5   4  10          9.32          7.71         1.21 o                         
   6   4  10          6.25          5.78         1.51 o                         
  -4   5  10          0.05         -2.47         3.84 o                         
  -3   5  10          1.09          0.72         1.39 o                         
  -2   5  10          0.00         -0.17         1.04 o                         
  -1   5  10          4.93          4.51         0.76 o                         
   0   5  10         76.75         75.73         1.82 o                         
   1   5  10         23.35         23.16         0.98 o                         
   2   5  10        287.75        287.34         5.41 o                         
   3   5  10          5.09          4.23         0.75 o                         
   4   5  10          6.23          6.25         1.03 o                         
   5   5  10          5.20          4.34         1.18 o                         
   6   5  10         30.75         31.23         2.25 o                         
  -5   6  10         42.64         37.53         4.66 o                         
  -4   6  10          1.72          2.14         2.28 o                         
  -3   6  10         13.30         10.92         1.70 o                         
  -2   6  10         18.42         10.66         1.26 o                         
  -1   6  10        190.21        180.70         5.65 o                         
   0   6  10        348.63        365.31         5.74 o                         
   1   6  10        184.76        187.22         3.41 o                         
   2   6  10        922.50        969.82        17.17 o                         
   3   6  10          6.36          6.91         0.80 o                         
   4   6  10          2.85          1.87         0.95 o                         
   5   6  10          0.01         -0.32         1.36 o                         
   6   6  10          3.06          3.39         2.07 o                         
  -4   7  10         10.60          5.37         2.43 o                         
  -3   7  10          0.20         -0.10         1.47 o                         
  -2   7  10         14.85         13.72         1.57 o                         
  -1   7  10         63.72         65.35         2.21 o                         
   0   7  10         61.35         55.85         1.98 o                         
   1   7  10        594.20        651.53        12.02 o                         
   2   7  10        171.30        180.10         3.35 o                         
   3   7  10        102.85         99.41         2.42 o                         
   4   7  10         27.74         28.64         2.81 o                         
   5   7  10         60.23         52.44         3.01 o                         
   6   7  10         20.60         20.74         2.74 o                         
  -4   8  10          0.94          0.49         2.42 o                         
  -3   8  10         28.37         27.36         3.28 o                         
  -2   8  10         61.54         58.41         2.69 o                         
  -1   8  10        118.34        115.48         5.90 o                         
   0   8  10          5.42          4.71         1.12 o                         
   1   8  10        263.29        278.15         6.02 o                         
   2   8  10         25.94         33.42         1.44 o                         
   3   8  10         11.74         11.23         1.62 o                         
   4   8  10         42.16         38.79         2.18 o                         
   5   8  10          1.37         -0.71         1.77 o                         
   6   8  10          0.61          0.70         2.37 o                         
  -4   9  10          1.25          0.64         2.67 o                         
  -3   9  10         37.72         32.47         2.68 o                         
  -2   9  10         44.25         41.55         2.45 o                         
  -1   9  10         15.68         15.82         1.38 o                         
   0   9  10        251.44        288.18         6.26 o                         
   1   9  10        344.11        393.42         8.44 o                         
   2   9  10        209.00        205.75         7.44 o                         
   3   9  10        135.14        118.41         3.15 o                         
   4   9  10         15.08         11.18         1.47 o                         
   5   9  10          2.45          2.94         2.03 o                         
   6   9  10          3.12          2.94         2.63 o                         
  -3  10  10         20.74         12.95         2.42 o                         
  -2  10  10          2.49          1.31         1.44 o                         
  -1  10  10          6.15          5.25         1.23 o                         
   0  10  10         17.86         20.32         1.43 o                         
   1  10  10          0.10          0.85         1.01 o                         
   2  10  10         35.72         32.76         1.92 o                         
   3  10  10         88.31         74.35         2.88 o                         
   4  10  10         10.80          8.49         2.74 o                         
   5  10  10          2.75          3.84         3.56 o                         
   6  10  10          5.32          6.30         4.93 o                         
  -3  11  10         10.66         11.11         2.67 o                         
  -2  11  10          0.83          1.62         1.35 o                         
  -1  11  10          7.12          5.80         1.28 o                         
   0  11  10        192.84        198.58         4.71 o                         
   1  11  10        142.31        145.09         4.54 o                         
   2  11  10        126.50        122.91         4.28 o                         
   3  11  10         15.98         11.06         2.69 o                         
   4  11  10         14.79         10.03         1.91 o                         
   5  11  10          5.80          3.84         2.74 o                         
  -2  12  10          5.30          4.64         1.54 o                         
  -1  12  10        127.53        131.19         3.69 o                         
   0  12  10          8.39          6.34         1.28 o                         
   1  12  10         14.76         15.75         1.90 o                         
   2  12  10         13.98         11.67         1.39 o                         
   3  12  10         12.51          7.94         3.01 o                         
   4  12  10          5.35          4.81         1.91 o                         
   5  12  10          7.22          7.94         3.01 o                         
  -2  13  10         14.15         14.25         1.86 o                         
  -1  13  10         37.43         34.04         2.08 o                         
   0  13  10         29.08         26.57         1.71 o                         
   1  13  10         49.71         50.58         2.89 o                         
   2  13  10         80.01         60.50         2.70 o                         
   3  13  10         11.67         13.34         2.05 o                         
   4  13  10         56.47         58.87         3.74 o                         
   5  13  10         42.39         58.90         4.93 o                         
  -1  14  10          0.51         -0.29         1.46 o                         
   0  14  10          0.00          0.85         1.43 o                         
   1  14  10         19.34         16.59         2.29 o                         
   2  14  10          6.08          5.46         1.56 o                         
   3  14  10          0.40          0.16         1.77 o                         
   4  14  10          0.61         -0.27         2.03 o                         
   0  15  10         11.27         13.30         2.64 o                         
   1  15  10         41.90         34.24         2.38 o                         
   2  15  10          1.28          1.19         1.65 o                         
   3  15  10         63.30         57.23         3.65 o                         
  -1  -7  11          1.49         -0.25         1.99 o                         
   0  -7  11          5.04          5.94         1.70 o                         
   1  -7  11          0.33         -0.06         1.49 o                         
  -2  -6  11         15.26         26.68         2.50 o                         
  -1  -6  11          0.00          0.64         1.75 o                         
   0  -6  11          4.55          2.78         1.44 o                         
   1  -6  11         39.31         47.11         2.60 o                         
   2  -6  11         66.57         80.51         4.97 o                         
  -3  -5  11          2.50          1.24         2.10 o                         
  -2  -5  11          4.48          6.37         1.90 o                         
  -1  -5  11         28.41         32.08         2.33 o                         
   0  -5  11          0.61          0.84         1.36 o                         
   1  -5  11          0.28          0.27         1.22 o                         
   2  -5  11          0.01         -0.56         1.16 o                         
   3  -5  11         12.04         14.60         1.79 o                         
  -4  -4  11          8.15          6.57         1.92 o                         
  -3  -4  11         87.08        115.50         7.92 o                         
  -2  -4  11         10.14          7.54         1.73 o                         
  -1  -4  11          1.87          1.83         1.48 o                         
   0  -4  11         45.29         46.03         3.68 o                         
   1  -4  11         13.41         19.24         1.44 o                         
   2  -4  11         14.42         16.47         1.46 o                         
   3  -4  11          0.12          0.49         1.39 o                         
   4  -4  11         39.19         41.09         6.30 o                         
  -4  -3  11         20.77         22.28         1.92 o                         
  -3  -3  11         11.32         14.77         1.28 o                         
  -2  -3  11         32.19         29.07         3.88 o                         
  -1  -3  11         21.27         19.86         1.70 o                         
   0  -3  11          2.82          3.07         1.15 o                         
   1  -3  11          0.19          0.26         0.98 o                         
   2  -3  11          2.34          3.04         1.06 o                         
   3  -3  11          0.60          0.23         1.32 o                         
   4  -3  11         14.91         12.17         1.77 o                         
  -4  -2  11         65.30         71.78         3.10 o                         
  -3  -2  11         21.76         17.54         1.49 o                         
  -2  -2  11         12.20         12.89         1.05 o                         
  -1  -2  11         33.23         32.06         4.26 o                         
   0  -2  11          0.94          0.89         0.95 o                         
   1  -2  11         18.15         15.10         1.15 o                         
   2  -2  11         13.34         12.77         1.27 o                         
   3  -2  11         84.29         81.73         3.32 o                         
   4  -2  11         18.03         15.00         1.70 o                         
   5  -2  11         56.66         53.14         7.12 o                         
  -4  -1  11          1.94          2.01         1.93 o                         
  -3  -1  11          5.07          6.43         1.33 o                         
  -2  -1  11         33.77         29.03         1.58 o                         
  -1  -1  11          3.95          2.68         1.22 o                         
   0  -1  11          2.39          2.04         0.95 o                         
   1  -1  11          1.32          0.74         0.88 o                         
   2  -1  11         16.73         16.17         1.24 o                         
   3  -1  11         60.57         57.96         2.49 o                         
   4  -1  11         12.31         10.01         1.52 o                         
   5  -1  11          3.22          3.33         1.89 o                         
  -4   0  11         16.61         20.98         2.36 o                         
  -3   0  11         27.98         24.78         1.66 o                         
  -2   0  11          5.69          5.88         1.06 o                         
  -1   0  11         87.01         90.64         2.20 o                         
   0   0  11          0.00         -0.69         0.88 o                         
   1   0  11         40.81         34.50         1.42 o                         
   2   0  11         82.78         75.56         3.16 o                         
   3   0  11          0.96          0.97         1.08 o                         
   4   0  11         33.88         38.17         3.96 o                         
   5   0  11          4.70          2.64         1.79 o                         
  -5   1  11          0.42          1.04         3.19 o                         
  -4   1  11          2.89          2.82         1.99 o                         
  -3   1  11          0.76          1.82         1.25 o                         
  -2   1  11         83.82         83.22         2.63 o                         
  -1   1  11          1.78          0.99         0.78 o                         
   0   1  11          1.13          1.47         0.70 o                         
   1   1  11         13.00          9.03         0.61 o                         
   2   1  11         14.10         10.19         0.97 o                         
   3   1  11          1.39          0.81         1.05 o                         
   4   1  11          8.42          7.27         1.36 o                         
   5   1  11          5.80          4.92         1.75 o                         
  -5   2  11          9.62         13.70         4.38 o                         
  -4   2  11          4.26          4.09         2.02 o                         
  -3   2  11          4.84          5.86         1.62 o                         
  -2   2  11        438.88        440.41         9.12 o                         
  -1   2  11         11.61         11.38         0.95 o                         
   0   2  11          4.85          2.47         0.75 o                         
   1   2  11         60.17         63.85         1.56 o                         
   2   2  11          3.15          1.98         0.55 o                         
   3   2  11         18.83         16.87         1.06 o                         
   4   2  11        149.72        139.81         5.61 o                         
   5   2  11         13.25         13.00         1.09 o                         
   6   2  11          0.67          1.67         2.37 o                         
  -4   3  11         71.04         71.17         4.36 o                         
  -3   3  11        171.31        168.47         4.44 o                         
  -2   3  11         39.52         37.84         1.68 o                         
  -1   3  11         37.59         38.08         1.54 o                         
   0   3  11          0.62         -0.02         0.66 o                         
   1   3  11         15.33         23.07         1.03 o                         
   2   3  11         10.84         14.92         0.87 o                         
   3   3  11        236.53        220.07         4.84 o                         
   4   3  11          5.31          4.62         0.90 o                         
   5   3  11          0.69          0.22         0.98 o                         
   6   3  11          0.07         -0.27         1.42 o                         
  -4   4  11         34.05         31.67         3.08 o                         
  -3   4  11        423.20        431.52        10.70 o                         
  -2   4  11          0.82          0.27         1.10 o                         
  -1   4  11         24.90         19.61         1.12 o                         
   0   4  11         63.16         75.16         1.97 o                         
   1   4  11          4.81          6.28         0.71 o                         
   2   4  11        190.20        185.64         3.74 o                         
   3   4  11        115.06        109.38         2.83 o                         
   4   4  11        164.52        170.77         4.01 o                         
   5   4  11          5.00          3.66         1.13 o                         
   6   4  11         11.95         14.13         1.71 o                         
  -4   5  11        131.37        126.96         9.30 o                         
  -3   5  11         56.65         55.90         3.06 o                         
  -2   5  11         38.50         39.20         2.34 o                         
  -1   5  11          2.98          3.66         0.88 o                         
   0   5  11         14.94         19.06         1.10 o                         
   1   5  11         42.38         45.08         1.39 o                         
   2   5  11        566.10        600.77        10.80 o                         
   3   5  11        320.30        322.38         6.07 o                         
   4   5  11         13.23         14.02         1.25 o                         
   5   5  11         12.23         10.64         1.36 o                         
   6   5  11         50.23         64.41         3.31 o                         
  -4   6  11         99.59         94.51         8.49 o                         
  -3   6  11          7.86          9.89         2.50 o                         
  -2   6  11         27.45         24.10         2.71 o                         
  -1   6  11          6.75          5.31         1.24 o                         
   0   6  11         43.51         42.33         2.10 o                         
   1   6  11        126.25        123.19         2.49 o                         
   2   6  11        159.78        157.37         3.30 o                         
   3   6  11        578.35        594.69        10.78 o                         
   4   6  11          0.06          0.18         1.05 o                         
   5   6  11          0.81          0.77         1.43 o                         
   6   6  11         55.40         57.16         5.06 o                         
  -4   7  11         19.13         16.16         2.99 o                         
  -3   7  11          5.34          6.07         1.82 o                         
  -2   7  11          6.76          6.25         1.54 o                         
  -1   7  11          0.81          1.36         1.04 o                         
   0   7  11         61.01         69.67         2.29 o                         
   1   7  11        166.46        170.07         3.57 o                         
   2   7  11        751.68        810.63        14.50 o                         
   3   7  11         42.83         43.90         1.65 o                         
   4   7  11          0.01          0.22         1.36 o                         
   5   7  11         31.19         38.16         2.79 o                         
   6   7  11          3.53          1.51         2.23 o                         
  -4   8  11          8.83         10.43         2.99 o                         
  -3   8  11          0.56         -0.65         1.71 o                         
  -2   8  11         11.12         10.01         1.63 o                         
  -1   8  11         13.79         12.89         2.01 o                         
   0   8  11          3.31          2.81         1.08 o                         
   1   8  11       1248.72       1329.79        26.26 o                         
   2   8  11        487.54        497.09        10.24 o                         
   3   8  11         25.27         30.23         2.42 o                         
   4   8  11         36.26         36.82         2.35 o                         
   5   8  11         47.36         47.77         2.77 o                         
   6   8  11          8.23         10.74         2.69 o                         
  -4   9  11          0.04          0.45         2.85 o                         
  -3   9  11          1.76         -0.31         1.80 o                         
  -2   9  11          0.06         -0.55         1.54 o                         
  -1   9  11         35.09         35.61         3.61 o                         
   0   9  11         41.14         49.89         2.44 o                         
   1   9  11        299.75        302.85         7.69 o                         
   2   9  11         39.68         43.53         1.97 o                         
   3   9  11         51.49         53.40         2.30 o                         
   4   9  11          1.30          2.01         1.57 o                         
   5   9  11          0.08          0.35         1.97 o                         
   6   9  11          6.91          7.36         2.83 o                         
  -3  10  11         14.03         10.91         2.61 o                         
  -2  10  11          0.01          0.89         1.56 o                         
  -1  10  11         88.03         93.17         4.05 o                         
   0  10  11        991.20       1048.88        24.30 o                         
   1  10  11         90.36         83.04         3.13 o                         
   2  10  11         64.71         68.82         2.96 o                         
   3  10  11         65.70         67.71         2.88 o                         
   4  10  11          0.12         -0.05         2.10 o                         
   5  10  11          4.00          2.47         3.56 o                         
   6  10  11         29.62         35.34         5.75 o                         
  -3  11  11          7.10          3.84         2.88 o                         
  -2  11  11          8.37          5.77         1.80 o                         
  -1  11  11        175.17        179.66         5.29 o                         
   0  11  11          0.03          0.46         1.42 o                         
   1  11  11         41.30         39.55         2.56 o                         
   2  11  11         86.22         84.12         4.13 o                         
   3  11  11          0.15          0.51         1.35 o                         
   4  11  11         20.98          9.86         3.01 o                         
  -2  12  11         57.84         63.34         4.50 o                         
  -1  12  11        133.27        139.41         4.62 o                         
   0  12  11          0.68         -0.41         1.44 o                         
   1  12  11         31.50         29.68         3.85 o                         
   2  12  11          4.34          5.42         1.56 o                         
   3  12  11         27.92         23.49         2.23 o                         
   4  12  11         21.31         16.88         2.22 o                         
   5  12  11         10.07         15.07         3.29 o                         
  -2  13  11         54.05         46.23         4.46 o                         
  -1  13  11         71.69         74.06         5.06 o                         
   0  13  11         42.65         39.55         2.21 o                         
   1  13  11         33.85         29.10         3.66 o                         
   2  13  11          0.71          1.00         1.63 o                         
   3  13  11         67.52         58.35         5.48 o                         
   4  13  11         38.24         45.03         3.16 o                         
   5  13  11         30.41         46.02         4.66 o                         
  -1  14  11          0.36          0.45         1.69 o                         
   0  14  11          0.37          0.10         1.42 o                         
   1  14  11         18.91         15.15         1.96 o                         
   2  14  11         27.57         23.59         2.28 o                         
   3  14  11          7.95          8.22         2.17 o                         
   4  14  11          4.82          6.11         2.37 o                         
   0  15  11          4.38          3.08         1.90 o                         
   1  15  11          7.16          5.45         1.75 o                         
   2  15  11         39.86         36.35         2.89 o                         
   3  15  11         28.59         28.35         2.69 o                         
  -1  -6  12          4.51          3.87         4.40 o                         
   0  -6  12          0.24         -0.59         1.85 o                         
   1  -6  12          1.62          5.07         1.71 o                         
  -2  -5  12         14.63         18.51         2.35 o                         
  -1  -5  12          4.82          3.70         1.79 o                         
   0  -5  12         19.41         24.63         2.52 o                         
   1  -5  12         28.29         29.77         2.80 o                         
   2  -5  12         18.54         18.16         2.47 o                         
  -3  -4  12          3.66          1.19         2.45 o                         
  -2  -4  12         28.12         31.08         2.48 o                         
  -1  -4  12          1.41          2.36         1.58 o                         
   0  -4  12          9.84         11.85         1.70 o                         
   1  -4  12          3.02          2.74         1.43 o                         
   2  -4  12          6.87          8.71         1.48 o                         
   3  -4  12          0.68          0.88         1.62 o                         
  -3  -3  12          0.96          1.02         2.08 o                         
  -2  -3  12         15.87         17.63         2.05 o                         
  -1  -3  12          9.12         12.39         1.76 o                         
   0  -3  12          2.81          1.60         1.36 o                         
   1  -3  12         11.67         10.61         1.28 o                         
   2  -3  12         32.63         32.87         1.88 o                         
   3  -3  12         26.80         25.99         1.95 o                         
   4  -3  12         14.83         14.52         6.03 o                         
  -4  -2  12          2.04          5.99         3.29 o                         
  -3  -2  12          5.59          6.86         1.42 o                         
  -2  -2  12          2.99          3.59         1.62 o                         
  -1  -2  12         37.63         38.86         2.29 o                         
   0  -2  12         25.37         25.52         1.82 o                         
   1  -2  12         33.66         34.60         2.17 o                         
   2  -2  12          5.11          3.68         1.21 o                         
   3  -2  12          4.64          0.88         1.34 o                         
   4  -2  12          3.64          3.04         1.75 o                         
  -4  -1  12          0.07          0.17         2.18 o                         
  -3  -1  12         55.58         59.45         2.61 o                         
  -2  -1  12          7.38          7.46         1.14 o                         
  -1  -1  12         34.44         34.16         2.54 o                         
   0  -1  12          2.20          0.96         1.02 o                         
   1  -1  12         55.20         54.80         2.25 o                         
   2  -1  12         21.66         22.62         1.54 o                         
   3  -1  12          5.36          4.94         1.30 o                         
   4  -1  12          0.41         -1.02         1.52 o                         
  -4   0  12         11.53         12.21         3.26 o                         
  -3   0  12          2.65          3.61         1.35 o                         
  -2   0  12         10.57          8.85         1.14 o                         
  -1   0  12          0.90         -0.30         0.78 o                         
   0   0  12         25.99         25.97         1.52 o                         
   1   0  12         15.98         11.69         1.09 o                         
   2   0  12        146.45        111.54         3.04 o                         
   3   0  12         14.95         13.12         2.01 o                         
   4   0  12         62.11         62.38         2.89 o                         
   5   0  12         54.32         52.81         3.17 o                         
  -4   1  12         13.36          9.64         2.39 o                         
  -3   1  12          9.39          7.95         1.43 o                         
  -2   1  12         52.80         55.87         2.15 o                         
  -1   1  12          1.19          0.49         0.83 o                         
   0   1  12         27.05         26.76         1.22 o                         
   1   1  12          0.68          1.68         0.90 o                         
   2   1  12          4.32          5.00         1.02 o                         
   3   1  12          1.23          2.48         1.19 o                         
   4   1  12         30.80         29.32         2.02 o                         
   5   1  12         22.57         24.46         3.31 o                         
  -4   2  12          1.32         -0.56         2.15 o                         
  -3   2  12         18.97         18.26         3.40 o                         
  -2   2  12         99.46         87.58         2.60 o                         
  -1   2  12          9.39          7.41         0.99 o                         
   0   2  12          6.12          6.41         0.84 o                         
   1   2  12        520.10        446.53         7.52 o                         
   2   2  12         33.76         22.08         1.33 o                         
   3   2  12        146.91        145.59         3.43 o                         
   4   2  12         57.28         54.96         2.58 o                         
   5   2  12         19.37         18.64         2.01 o                         
  -4   3  12          0.25          0.67         2.50 o                         
  -3   3  12          1.75          0.78         1.59 o                         
  -2   3  12          7.68          6.27         1.11 o                         
  -1   3  12          8.43         11.66         1.03 o                         
   0   3  12         41.15         33.08         1.46 o                         
   1   3  12         23.04         23.06         1.09 o                         
   2   3  12          0.01          0.17         0.69 o                         
   3   3  12         48.49         46.06         1.70 o                         
   4   3  12          0.82          0.07         0.93 o                         
   5   3  12          3.40          3.52         1.16 o                         
   6   3  12          1.43          1.47         1.60 o                         
  -4   4  12         71.61         86.79         7.81 o                         
  -3   4  12         85.90         88.78         3.70 o                         
  -2   4  12         16.05         15.43         1.54 o                         
  -1   4  12         26.36         21.16         1.19 o                         
   0   4  12        500.46        453.71         9.34 o                         
   1   4  12         59.65         53.69         1.57 o                         
   2   4  12          8.37         10.13         1.04 o                         
   3   4  12          7.84          6.58         1.30 o                         
   4   4  12         13.23         13.13         1.19 o                         
   5   4  12          6.14          4.48         1.24 o                         
   6   4  12         22.44         27.93         2.12 o                         
  -4   5  12        120.45        133.96         9.04 o                         
  -3   5  12         14.24         11.24         2.13 o                         
  -2   5  12          4.33          3.72         1.49 o                         
  -1   5  12         27.28         22.85         1.28 o                         
   0   5  12         13.14         11.71         1.12 o                         
   1   5  12          0.18          0.32         0.70 o                         
   2   5  12          0.67         -0.02         0.79 o                         
   3   5  12          0.02          0.10         0.90 o                         
   4   5  12          4.65          2.52         1.01 o                         
   5   5  12          1.27          1.67         1.23 o                         
   6   5  12         14.75         17.05         2.13 o                         
  -4   6  12          1.84          3.56         5.20 o                         
  -3   6  12         34.03         38.04         3.97 o                         
  -2   6  12        117.64        129.23         4.25 o                         
  -1   6  12         49.77         40.89         2.32 o                         
   0   6  12         25.56         23.14         1.16 o                         
   1   6  12        129.61        129.60         2.70 o                         
   2   6  12         20.68         22.75         1.31 o                         
   3   6  12        231.37        256.27         6.63 o                         
   4   6  12          0.23          0.40         1.05 o                         
   5   6  12         63.58         68.11         3.18 o                         
   6   6  12          1.52          1.20         1.93 o                         
  -4   7  12          4.01          5.75         5.75 o                         
  -3   7  12          1.09          1.81         2.48 o                         
  -2   7  12          0.19         -0.20         1.97 o                         
  -1   7  12          5.47          4.25         1.47 o                         
   0   7  12          1.84          1.48         1.22 o                         
   1   7  12        159.24        169.98         4.14 o                         
   2   7  12         64.14         69.48         2.07 o                         
   3   7  12         65.75         65.17         2.01 o                         
   4   7  12          3.21          2.79         1.36 o                         
   5   7  12         29.30         38.38         3.29 o                         
   6   7  12         12.58         14.82         2.74 o                         
  -4   8  12         25.48         28.69         3.85 o                         
  -3   8  12         58.24         64.96         3.54 o                         
  -2   8  12         34.86         39.75         3.04 o                         
  -1   8  12          6.93         10.37         2.25 o                         
   0   8  12        106.59        102.26         3.36 o                         
   1   8  12         24.17         29.95         2.37 o                         
   2   8  12        861.31        940.08        21.77 o                         
   3   8  12         31.14         33.19         1.75 o                         
   4   8  12         12.40         11.36         1.73 o                         
   5   8  12          2.54          1.16         1.81 o                         
   6   8  12         21.04         23.85         3.09 o                         
  -3   9  12          1.97          2.34         2.06 o                         
  -2   9  12          6.24          4.78         1.65 o                         
  -1   9  12          9.37          7.70         1.57 o                         
   0   9  12        258.97        280.39         7.27 o                         
   1   9  12        341.28        365.08        10.36 o                         
   2   9  12         37.39         43.05         3.54 o                         
   3   9  12          6.69          6.28         1.49 o                         
   4   9  12          7.05         10.42         1.81 o                         
   5   9  12          0.86         -1.51         2.17 o                         
   6   9  12          9.34         12.82         3.84 o                         
  -3  10  12         71.27         76.27         4.29 o                         
  -2  10  12         25.44         26.86         2.36 o                         
  -1  10  12          0.34          0.06         1.54 o                         
   0  10  12          9.89          7.33         1.60 o                         
   1  10  12        762.90        815.31        26.44 o                         
   2  10  12         67.35         73.14         3.00 o                         
   3  10  12         29.16         28.71         4.11 o                         
   4  10  12          1.55          1.92         2.22 o                         
   5  10  12         13.08         14.52         3.56 o                         
  -2  11  12          9.20          7.47         2.14 o                         
  -1  11  12         82.42         81.72         4.13 o                         
   0  11  12        410.67        429.94        14.99 o                         
   1  11  12          1.61          1.70         1.44 o                         
   2  11  12          1.63          0.80         1.48 o                         
   3  11  12          0.17         -0.21         1.49 o                         
   4  11  12         11.60         10.96         3.56 o                         
  -2  12  12         35.12         35.21         2.77 o                         
  -1  12  12        110.26        103.75         4.12 o                         
   0  12  12        145.71        143.25         4.70 o                         
   1  12  12         31.98         31.51         2.19 o                         
   2  12  12         80.56         84.52         4.81 o                         
   3  12  12          0.46          0.49         1.61 o                         
   4  12  12          8.20          5.48         3.56 o                         
  -1  13  12        146.93        155.51         5.21 o                         
   0  13  12         20.85         21.06         2.06 o                         
   1  13  12          1.06          1.07         1.64 o                         
   2  13  12          2.88          2.62         1.67 o                         
   3  13  12          6.99          7.15         2.17 o                         
   4  13  12          3.92          2.29         2.17 o                         
   5  13  12          8.41          8.77         3.84 o                         
  -1  14  12          0.21          1.26         3.94 o                         
   0  14  12          0.38          0.24         1.91 o                         
   1  14  12         14.89         15.41         2.09 o                         
   2  14  12          0.69          0.59         1.95 o                         
   3  14  12         34.44         23.56         4.38 o                         
   4  14  12          3.39          3.65         2.43 o                         
   1  15  12         11.83         10.95         2.15 o                         
   2  15  12          5.63          4.93         2.11 o                         
   3  15  12          4.72          7.38         3.00 o                         
  -1  -5  13          1.81          3.56         6.85 o                         
   0  -5  13          0.23         -1.26         4.40 o                         
  -1  -4  13          1.35          1.00         1.81 o                         
   0  -4  13          2.95          2.74         1.79 o                         
   1  -4  13        242.84        296.58         8.14 o                         
   2  -4  13         17.32         18.07         1.87 o                         
  -2  -3  13         14.84         12.39         2.22 o                         
  -1  -3  13         40.51         35.54         2.42 o                         
   0  -3  13         55.83         61.81         3.02 o                         
   1  -3  13         66.66         77.54         3.36 o                         
   2  -3  13         21.80         24.62         1.82 o                         
   3  -3  13          1.66          2.27         1.77 o                         
  -3  -2  13          3.96          3.88         1.34 o                         
  -2  -2  13          8.17          6.58         1.85 o                         
  -1  -2  13          5.63          5.26         1.68 o                         
   0  -2  13        125.45        137.19         4.39 o                         
   1  -2  13         18.56         22.35         1.58 o                         
   2  -2  13         11.07         13.33         1.47 o                         
   3  -2  13          9.34          7.50         1.58 o                         
  -3  -1  13          9.70          8.61         1.86 o                         
  -2  -1  13         49.28         51.04         2.14 o                         
  -1  -1  13         41.70         43.45         2.62 o                         
   0  -1  13         50.92         56.24         2.46 o                         
   1  -1  13          0.00          0.16         1.11 o                         
   2  -1  13          9.43          8.83         1.34 o                         
   3  -1  13          3.55          4.16         1.52 o                         
   4  -1  13          0.52          0.66         1.72 o                         
  -3   0  13          1.87          1.29         1.53 o                         
  -2   0  13         11.69          9.82         1.32 o                         
  -1   0  13          3.58          3.28         0.88 o                         
   0   0  13         12.78         18.34         1.93 o                         
   1   0  13          3.14          0.70         1.06 o                         
   2   0  13         47.50         44.44         3.12 o                         
   3   0  13          0.20          0.46         1.43 o                         
   4   0  13          3.13          3.67         1.68 o                         
  -4   1  13          0.56         -1.81         3.77 o                         
  -3   1  13          3.24          3.00         1.56 o                         
  -2   1  13          0.67          0.12         1.13 o                         
  -1   1  13         19.82         20.60         1.22 o                         
   0   1  13         44.24         37.82         1.43 o                         
   1   1  13         43.90         43.66         1.84 o                         
   2   1  13         16.21         14.42         1.40 o                         
   3   1  13          0.19         -0.42         1.25 o                         
   4   1  13          0.03          0.84         1.50 o                         
   5   1  13         13.74         14.16         2.84 o                         
  -4   2  13          0.00          1.01         2.30 o                         
  -3   2  13          0.08         -0.51         1.82 o                         
  -2   2  13          3.67          2.35         1.27 o                         
  -1   2  13         29.91         28.68         1.43 o                         
   0   2  13         76.78         59.75         1.89 o                         
   1   2  13          0.00          0.69         0.71 o                         
   2   2  13          7.98          4.31         0.65 o                         
   3   2  13          1.70          0.97         1.25 o                         
   4   2  13          5.32          4.50         1.62 o                         
   5   2  13         17.07         16.28         2.19 o                         
  -4   3  13          5.40          6.81         2.96 o                         
  -3   3  13         18.43         16.56         2.16 o                         
  -2   3  13         28.40         25.69         1.53 o                         
  -1   3  13         34.91         30.46         1.80 o                         
   0   3  13         22.28         15.70         1.19 o                         
   1   3  13          3.90          3.18         0.80 o                         
   2   3  13         24.00         21.14         1.65 o                         
   3   3  13          4.82          4.28         0.95 o                         
   4   3  13         39.28         40.91         1.74 o                         
   5   3  13          2.11          2.24         1.85 o                         
  -4   4  13         17.93         17.24         3.56 o                         
  -3   4  13        107.61        112.07         7.53 o                         
  -2   4  13         69.37         71.55         2.81 o                         
  -1   4  13         54.71         43.44         2.05 o                         
   0   4  13        154.38        141.82         3.57 o                         
   1   4  13         30.56         25.44         1.22 o                         
   2   4  13         19.79         17.20         1.12 o                         
   3   4  13         81.09         79.86         2.41 o                         
   4   4  13         25.74         25.90         1.59 o                         
   5   4  13          1.72          1.95         1.21 o                         
  -4   5  13         10.68          5.52         3.47 o                         
  -3   5  13         74.93         79.78         4.47 o                         
  -2   5  13          1.83          1.64         1.59 o                         
  -1   5  13          2.34          2.11         1.24 o                         
   0   5  13          0.25          1.21         0.90 o                         
   1   5  13         94.72         91.15         2.20 o                         
   2   5  13         57.59         53.09         1.78 o                         
   3   5  13         20.74         20.96         1.36 o                         
   4   5  13          3.02          2.58         1.08 o                         
   5   5  13         31.83         32.73         2.00 o                         
  -3   6  13         55.35         61.55         3.56 o                         
  -2   6  13          5.52          4.85         1.81 o                         
  -1   6  13        192.10        178.60         5.20 o                         
   0   6  13          5.52          4.66         1.06 o                         
   1   6  13         14.41         13.92         1.48 o                         
   2   6  13        178.83        192.79         4.03 o                         
   3   6  13          7.52         10.40         1.19 o                         
   4   6  13          2.04          2.28         1.13 o                         
   5   6  13          9.12          8.43         1.85 o                         
  -3   7  13         26.31         23.62         3.35 o                         
  -2   7  13          2.89          2.82         1.83 o                         
  -1   7  13          6.40          5.06         1.57 o                         
   0   7  13         38.93         36.82         3.38 o                         
   1   7  13        103.03        110.84         3.63 o                         
   2   7  13          3.02          3.17         1.00 o                         
   3   7  13          4.97          5.05         1.07 o                         
   4   7  13         11.78         12.20         1.65 o                         
   5   7  13          0.66          0.38         1.68 o                         
   6   7  13          1.21          2.19         8.77 o                         
  -3   8  13         66.57         63.84        10.55 o                         
  -2   8  13         38.78         31.57         3.28 o                         
  -1   8  13         18.56         19.64         2.86 o                         
   0   8  13          5.34          5.40         1.66 o                         
   1   8  13         17.06         19.16         1.87 o                         
   2   8  13          0.49          0.58         1.32 o                         
   3   8  13          0.00         -0.43         1.17 o                         
   4   8  13         20.49         22.78         1.96 o                         
   5   8  13        105.97        133.90         4.71 o                         
  -3   9  13          6.44          9.43         2.42 o                         
  -2   9  13         20.12         17.52         2.14 o                         
  -1   9  13          3.92          3.33         1.70 o                         
   0   9  13         11.19          9.65         1.76 o                         
   1   9  13          7.64          7.38         1.67 o                         
   2   9  13          3.69          2.82         1.44 o                         
   3   9  13         18.54         19.33         1.84 o                         
   4   9  13          3.10          3.34         1.69 o                         
   5   9  13          1.99          3.31         2.05 o                         
  -3  10  13          0.07          0.39         2.59 o                         
  -2  10  13         30.89         35.48         3.45 o                         
  -1  10  13          3.97          7.10         1.84 o                         
   0  10  13        104.20        109.13         7.34 o                         
   1  10  13         11.39         12.75         1.79 o                         
   2  10  13          0.22         -0.12         1.91 o                         
   3  10  13         32.63         35.93         2.33 o                         
   4  10  13        118.41        144.76         5.80 o                         
   5  10  13         35.05         39.72         4.38 o                         
  -2  11  13         24.67         23.02         3.29 o                         
  -1  11  13         37.20         38.35         2.90 o                         
   0  11  13         31.26         30.51         2.28 o                         
   1  11  13         31.39         33.91         2.31 o                         
   2  11  13         56.78         55.51         2.93 o                         
   3  11  13         13.19         12.61         2.50 o                         
   4  11  13          0.02         -1.37         4.11 o                         
  -2  12  13          2.54          4.42         2.63 o                         
  -1  12  13        165.10        186.13         7.85 o                         
   0  12  13         45.59         44.35         2.74 o                         
   1  12  13          4.33          3.88         1.73 o                         
   2  12  13         30.18         30.03         3.40 o                         
   3  12  13         24.93         28.91         2.75 o                         
   4  12  13          7.27          6.30         3.84 o                         
  -1  13  13        170.60        188.69         6.15 o                         
   0  13  13         15.28         12.40         2.05 o                         
   1  13  13         47.30         49.31         3.55 o                         
   2  13  13          7.78          5.95         1.86 o                         
   3  13  13          0.46          0.97         2.10 o                         
   4  13  13          0.03          2.19         3.84 o                         
   0  14  13          8.16         10.65         2.28 o                         
   1  14  13         15.23         18.15         2.33 o                         
   2  14  13          4.24          3.78         2.00 o                         
   3  14  13          0.06         -0.99         2.28 o                         
   4  14  13         84.89         99.18         5.30 o                         
   1  15  13          2.49          2.47         6.30 o                         
  -1  -3  14         20.05         19.55         2.35 o                         
   0  -3  14          3.61          4.84         1.95 o                         
   1  -3  14         16.82         16.85         2.29 o                         
   2  -3  14          5.70          8.93         3.70 o                         
  -2  -2  14          6.17          5.47         2.25 o                         
  -1  -2  14          9.05          8.37         2.05 o                         
   0  -2  14        207.52        236.42         6.73 o                         
   1  -2  14         56.04         61.43         2.79 o                         
   2  -2  14          0.63          0.61         1.46 o                         
   3  -2  14          5.32          5.75         4.11 o                         
  -2  -1  14          0.79          1.13         1.93 o                         
  -1  -1  14          7.29          8.43         1.90 o                         
   0  -1  14         35.18         41.73         2.59 o                         
   1  -1  14         32.74         34.52         1.92 o                         
   2  -1  14         16.25         15.86         1.63 o                         
   3  -1  14          2.89          1.92         1.73 o                         
  -3   0  14         16.95         16.21         1.91 o                         
  -2   0  14          0.60          1.44         1.27 o                         
  -1   0  14        267.39        304.92         8.14 o                         
   0   0  14         19.43         21.66         1.71 o                         
   1   0  14          0.66          0.08         1.12 o                         
   2   0  14          0.02         -0.54         1.25 o                         
   3   0  14         22.82         18.24         1.93 o                         
   4   0  14         10.43         10.18         2.17 o                         
  -3   1  14         10.40          9.41         2.15 o                         
  -2   1  14         48.12         51.63         2.53 o                         
  -1   1  14         38.03         40.56         1.96 o                         
   0   1  14         16.32         17.35         1.54 o                         
   1   1  14         13.48         11.93         1.38 o                         
   2   1  14          7.34          6.48         1.36 o                         
   3   1  14          2.60          1.92         1.50 o                         
   4   1  14          4.76          4.87         1.87 o                         
  -3   2  14          7.28          7.05         2.13 o                         
  -2   2  14        100.48        115.38         3.55 o                         
  -1   2  14          0.76          1.18         1.07 o                         
   0   2  14          3.83          3.27         0.94 o                         
   1   2  14         28.66         21.28         1.47 o                         
   2   2  14         23.72         22.32         1.60 o                         
   3   2  14          9.22          9.97         1.59 o                         
   4   2  14          3.96          4.26         1.70 o                         
  -3   3  14         70.74         71.96         4.46 o                         
  -2   3  14         38.22         38.53         2.33 o                         
  -1   3  14          0.01         -0.49         1.00 o                         
   0   3  14          0.56          0.95         0.99 o                         
   1   3  14         13.97         11.85         1.02 o                         
   2   3  14         52.29         51.07         1.86 o                         
   3   3  14          6.81          6.86         1.04 o                         
   4   3  14          0.55         -0.18         1.62 o                         
   5   3  14         11.64          9.50         2.25 o                         
  -3   4  14          6.26          6.33         2.57 o                         
  -2   4  14          2.10          1.99         1.65 o                         
  -1   4  14         28.72         26.23         2.79 o                         
   0   4  14         62.23         47.85         1.91 o                         
   1   4  14          0.21          0.40         0.84 o                         
   2   4  14          0.06         -0.70         0.88 o                         
   3   4  14          0.17          0.62         0.99 o                         
   4   4  14         39.65         44.44         2.03 o                         
   5   4  14         20.15         21.24         1.70 o                         
  -3   5  14         38.85         39.83         3.42 o                         
  -2   5  14          0.34          0.26         1.79 o                         
  -1   5  14         21.50         18.81         1.89 o                         
   0   5  14         13.27         11.75         1.16 o                         
   1   5  14         23.18         22.78         1.67 o                         
   2   5  14          4.63          4.72         1.02 o                         
   3   5  14         11.51         12.12         1.25 o                         
   4   5  14         30.93         29.45         1.77 o                         
   5   5  14          7.28          7.61         1.53 o                         
  -3   6  14         15.16         14.28         2.52 o                         
  -2   6  14         42.71         37.60         4.54 o                         
  -1   6  14         21.53         19.56         1.96 o                         
   0   6  14         10.14          9.84         1.93 o                         
   1   6  14          0.01          0.12         0.94 o                         
   2   6  14          7.20          5.86         1.02 o                         
   3   6  14          4.54          2.57         1.12 o                         
   4   6  14          9.30         11.52         1.41 o                         
   5   6  14          0.32          0.22         1.73 o                         
  -3   7  14         13.03         15.36         3.62 o                         
  -2   7  14         57.00         53.28         3.21 o                         
  -1   7  14         25.63         21.10         2.17 o                         
   0   7  14          2.94          3.30         1.49 o                         
   1   7  14          3.20          3.47         1.49 o                         
   2   7  14          7.52          8.51         1.36 o                         
   3   7  14          8.77          9.14         1.43 o                         
   4   7  14         40.83         40.41         2.50 o                         
   5   7  14         21.26         22.73         2.28 o                         
  -3   8  14         23.07         20.48         3.74 o                         
  -2   8  14          2.44          1.62         2.76 o                         
  -1   8  14          0.04         -0.24         1.76 o                         
   0   8  14         11.60          9.67         1.70 o                         
   1   8  14         13.24         10.57         1.67 o                         
   2   8  14          2.40          2.78         1.44 o                         
   3   8  14          4.21          5.50         1.39 o                         
   4   8  14         10.38         13.47         1.96 o                         
   5   8  14          6.97          9.05         2.19 o                         
  -3   9  14         24.06         26.94         4.26 o                         
  -2   9  14         41.45         46.60         7.67 o                         
  -1   9  14          8.42          6.24         2.57 o                         
   0   9  14          1.56          0.90         1.65 o                         
   1   9  14          2.75          1.82         1.54 o                         
   2   9  14          3.46          3.67         1.57 o                         
   3   9  14         33.42         38.28         4.47 o                         
   4   9  14         24.99         25.39         3.01 o                         
   5   9  14         21.93         32.01         2.73 o                         
  -2  10  14          3.98          3.88         2.27 o                         
  -1  10  14         17.49         19.46         2.26 o                         
   0  10  14          0.23         -0.37         2.23 o                         
   1  10  14         81.99         77.23         4.25 o                         
   2  10  14         25.57         24.39         2.84 o                         
   3  10  14          0.97          1.17         1.68 o                         
   4  10  14        130.06        158.57         6.36 o                         
   5  10  14         86.17        110.12         7.40 o                         
  -2  11  14          0.06          0.88         2.47 o                         
  -1  11  14          0.21          0.05         2.00 o                         
   0  11  14         14.47          9.97         2.04 o                         
   1  11  14          0.76         -0.21         1.73 o                         
   2  11  14          9.41          9.74         2.50 o                         
   3  11  14          2.55          1.13         2.37 o                         
   4  11  14         11.70         15.07         4.66 o                         
   5  11  14          2.15          2.74         3.84 o                         
  -1  12  14         34.77         40.77         2.99 o                         
   0  12  14        223.45        237.75         6.93 o                         
   1  12  14         67.21         79.16         3.74 o                         
   2  12  14         39.26         44.58         2.88 o                         
   3  12  14        165.81        214.81         8.13 o                         
  -1  13  14          0.57         -0.55         3.84 o                         
   0  13  14         19.91         21.51         2.54 o                         
   1  13  14          4.42          4.43         2.05 o                         
   2  13  14          1.62          0.55         1.97 o                         
   3  13  14          3.07          4.37         2.14 o                         
   4  13  14          3.19         -1.92         4.38 o                         
   1  14  14        115.76        130.97         5.05 o                         
   2  14  14         32.45         37.94         2.91 o                         
   3  14  14         15.36         19.60         3.03 o                         
  -1  -2  15          5.64         12.05         9.04 o                         
   0  -2  15          7.84         10.92         2.24 o                         
   1  -2  15          0.34         -0.76         2.57 o                         
  -1  -1  15          6.86          7.49         2.28 o                         
   0  -1  15         27.33         32.43         5.06 o                         
   1  -1  15          4.92          4.86         1.51 o                         
   2  -1  15          0.30          1.42         1.62 o                         
  -2   0  15         10.98         13.96         1.53 o                         
  -1   0  15          2.81          1.60         1.90 o                         
   0   0  15          3.19          2.09         1.75 o                         
   1   0  15         25.00         29.80         1.90 o                         
   2   0  15          0.76          1.36         1.57 o                         
   3   0  15         16.68         18.28         2.22 o                         
  -2   1  15         13.39         14.33         1.75 o                         
  -1   1  15         24.47         26.36         1.71 o                         
   0   1  15          7.57          7.24         1.66 o                         
   1   1  15         13.06         14.24         1.51 o                         
   2   1  15         21.80         19.91         2.02 o                         
   3   1  15          0.07         -0.48         1.85 o                         
  -2   2  15         73.84         77.06         4.45 o                         
  -1   2  15          8.52          8.79         1.33 o                         
   0   2  15         53.66         63.92         2.32 o                         
   1   2  15          7.78          5.57         1.36 o                         
   2   2  15         29.81         25.38         2.25 o                         
   3   2  15          2.04          2.33         1.76 o                         
   4   2  15         50.66         56.55         3.72 o                         
  -3   3  15          1.04          5.75         5.75 o                         
  -2   3  15          0.26          0.27         1.75 o                         
  -1   3  15          0.31          0.58         1.19 o                         
   0   3  15         40.45         38.38         2.38 o                         
   1   3  15          0.80          0.27         0.91 o                         
   2   3  15          6.13          9.39         1.00 o                         
   3   3  15          2.04          2.70         1.65 o                         
   4   3  15          0.12         -0.66         1.84 o                         
  -3   4  15         82.01         82.55         5.06 o                         
  -2   4  15          1.41          0.51         2.11 o                         
  -1   4  15         31.63         36.08         1.84 o                         
   0   4  15          0.38          0.63         1.06 o                         
   1   4  15         49.36         42.39         2.74 o                         
   2   4  15          0.14          0.42         0.95 o                         
   3   4  15          3.16          2.96         1.05 o                         
   4   4  15        217.62        237.09         5.58 o                         
  -3   5  15          7.08          3.24         2.89 o                         
  -2   5  15          2.57          2.03         1.99 o                         
  -1   5  15         18.92         13.85         1.93 o                         
   0   5  15          2.15          0.70         1.06 o                         
   1   5  15          8.20          5.51         1.06 o                         
   2   5  15          9.20         10.36         1.21 o                         
   3   5  15          0.03         -0.10         1.14 o                         
   4   5  15          1.39          2.28         1.33 o                         
   5   5  15         40.66         39.05         4.79 o                         
  -3   6  15          1.77          2.43         2.96 o                         
  -2   6  15         13.54         13.24         2.29 o                         
  -1   6  15         31.48         29.02         2.58 o                         
   0   6  15         41.39         40.59         2.83 o                         
   1   6  15          1.08          0.94         1.04 o                         
   2   6  15         18.37         20.05         1.36 o                         
   3   6  15        232.67        268.46         6.08 o                         
   4   6  15         57.86         63.10         2.66 o                         
   5   6  15         25.46         28.77         3.77 o                         
  -2   7  15          0.17          1.56         2.11 o                         
  -1   7  15         31.50         27.10         2.26 o                         
   0   7  15         98.86         94.78         4.33 o                         
   1   7  15         19.61         23.93         2.73 o                         
   2   7  15          6.26          6.31         1.39 o                         
   3   7  15         16.36         18.38         1.93 o                         
   4   7  15         22.26         23.38         2.82 o                         
   5   7  15          2.96          2.87         3.19 o                         
  -2   8  15         44.10         35.99        12.46 o                         
  -1   8  15         10.87          7.63         2.01 o                         
   0   8  15          0.30         -0.03         1.68 o                         
   1   8  15         14.92         17.76         2.98 o                         
   2   8  15         61.29         70.82         3.18 o                         
   3   8  15         14.78         11.78         1.79 o                         
   4   8  15          0.01         -0.35         1.82 o                         
   5   8  15         12.07         11.22         2.77 o                         
  -2   9  15         37.90         43.90         4.21 o                         
  -1   9  15         93.39         95.39         6.30 o                         
   0   9  15          0.03         -0.71         1.76 o                         
   1   9  15         26.29         26.43         2.28 o                         
   2   9  15         42.06         41.63         2.52 o                         
   3   9  15          0.45         -0.65         1.65 o                         
   4   9  15          3.23          6.14         2.43 o                         
   5   9  15          2.41          0.86         2.49 o                         
  -2  10  15          0.28          1.45         3.59 o                         
  -1  10  15          4.60          4.05         2.89 o                         
   0  10  15          0.01          0.65         2.47 o                         
   1  10  15          3.16          4.18         1.92 o                         
   2  10  15         13.54         13.72         2.08 o                         
   3  10  15         26.88         33.59         2.45 o                         
   4  10  15         12.21         19.61         2.89 o                         
  -1  11  15          6.85          5.73         2.47 o                         
   0  11  15         11.40         13.40         3.03 o                         
   1  11  15         31.16         31.84         3.56 o                         
   2  11  15          4.93          4.28         2.69 o                         
   3  11  15         31.10         41.45         6.61 o                         
   4  11  15         12.72         12.80         3.16 o                         
  -1  12  15          0.84          1.15         3.03 o                         
   0  12  15         11.26         10.08         2.36 o                         
   1  12  15         41.21         46.52         5.86 o                         
   2  12  15         21.03         20.35         3.35 o                         
   3  12  15          0.00         -0.03         2.83 o                         
   4  12  15         13.89         22.19         5.75 o                         
   0  13  15          9.05          5.57         2.94 o                         
   1  13  15          1.22          1.54         2.28 o                         
   2  13  15         43.12         47.86         3.09 o                         
   3  13  15         29.66         40.67         4.25 o                         
   2  14  15         13.02         12.44         3.07 o                         
  -1   0  16         33.18         39.99         4.38 o                         
   0   0  16         26.22         28.67         2.58 o                         
   1   0  16          0.46          1.49         1.70 o                         
   2   0  16          4.86          0.82         4.38 o                         
  -1   1  16        148.97        168.80         5.76 o                         
   0   1  16         80.96         87.13         4.11 o                         
   1   1  16         11.60         16.67         1.83 o                         
   2   1  16         81.35         85.98         3.37 o                         
  -2   2  16         36.98         41.40         3.74 o                         
  -1   2  16         20.73         20.44         1.75 o                         
   0   2  16          3.44          2.71         1.69 o                         
   1   2  16          0.06         -0.78         1.47 o                         
   2   2  16         21.99         25.81         2.61 o                         
   3   2  16          0.46          0.83         1.96 o                         
  -2   3  16        127.34        119.58         6.10 o                         
  -1   3  16         76.16         79.92         3.06 o                         
   0   3  16         46.29         51.92         2.04 o                         
   1   3  16          6.74          6.22         1.03 o                         
   2   3  16         40.72         46.16         2.51 o                         
   3   3  16         16.71         18.06         2.19 o                         
  -2   4  16          0.39          0.40         2.33 o                         
  -1   4  16         18.91         20.04         2.28 o                         
   0   4  16          4.24          3.60         1.22 o                         
   1   4  16          0.17         -0.26         1.06 o                         
   2   4  16         18.68         19.63         1.36 o                         
   3   4  16         31.79         36.09         2.63 o                         
   4   4  16          0.49          1.54         2.53 o                         
  -2   5  16         14.55          9.12         2.74 o                         
  -1   5  16         18.63         16.42         2.22 o                         
   0   5  16         16.43         17.49         1.51 o                         
   1   5  16         15.67         16.21         1.37 o                         
   2   5  16          6.62          7.71         1.28 o                         
   3   5  16          5.75          7.94         1.38 o                         
   4   5  16          0.79          1.29         1.41 o                         
  -2   6  16         21.51         22.41         2.68 o                         
  -1   6  16          0.35          0.68         1.85 o                         
   0   6  16          4.06          2.35         1.71 o                         
   1   6  16         23.56         27.74         2.86 o                         
   2   6  16          7.11          6.96         1.32 o                         
   3   6  16          8.78          8.56         1.46 o                         
   4   6  16         43.35         42.00         2.31 o                         
  -2   7  16          1.55          1.35         2.47 o                         
  -1   7  16         11.53         11.24         2.15 o                         
   0   7  16         11.32          7.99         1.96 o                         
   1   7  16          0.13         -0.07         1.68 o                         
   2   7  16         21.38         22.29         1.99 o                         
   3   7  16         11.21         12.25         2.02 o                         
   4   7  16         12.24         10.20         2.11 o                         
  -2   8  16          8.58          6.84         2.81 o                         
  -1   8  16         34.68         30.52         2.87 o                         
   0   8  16          9.97          6.78         1.97 o                         
   1   8  16          6.51          6.67         1.85 o                         
   2   8  16        104.42        122.35         4.30 o                         
   3   8  16         31.81         34.79         2.89 o                         
   4   8  16          1.13          0.59         2.08 o                         
  -1   9  16         19.79         21.98         2.66 o                         
   0   9  16          0.14          0.27         2.02 o                         
   1   9  16          0.35          0.18         1.82 o                         
   2   9  16         11.19         10.60         2.05 o                         
   3   9  16         34.45         32.20         2.66 o                         
   4   9  16         33.19         33.80         6.71 o                         
  -1  10  16          2.61          1.14         3.14 o                         
   0  10  16         21.41         17.23         3.23 o                         
   1  10  16        151.03        180.00         5.74 o                         
   2  10  16         12.21         16.01         2.68 o                         
   3  10  16          1.23          1.79         1.99 o                         
   4  10  16         10.51          9.71         3.70 o                         
   0  11  16         32.53         39.16         4.13 o                         
   1  11  16          3.57          3.73         2.89 o                         
   2  11  16         27.09         28.82         6.03 o                         
   3  11  16         19.70         15.92         2.65 o                         
   4  11  16          0.08         -1.87         3.14 o                         
   1  12  16          2.63          2.89         3.16 o                         
   2  12  16          7.34          5.37         3.35 o                         
   3  12  16          8.29          8.61         3.42 o                         
   1  13  16          8.99         10.41         3.84 o                         
   2  13  16          1.09          1.25         4.48 o                         
   0   2  17          1.19          2.21         2.09 o                         
   1   2  17          1.06          0.19         1.76 o                         
   2   2  17        108.05        121.72         7.22 o                         
  -1   3  17         99.08        102.57         6.03 o                         
   0   3  17          6.07          7.52         1.35 o                         
   1   3  17         12.55         14.48         1.91 o                         
   2   3  17         12.18         18.25         2.17 o                         
  -1   4  17         13.57         13.64         2.48 o                         
   0   4  17          0.79          2.85         1.35 o                         
   1   4  17        100.58        113.19         2.96 o                         
   2   4  17          0.09         -0.05         1.13 o                         
   3   4  17         50.90         55.99         6.03 o                         
  -1   5  17         20.28         22.79         2.60 o                         
   0   5  17         19.54         25.21         2.13 o                         
   1   5  17          9.76         11.10         1.37 o                         
   2   5  17         18.39         20.17         2.24 o                         
   3   5  17          1.39          1.55         1.44 o                         
  -1   6  17          6.60          6.93         2.39 o                         
   0   6  17         19.23         28.10         2.42 o                         
   1   6  17          7.49          8.51         1.90 o                         
   2   6  17         10.16         11.52         1.54 o                         
   3   6  17         50.76         62.47         2.85 o                         
  -1   7  17          4.05          4.79         2.41 o                         
   0   7  17          0.05         -0.43         1.96 o                         
   1   7  17         13.12         12.11         2.09 o                         
   2   7  17         30.04         33.80         4.55 o                         
   3   7  17          6.98          9.13         1.95 o                         
  -1   8  17          0.40         -0.21         2.89 o                         
   0   8  17          3.49          2.88         2.11 o                         
   1   8  17          4.28          8.82         2.13 o                         
   2   8  17         74.34         85.19         6.13 o                         
   3   8  17          6.46          8.80         2.57 o                         
  -1   9  17          0.75         -1.92         3.84 o                         
   0   9  17          0.31          1.14         2.22 o                         
   1   9  17         47.26         52.27         3.76 o                         
   2   9  17         35.24         41.44         2.84 o                         
   3   9  17         41.78         34.37         3.34 o                         
   0  10  17          5.20          4.74         2.44 o                         
   1  10  17          4.61          4.68         2.31 o                         
   2  10  17          1.93          2.20         2.25 o                         
   3  10  17         54.97         62.39         4.07 o                         
   1  11  17         41.10         43.25         4.34 o                         
   2  11  17          1.83          0.93         2.44 o                         
   3  11  17         20.13         21.57         3.29 o                         
   1   4  18          7.29          7.48         3.77 o                         
   1   5  18        203.38        219.49         6.22 o                         
   2   5  18         45.53         48.49         2.82 o                         
   0   6  18         89.79        104.92         8.77 o                         
   1   6  18         10.11         11.47         2.25 o                         
   2   6  18         49.79         64.59         6.41 o                         
   0   7  18         24.97         11.23         5.48 o                         
   1   7  18         33.58         33.42         2.85 o                         
   2   7  18         17.85         13.97         5.20 o                         
   1   8  18         36.36         39.74         3.11 o                         
   2   8  18          3.52          3.29         4.66 o                         
   1   9  18          4.40          4.18         2.89 o                         
   2   9  18         23.50         22.33         4.52 o                         
                                                                                
